# Supplementary material for: Proteomics of Coagulopathy Following Injury Reveals Limitations of Using Laboratory Assessment to Define Trauma-Induced Coagulopathy to Predict Massive Transfusion
Source: Ann Surg Open. 2022 May 25;3(2):e167. doi: 10.1097/AS9.0000000000000167 (PMC9514137; doi:10.1097/AS9.0000000000000167)
Supplement: Supplementary file 1 [file as9-3-e167-s001.xlsx]

## Sheet: Sheet1
	TACTIC Somascan Results, Concordance with Proteins Significantly Associated with Massive Transfusion (Normalized WITHIN Timepoint and Standardized)
		Massive Transfusion N=578				INR N=147 of 578 (25%) + 73 non MT				TEG N=17 of 578 (3%) + 7 non MT				Clin-TIC N=21 of 578 (4%) + 1 non MT
Protein Name	MT Yes	MT No	MT Yes-No	FDR p-value	INR-TIC Yes	INR-TIC No	INR-TIC Yes-No	FDR p-value	TEG-TIC Yes	TEG-TIC No	TEG-TIC Yes-No	FDR p-value	Clin-TIC Yes	Clin-TIC No	Clin-TIC Yes-No	FDR p-value
[Pyruvate dehydrogenase kinase isozyme 1	-0.281719	0.0425762	-0.324295	0.0131
1-phosphatidylinositol 4,5-bisphosphate phosphodiesterase gamma-1	-0.335864	0.0591106	-0.394975	0.0133
14-3-3 protein beta/alpha	0.22806	-0.0996117	0.327672	0.0063
14-3-3 protein epsilon	-0.240132	0.10089	-0.341022	0.025
14-3-3 protein sigma	0.237633	-0.0832207	0.320853	0.0085	0.44549	-0.042091	0.487581	0.0172
14-3-3 protein theta	0.231426	-0.0481782	0.279604	0.0127	0.318424	-0.0358668	0.354291	0.0328
15-hydroxyprostaglandin dehydrogenase [NAD(+)]	0.262374	-0.0763396	0.338713	0.044
2'-5'-oligoadenylate synthase 1	0.383558	-0.0631902	0.446748	0.0098
26S proteasome non-ATPase regulatory subunit 7	0.182828	-0.0954545	0.278283	0.0305
3-hydroxy-3-methylglutaryl-coenzyme A reductase	0.291637	-0.115216	0.406854	0.0107
3-phosphoinositide-dependent protein kinase 1	0.246626	-0.100345	0.346971	0.0277
40S ribosomal protein S3	0.481376	-0.0747195	0.556096	0.0053
40S ribosomal protein S3a	0.368498	-0.107611	0.476109	0.0452
40S ribosomal protein S7	0.252754	-0.0615687	0.314323	0.0069
6-phosphogluconate dehydrogenase, decarboxylating	0.352526	-0.0924578	0.444984	0.0025	0.384547	-0.0695054	0.454053	0.0081
A disintegrin and metalloproteinase with thrombospondin motifs 1	0.330621	-0.0927009	0.423321	0.0073
A disintegrin and metalloproteinase with thrombospondin motifs 13	-0.301503	0.106621	-0.408124	0.0054	-0.360448	0.0821514	-0.442599	0.0369
A disintegrin and metalloproteinase with thrombospondin motifs 15	0.264388	-0.0921086	0.356497	0.0028
Acid sphingomyelinase-like phosphodiesterase 3a	0.227615	-0.126444	0.354059	0.004	0.465772	-0.0630571	0.528829	0.0162
Activated Protein C	0.532033	-0.066077	0.59811	0.003
Activin receptor type-1B	0.629006	-0.095219	0.724225	0.0004	0.57906	-0.0531517	0.632212	0.0027
Adenylate kinase isoenzyme 1	0.305164	-0.093154	0.398318	0.0176
Adenylosuccinate lyase	-0.238202	0.100965	-0.339167	0.0415
Adhesion G-protein coupled receptor G5	0.305772	-0.0736572	0.379429	0.0101
ADP-ribosyl cyclase/cyclic ADP-ribose hydrolase 2	-0.296781	0.132345	-0.429126	0.0004	-0.422759	0.0480897	-0.470848	0.0168
Aflatoxin B1 aldehyde reductase member 2	0.174531	-0.0762494	0.250781	0.0305
Agouti-related protein	-0.214397	0.0558354	-0.270233	0.0041	-0.329238	0.0374262	-0.366664	0.0156
Allograft inflammatory factor 1	0.459361	-0.0845319	0.543893	0.0015
Alpha-(1,3)-fucosyltransferase 5	-0.293079	0.116192	-0.409271	0.0017	-0.36998	0.0809262	-0.450906	0.0044	-0.324331	0.0558224	-0.380154	0.0269
Alpha-1-antichymotrypsin	0.317117	-0.0312774	0.348394	0.0112
Alpha-1-antitrypsin	0.55804	-0.0729052	0.630945	0.002	0.618329	-0.0414029	0.659732	0.0109
Alpha-2-antiplasmin	-0.341976	0.145203	-0.487179	0.0073
alpha-2-macroglobulin receptor-associated protein	0.222025	-0.0419618	0.263987	0.0391
Alpha-soluble NSF attachment protein	0.250093	-0.0527288	0.302821	0.0305
Amphoterin-induced protein 2	-0.290989	0.067378	-0.358367	0.0063	-0.399797	0.0740515	-0.473848	0.0098
Angiopoietin-1	0.355485	-0.126055	0.48154	0.0169
Angiopoietin-1 receptor, soluble	-0.379404	0.0478175	-0.427222	0.0011	-0.390626	0.00990181	-0.400528	0.028
Angiopoietin-4	0.252584	-0.165899	0.418483	0.0051
Angiopoietin-related protein 3	0.418125	-0.128833	0.546958	0.0048
Angiostatin	-0.288541	0.06874	-0.357281	0.0096
Angiotensin-converting enzyme 2	0.338013	-0.0885529	0.426566	0.0299
Angiotensinogen	-0.134572	0.133075	-0.267647	0.0336	-0.388493	0.0522188	-0.440712	0.0478
Annexin A6	-0.289754	0.158664	-0.448418	0.0031
Antileukoproteinase	-0.273195	0.0401776	-0.313372	0.0468	-0.431255	0.05276	-0.484015	0.0168
Apolipoprotein A-I	-0.321734	0.0475448	-0.369279	0.0097	-0.365395	0.0747914	-0.440186	0.0106
Apolipoprotein E	-0.230604	0.100364	-0.330968	0.0097	-0.504875	0.101668	-0.606543	0.0002	-0.37905	0.0880855	-0.467136	0.0243	-0.287037	0.134383	-0.421421	0.0454
Apolipoprotein E (isoform E2)	0.270118	-0.116506	0.386624	0.0262
Apolipoprotein L1	-0.266666	0.0735083	-0.340174	0.0291
Apolipoprotein M	-0.240687	0.0842759	-0.324963	0.0025	-0.381274	0.051157	-0.432431	0.0136
Apoptosis regulator Bcl-2	0.240128	-0.0787821	0.31891	0.0045
AT-rich interactive domain-containing protein 3A	0.288548	-0.0524797	0.341028	0.0047
Atrial natriuretic factor	0.346641	-0.0703361	0.416977	0.0175
B-cell lymphoma 6 protein	-0.227614	0.0920374	-0.319651	0.0191	-0.366693	0.0587246	-0.425417	0.0206
B-cell receptor CD22	0.295533	-0.120561	0.416094	0.0137
Baculoviral IAP repeat-containing protein 7 Isoform beta	0.297155	-0.0769231	0.374078	0.032
Basigin	0.306719	-0.0759889	0.382708	0.0033	0.404414	-0.0378854	0.442299	0.0242
Bcl-2-like protein 2	-0.305278	0.0403709	-0.345649	0.0156	-0.473752	0.0433666	-0.517118	0.004
BDNF/NT-3 growth factors receptor	-0.352885	0.133957	-0.486842	0.0013
Beta-2-microglobulin	0.248695	-0.108842	0.357538	0.0051
beta-nerve growth factor	-0.149235	0.0491335	-0.198369	0.0449
BMP-binding endothelial regulator protein	0.415601	-0.120028	0.53563	0.0054
Bone morphogenetic protein 1	-0.255283	0.122335	-0.377618	0.009	-0.401871	0.0837911	-0.485662	0.0109	-0.44791	0.0672656	-0.515175	0.0243	-0.377618	0.116097	-0.493716	0.0365
Bone morphogenetic protein 10	0.242019	-0.113222	0.355241	0.0137
Bone morphogenetic protein 6	-0.30267	0.103013	-0.405683	0.0081	-0.367091	0.0922557	-0.459347	0.0335
Bone morphogenetic protein 7	-0.10554	0.034596	-0.140136	0.0264
Bone morphogenetic protein receptor type-1A	-0.360902	0.0396348	-0.400537	0.0394
Brain natriuretic peptide 32	0.255122	-0.0689026	0.324025	0.0426
Brain-derived neurotrophic factor	0.180814	-0.118512	0.299327	0.0261
C-C motif chemokine 13	0.510271	-0.149371	0.659641	0.0014
C-C motif chemokine 2	0.288076	-0.0874801	0.375556	0.0421
C-C motif chemokine 20	0.4146	-0.186518	0.601118	0.0006	0.363605	-0.0520433	0.415648	0.0425
C-C motif chemokine 23	-0.173334	0.111423	-0.284758	0.0475
C-C motif chemokine 24	0.244261	-0.13038	0.374641	0.0067
C-C motif chemokine 26	0.382397	-0.039293	0.42169	0.0067
C-C motif chemokine 3-like 1	-0.350321	0.116793	-0.467114	0.004	-0.431474	0.0669192	-0.498393	0.0093
C-type lectin domain family 4 member K	0.411192	-0.0300081	0.4412	0.0195
C-type lectin domain family 7 member A	0.393563	-0.0611432	0.454706	0.0036
C-type mannose receptor 2	-0.254266	0.0781559	-0.332422	0.003
C-X-C motif chemokine 5	0.341106	-0.0451297	0.386235	0.0305
C-X-C motif chemokine 6	-0.223061	0.0516516	-0.274712	0.0308	-0.382346	0.0523321	-0.434678	0.0129
C5a anaphylatoxin	-0.410665	0.0748139	-0.485479	0.0012	-0.462734	0.126212	-0.588946	0.0012					-0.361323	0.0235457	-0.384868	0.0207
Cadherin-1	-0.314473	0.0841955	-0.398669	0.0045	-0.385054	0.0833372	-0.468391	0.0185
Cadherin-12	0.509464	-0.116609	0.626072	0.0027
Cadherin-2	0.328039	-0.0552441	0.383283	0.0475
Cadherin-3	-0.332598	0.0474166	-0.380015	0.0045	-0.326982	0.0255805	-0.352562	0.0382
Cadherin-5	-0.398204	0.0990452	-0.497249	0.0011	-0.180382	0.0531909	-0.233573	0.0399
Calcineurin subunit B type 1	0.271708	-0.110669	0.382378	0.0041	0.478306	-0.0603157	0.538622	0.0351
Calcium-dependent phospholipase A2	0.318446	-0.080074	0.39852	0.0321
Calcium/calmodulin-dependent protein kinase kinase 1	0.31634	-0.112589	0.428929	0.0017
Calcium/calmodulin-dependent protein kinase type II subunit beta	0.233987	-0.0887918	0.322779	0.018					0.48594	-0.0210318	0.506972	0.0269
Calreticulin	0.184389	-0.138924	0.323313	0.0274
Carbohydrate sulfotransferase 15	-0.121972	0.0729923	-0.194964	0.0375
Carbohydrate sulfotransferase 2	0.257658	-0.160321	0.417979	0.0028
Carbohydrate sulfotransferase 6	0.189369	-0.129568	0.318937	0.0157
Carbonic anhydrase 13	0.364611	-0.0840303	0.448641	0.0111
Carbonic anhydrase 4	-0.255092	0.0775651	-0.332657	0.0255	-0.351424	0.0925123	-0.443936	0.0069
Carboxypeptidase B2	-0.38432	0.0485607	-0.432881	0.0062
Carboxypeptidase E	0.227721	-0.0623666	0.290088	0.0068
Casein kinase II subunit alpha	0.442348	-0.09413	0.536478	0.0024
Caspase-2	0.483942	-0.0636766	0.547619	0.0045
Cathepsin B	0.256271	-0.123964	0.380235	0.0084
Cathepsin E	0.143939	-0.0892008	0.23314	0.0087
Cathepsin F	-0.167508	0.0547458	-0.222254	0.0431
Cathepsin Z	-0.370467	0.109069	-0.479536	0.0013
Cation-independent mannose-6-phosphate receptor	-0.361229	0.162691	-0.523919	0.0011
CCAAT/enhancer-binding protein beta	0.289362	-0.102879	0.392241	0.0308
CD109 antigen	-0.226058	0.0573907	-0.283449	0.0047	-0.32544	0.037764	-0.363204	0.0365
CD166 antigen	-0.433932	0.114303	-0.548235	0.0006	-0.300546	0.0752579	-0.375804	0.0236
CD209 antigen	-0.27919	0.154426	-0.433616	0.0004	-0.274561	0.0825487	-0.357109	0.0273
CD226 antigen	0.138865	-0.10499	0.243854	0.0154
CD40 ligand	0.286927	-0.115789	0.402716	0.0068
CD63 antigen	0.173104	-0.0597793	0.232884	0.0111
CD70 antigen	0.41289	-0.0538244	0.466714	0.0496
Cell adhesion molecule 1	-0.287188	0.0575242	-0.344712	0.0017	-0.352193	0.0532325	-0.405426	0.022
Cell adhesion molecule-related/down-regulated by oncogenes	-0.3134	0.139616	-0.453016	0.0037
Cell surface glycoprotein CD200 receptor 1	-0.252446	0.102244	-0.35469	0.0051	-0.377805	0.125072	-0.502877	0.0136
Cellular tumor antigen p53	0.175011	-0.0484129	0.223424	0.0237
cGMP-dependent 3',5'-cyclic phosphodiesterase	0.165834	-0.0462287	0.212063	0.017
Chitotriosidase-1	0.423361	-0.0684556	0.491816	0.0163
Chloride intracellular channel protein 1	0.176174	-0.088053	0.264227	0.0045
Choline/ethanolamine kinase	0.105689	-0.0496909	0.15538	0.0447
Chymase	0.568146	-0.113087	0.681233	0.0004	0.30739	-0.0531804	0.360571	0.0299
Ciliary neurotrophic factor receptor subunit alpha	-0.278152	0.10842	-0.386572	0.0024
Ck-beta-8-1	-0.268141	0.0734225	-0.341564	0.0084	-0.350176	0.100515	-0.450691	0.0062
Coagulation Factor V	-0.242965	0.0674344	-0.310399	0.01	-0.501142	0.0615682	-0.562711	0.0151
Coagulation Factor X	-0.212419	0.102229	-0.314648	0.0129	-0.375808	0.137117	-0.512925	0.0069
Coagulation factor Xa	-0.195882	0.0441846	-0.240066	0.0085	-0.315708	0.0599131	-0.375621	0.0075
Collagen alpha-1(XXIII) chain	0.372621	-0.087813	0.460434	0.0203
COMM domain-containing protein 7	0.199515	-0.0757851	0.275301	0.048
Complement C1r subcomponent	-0.445541	0.100636	-0.546177	0.0003	-0.436339	0.0715242	-0.507863	0.0027					-0.419107	0.0763761	-0.495483	0.0086
Complement C3b	-0.222897	0.137717	-0.360615	0.0013	-0.296069	0.121925	-0.417993	<.0001	-0.236653	0.032266	-0.268919	0.0243
Complement C5	-0.255444	0.0899232	-0.345368	0.0109	-0.567074	0.0940735	-0.661148	0.0002	-0.319529	0.0600232	-0.379552	0.0347
Complement C5b-C6 complex	-0.3076	0.0735826	-0.381182	0.0023	-0.441496	0.115802	-0.557298	0.0048	-0.296743	0.0699638	-0.366707	0.0269	-0.275633	0.118215	-0.393848	0.0414
Complement component C1q receptor	-0.249496	0.154238	-0.403734	0.0025
Complement component C8	-0.287931	0.0742574	-0.362189	0.0034	-0.432064	0.0898448	-0.521909	0.0005	-0.397444	0.0177281	-0.415173	0.0257
Complement decay-accelerating factor	-0.306627	0.128571	-0.435198	0.0008
Complement factor D	0.265712	-0.082926	0.348638	0.0054
Complement factor H-related protein 5	0.425529	-0.0915403	0.51707	0.0045	0.456776	-0.0461752	0.502951	0.0358
Connective tissue-activating peptide III	0.318803	-0.0349789	0.353782	0.0444
Contactin-4	-0.377915	0.120226	-0.498141	0.0004	-0.387715	0.0732511	-0.460967	0.0062
Copine-1	0.286539	-0.121228	0.407767	0.007	0.400245	-0.0751227	0.475368	0.0273
Corticosteroid-binding globulin	-0.252344	0.0898141	-0.342158	0.0093
Cyclin-dependent kinase 1:G2/mitotic-specific cyclin-B1 complex	0.349847	-0.0851379	0.434985	0.0053
Cyclin-dependent kinase 8:Cyclin-C complex	0.309636	-0.0987074	0.408343	0.0191
Cystatin-C	0.301993	-0.0701121	0.372105	0.0045
Cystatin-S	0.161491	-0.04126	0.202751	0.0264
Cysteine-rich secretory protein 3	0.541792	-0.0815851	0.623377	0.0005
Cysteine-rich with EGF-like domain protein 1	-0.308822	0.120093	-0.428916	0.0004	-0.388721	0.0889776	-0.477699	0.0044
Cytokine receptor-like factor 2	0.328292	-0.106187	0.434479	0.0015
Cytoplasmic tyrosine-protein kinase BMX	0.330184	-0.0805774	0.410761	0.0181
Cytotoxic T-lymphocyte protein 4	-0.320665	0.064133	-0.384798	0.0085
dCTP pyrophosphatase 1	-0.433319	0.105004	-0.538323	0.0017	-0.515237	0.0953155	-0.610552	0.0027
Dermatopontin	-0.338102	0.0809826	-0.419084	0.0211	-0.607353	0.0907086	-0.698061	0.0027
Desert hedgehog protein N-product	0.258133	-0.0592876	0.31742	0.0143
Diablo homolog, mitochondrial	-0.223889	0.0677323	-0.291622	0.0121
Dickkopf-like protein 1	0.310176	-0.0532557	0.363432	0.0086
Disintegrin and metalloproteinase domain-containing protein 12	0.306703	-0.0903314	0.397034	0.0139
DNA repair protein RAD51 homolog 1	-0.289176	0.0517773	-0.340953	0.0106	-0.402217	0.0816093	-0.483827	0.0005
DNA topoisomerase 1	0.291141	-0.134497	0.425638	0.0037
DnaJ homolog subfamily B member 1	0.448657	-0.164776	0.613433	0.0013
Drebrin-like protein	0.580078	-0.104592	0.68467	0.0004	0.451164	-0.103169	0.554334	0.0063
Dual 3',5'-cyclic-AMP and -GMP phosphodiesterase 11A	0.209707	-0.0600939	0.269801	0.0077	0.405876	-0.0544299	0.460306	0.0136
Dual specificity mitogen-activated protein kinase kinase 4	-0.290542	0.111389	-0.401931	0.002	-0.462362	0.0682228	-0.530585	0.0169
Dual specificity protein phosphatase 3	0.207958	-0.0765405	0.284498	0.031
Dynactin subunit 2	-0.31106	0.0939003	-0.404961	0.0305
Dynein light chain 1, cytoplasmic	0.457807	-0.139221	0.597028	0.0018
E-selectin	-0.151207	0.0832688	-0.234476	0.0426
E3 ubiquitin-protein ligase CHIP	0.335618	-0.0770071	0.412625	0.0136
E3 ubiquitin-protein ligase Mdm2	0.217345	-0.177195	0.39454	0.0047
Ectodysplasin-A, secreted form	-0.211462	0.0915246	-0.302986	0.043	-0.27947	0.0968444	-0.376315	0.0209
Ectonucleoside triphosphate diphosphohydrolase 3	0.369858	-0.118182	0.48804	0.003
Ectonucleotide pyrophosphatase/phosphodiesterase family member 7	-0.144984	0.0877633	-0.232747	0.0101	-0.24732	0.0720998	-0.31942	0.0195
EGF-containing fibulin-like extracellular matrix protein 1	0.314135	-0.0798496	0.393985	0.0113
Elongation factor 1-beta	0.186462	-0.0496955	0.236157	0.0324
Endoglin	-0.365582	0.0841284	-0.44971	0.0018	-0.24387	0.0386982	-0.282568	0.043
Endothelial cell-selective adhesion molecule	-0.153528	0.0752387	-0.228767	0.0137	-0.256323	0.0477315	-0.304055	0.0356
Endothelial cell-specific molecule 1	0.231006	-0.113073	0.344079	0.0167	0.330188	-0.115503	0.445691	0.0173
Endothelin-converting enzyme 1	-0.212909	0.112387	-0.325296	0.0172
Enteropeptidase	0.215389	-0.157055	0.372444	0.007
Ephrin type-A receptor 2	-0.166558	0.0578564	-0.224415	0.0462
Ephrin type-B receptor 2	-0.332027	0.0722047	-0.404232	0.0031	-0.451573	0.062136	-0.513709	0.0062
Ephrin type-B receptor 4	0.213303	-0.0771088	0.290412	0.0073	0.581469	-0.0631454	0.644615	0.0144
Ephrin-A2	0.472312	-0.14824	0.620552	0.002
Ephrin-B1	0.327569	-0.0664036	0.393972	0.0103
Ephrin-B3	0.262462	-0.0370227	0.299484	0.0342
Epidermal growth factor receptor	-0.307797	0.121511	-0.429308	0.0013	-0.270057	0.0691161	-0.339173	0.0369
Epidermal growth factor receptor substrate 15-like 1	0.236246	-0.0672473	0.303493	0.0068
Epidermal growth factor receptor variant III	0.434575	-0.089064	0.523639	0.0044
Epithelial discoidin domain-containing receptor 1	-0.37068	0.0269654	-0.397645	0.0447
Erythropoietin	-0.257446	0.0938681	-0.351314	0.0235
Estrogen receptor	0.31144	-0.127006	0.438446	0.0107
Eukaryotic initiation factor 4A-III	0.397618	-0.0696601	0.467278	0.0048
Eukaryotic translation initiation factor 4E-binding protein 2	0.287265	-0.120658	0.407923	0.0125
FACT complex subunit SSRP1	0.24178	-0.062689	0.304469	0.0063
Fibrinogen gamma chain	-0.302853	0.0685382	-0.371392	0.0158	-0.424296	0.100375	-0.524671	0.0097
Fibroblast growth factor 1	0.683423	-0.0541592	0.737582	0.0069
Fibroblast growth factor 10	-0.246279	0.0602165	-0.306495	0.048
Fibroblast growth factor 12	0.533954	-0.188979	0.722934	0.0011
Fibroblast growth factor 18	0.217031	-0.10615	0.323182	0.0013
Fibroblast growth factor 20	0.338103	-0.0945946	0.432697	0.0041
Fibroblast growth factor 4	0.240404	-0.170932	0.411336	0.0079
Fibroblast growth factor 5	0.259292	-0.0761454	0.335437	0.009
Fibroblast growth factor 6	0.133903	-0.0651709	0.199074	0.0189
Fibroblast growth factor 8 isoform A	0.247969	-0.0886288	0.336598	0.0144
Fibroblast growth factor 8 isoform B	0.339826	-0.0755396	0.415366	0.0095
Fibroblast growth factor 9	0.228512	-0.0807128	0.309224	0.0037
Fibroblast growth factor receptor 3	0.246769	-0.121777	0.368546	0.0093
Follistatin	0.253349	-0.0563089	0.309658	0.032
Follistatin-related protein 1	-0.183162	0.0390975	-0.22226	0.0242
Fractalkine	-0.27576	0.125263	-0.401022	0.0107	-0.356791	0.131608	-0.488398	0.0157
G2/mitotic-specific cyclin-B1	0.442355	-0.0991823	0.541537	0.0053	0.370482	-0.0945217	0.465004	0.0369
Galactoside 3(4)-L-fucosyltransferase	0.296573	-0.0852681	0.381841	0.0054
Galectin-10	0.385089	-0.0974692	0.482558	0.0024
Galectin-2	0.504914	-0.0903469	0.595261	0.0005
Galectin-4	0.408892	-0.142504	0.551397	0.0016
Galectin-8	-0.185281	0.0502959	-0.235577	0.0318
Gamma-enolase	-0.329696	0.0901672	-0.419864	0.0032
GDNF family receptor alpha-2	0.430784	-0.112786	0.543569	0.0023	0.633371	-0.0551086	0.68848	0.0162
GDNF family receptor alpha-3	0.304492	-0.127259	0.431752	0.0266
Glia-derived nexin	0.345732	-0.173796	0.519529	0.0047
Glial cell line-derived neurotrophic factor	0.348349	-0.0466554	0.395004	0.0063
Glial fibrillary acidic protein	-0.247049	0.118995	-0.366044	0.0202									-0.317321	0.163876	-0.481197	0.0219
Glucocorticoid receptor	0.292159	-0.122449	0.414608	0.0063
Glucose-6-phosphate isomerase	-0.297536	0.0724986	-0.370034	0.0208
Glypican-2	0.242868	-0.136674	0.379542	0.0073
gp41 C34 peptide, HIV	-0.183935	0.0578153	-0.24175	0.0259
Granulins	-0.167646	0.0364096	-0.204055	0.0311
Granzyme B	0.332013	-0.130033	0.462046	0.0045
Granzyme H	0.468986	-0.0912758	0.560262	0.002
Gremlin-1	0.30265	-0.174759	0.477409	0.0063
Group 10 secretory phospholipase A2	0.336622	-0.127147	0.463769	0.0034
Group IIE secretory phospholipase A2	0.292706	-0.0796545	0.372361	0.0041
Growth arrest-specific protein 1	0.18146	-0.0835799	0.265039	0.0235
Growth hormone receptor	-0.260755	0.129129	-0.389884	0.0011	-0.452944	0.116723	-0.569667	0.0025	-0.416679	0.116429	-0.533108	0.0257	-0.379753	0.116723	-0.496476	0.0086
Growth/differentiation factor 5	-0.139941	0.0396745	-0.179616	0.046
Growth/differentiation factor 9	0.353064	-0.122752	0.475816	0.0042
GTP-binding nuclear protein Ran	0.306253	-0.0875185	0.393771	0.0051
Haptoglobin	-0.387744	0.0587675	-0.446512	0.0086	-0.467962	0.0604934	-0.528456	0.0242	-0.58902	0.079303	-0.668323	0.0257
Heat shock 70 kDa protein 1A	-0.337552	0.173273	-0.510824	0.0012	-0.413373	0.0644445	-0.477817	0.0264
Heme oxygenase 2	0.376939	-0.134789	0.511728	0.0047
HemK methyltransferase family member 2	0.403587	-0.132372	0.535959	0.0069
Hemoglobin	0.470086	-0.0336538	0.50374	0.0054	0.961092	-0.024331	0.985423	0.0143	1.60877	-0.0304047	1.63918	0.0257
Heparan-sulfate 6-O-sulfotransferase 1	-0.248836	0.076236	-0.325072	0.0132
Hepatocyte growth factor activator	-0.238117	0.0904594	-0.328576	0.0349
Hepatocyte growth factor receptor	-0.404811	0.177651	-0.582462	0.0004
Hepcidin	-0.251102	0.0505019	-0.301604	0.0262
Heterogeneous nuclear ribonucleoprotein A/B	0.392738	-0.103518	0.496256	0.0024
Heterogeneous nuclear ribonucleoproteins A2/B1	0.52694	-0.119162	0.646101	0.0007
Hexokinase-2	0.461841	-0.0830971	0.544938	0.0013
High affinity cAMP-specific 3',5'-cyclic phosphodiesterase 7A	0.204231	-0.118441	0.322672	0.0048
High affinity immunoglobulin gamma Fc receptor I	0.240931	-0.106902	0.347833	0.0068
High mobility group protein B1	0.415619	-0.101624	0.517243	0.003
Histidine-rich glycoprotein	-0.336775	0.0908983	-0.427673	0.0033
Histone acetyltransferase KAT6A	0.247594	-0.101372	0.348967	0.0292
Histone acetyltransferase type B catalytic subunit	0.257196	-0.113414	0.37061	0.0305
Histone deacetylase 8	0.227647	-0.131841	0.359487	0.011
Histone H1.2	0.292729	-0.0682949	0.361024	0.01
Histone H2A type 3	0.38981	-0.0844507	0.47426	0.0021
Histone H2A.z	0.178462	-0.046419	0.224881	0.0323
Histone H3.1	0.41984	-0.0631898	0.48303	0.0093	0.327133	-0.0854845	0.412618	0.0157
Human Chorionic Gonadotropin	-0.173813	0.0565666	-0.230379	0.0118	-0.25238	0.0485661	-0.300947	0.0176
ICOS ligand	0.200948	-0.0369039	0.237852	0.0208
Iduronate 2-sulfatase	-0.249173	0.11815	-0.367323	0.0015	-0.32638	0.0959471	-0.422327	0.0268
Immunoglobulin alpha Fc receptor	0.230597	-0.0749581	0.305556	0.0102
Immunoglobulin G	0.310868	-0.104716	0.415584	0.0072
Immunoglobulin superfamily containing leucine-rich repeat protein 2	-0.173749	0.127674	-0.301423	0.0069
Inducible T-cell costimulator	0.478456	-0.156587	0.635043	0.0018
Inhibin beta A chain	-0.280482	0.0934482	-0.37393	0.0217
Inhibin beta A chain:Inhibin beta B chain heterodimer	-0.189705	0.0673732	-0.257078	0.0262
Inosine-5'-monophosphate dehydrogenase 2	0.504222	-0.0968166	0.601038	0.0026	0.536861	-0.0628799	0.59974	0.0323
Insulin receptor	-0.217288	0.100471	-0.317759	0.0013	-0.288381	0.085283	-0.373664	0.0071
Insulin-like growth factor 1 receptor	-0.296833	0.0751124	-0.371945	0.001	-0.351657	0.0401171	-0.391774	0.0198
Insulin-like growth factor I	0.334417	-0.073374	0.407791	0.002
Insulin-like growth factor-binding protein 5	0.267369	-0.0522812	0.319651	0.0323	0.581611	-0.0543614	0.635973	0.0036
Insulin-like growth factor-binding protein 6	0.398137	-0.0868773	0.485014	0.0012
Integrin alpha-V: beta-5 complex	-0.402386	0.12256	-0.524946	0.0004
Inter-alpha-trypsin inhibitor heavy chain H4	-0.295517	0.0671123	-0.36263	0.0203
Intercellular adhesion molecule 1	-0.236979	0.086003	-0.322982	0.0113
Intercellular adhesion molecule 2	0.184727	-0.0817278	0.266455	0.0311
Intercellular adhesion molecule 3	0.262545	-0.0780283	0.340573	0.013
Intercellular adhesion molecule 5	-0.277408	0.0785363	-0.355944	0.0087
Interferon alpha-10	-0.267279	0.079615	-0.346894	0.0435
Interferon alpha/beta receptor 1	-0.273143	0.0964841	-0.369627	0.0093
Interferon gamma	-0.239773	0.0696156	-0.309389	0.0074
Interferon gamma receptor 1	-0.246062	0.10271	-0.348771	0.0061
Interferon lambda-1	0.263333	-0.03	0.293333	0.0307
Interferon lambda-2	0.30318	-0.0535136	0.356694	0.0072
Interleukin-1 Receptor accessory protein	-0.286511	0.0963512	-0.382862	0.0013
Interleukin-1 receptor type 1	-0.231348	0.0958901	-0.327238	0.0094
Interleukin-1 receptor type 2	-0.354838	0.0992307	-0.454069	0.0006
Interleukin-1 receptor-like 1	-0.125057	0.0364588	-0.161516	0.03
Interleukin-11	0.559796	-0.192989	0.752784	0.0004
Interleukin-12 receptor subunit beta-1	0.277382	-0.123631	0.401013	0.0073
Interleukin-12 receptor subunit beta-2	0.33898	-0.07185	0.41083	0.0258
Interleukin-13	0.478986	-0.127143	0.606128	0.0006
Interleukin-13 receptor subunit alpha-1	-0.287282	0.0994794	-0.386761	0.0013	-0.353911	0.0330978	-0.387009	0.0214
Interleukin-15 receptor subunit alpha	0.261038	-0.0917142	0.352752	0.0208
Interleukin-17 receptor A	-0.256637	0.0766291	-0.333266	0.0146
Interleukin-17 receptor B	-0.180103	0.0508891	-0.230992	0.0277
Interleukin-17D	0.309663	-0.162518	0.472182	0.0079
Interleukin-18 receptor 1	-0.34629	0.0800396	-0.426329	0.0041
Interleukin-18-binding protein	-0.323569	0.0747645	-0.398333	0.003	-0.30056	0.0408447	-0.341405	0.0358
Interleukin-19	-0.389565	0.0755852	-0.46515	0.0004	-0.378958	0.0307875	-0.409746	0.0162					-0.356757	0.0187536	-0.375511	0.0414
Interleukin-2	-0.169745	0.119619	-0.289364	0.0064
Interleukin-22 receptor subunit alpha-1	0.349668	-0.122718	0.472386	0.0058
Interleukin-22 receptor subunit alpha-2	-0.233398	0.164622	-0.39802	0.0072	-0.259898	0.105717	-0.365615	0.0374
Interleukin-23	-0.315612	0.137906	-0.453517	0.0264	-0.330959	0.13394	-0.464899	0.0136
Interleukin-24	0.235164	-0.0808375	0.316001	0.0246
Interleukin-27 receptor subunit alpha	-0.24335	0.0868227	-0.330172	0.0336
Interleukin-37	-0.201119	0.0743873	-0.275506	0.0063	-0.394579	0.0546084	-0.449188	0.0048					-0.255061	0.0661961	-0.321257	0.0229
Interleukin-4	0.496972	-0.0979709	0.594942	0.002
Interleukin-5 receptor subunit alpha	-0.194753	0.0857719	-0.280525	0.0217
Interleukin-6 receptor subunit alpha	-0.21773	0.110212	-0.327942	0.0037	-0.37507	0.0489543	-0.424024	0.0209
Interleukin-6 receptor subunit beta	-0.41695	0.147623	-0.564573	0.0004	-0.400473	0.0314906	-0.431964	0.0385
Interleukin-7 receptor subunit alpha	0.287721	-0.0622994	0.35002	0.0071
Junctional adhesion molecule-like	0.255111	-0.121778	0.376889	0.0157
Kallikrein-12	-0.166475	0.057207	-0.223682	0.0305	-0.415133	0.0767794	-0.491913	0.0007
Kallikrein-14	0.234207	-0.119045	0.353251	0.0042
Kallikrein-4	0.242766	-0.14239	0.385156	0.0025
Killer cell immunoglobulin-like receptor 3DL2	0.222725	-0.045389	0.268114	0.0085
Killer cell immunoglobulin-like receptor 3DS1	0.401422	-0.111664	0.513087	0.0013
Killer cell lectin-like receptor subfamily F member 1	0.434916	-0.102757	0.537672	0.0012
Kinesin-like protein KIF23	0.207445	-0.0608633	0.268308	0.028
Kininogen-1	-0.421128	0.185823	-0.606951	0.0006	-0.346523	0.107198	-0.453721	0.0077
Kremen protein 2	0.319143	-0.0725221	0.391665	0.0051
Kunitz-type protease inhibitor 1	-0.286221	0.0401736	-0.326395	0.0063	-0.310115	0.0316452	-0.34176	0.0096
Lactadherin	-0.282677	0.0987378	-0.381415	0.0027	-0.251827	0.0363727	-0.2882	0.0136
Lamin-B1	0.266658	-0.114236	0.380894	0.0108
Legumain	0.331454	-0.0567078	0.388162	0.0058	0.465107	-0.0510136	0.516121	0.0169
Leptin receptor	-0.20876	0.137263	-0.346023	0.006
Leucine carboxyl methyltransferase 1	0.266386	-0.0461938	0.31258	0.0422
Leucine-rich repeat transmembrane protein FLRT1	0.253971	-0.0664984	0.320469	0.0063
Leucine-rich repeat transmembrane protein FLRT2	-0.202568	0.113717	-0.316285	0.0067	-0.255528	0.0751126	-0.330641	0.0425
Leucine-rich repeat transmembrane protein FLRT3	-0.257116	0.0574752	-0.314591	0.0261
Leucine-rich repeats and immunoglobulin-like domains protein 3	-0.25725	0.100405	-0.357655	0.0012	-0.351519	0.0850372	-0.436556	0.0027
Leukemia inhibitory factor receptor	-0.297758	0.0863015	-0.38406	0.0018	-0.325819	0.0611269	-0.386946	0.0144
Leukocyte immunoglobulin-like receptor subfamily B member 1	-0.287992	0.0955595	-0.383551	0.0054	-0.391736	0.0514293	-0.443165	0.0129
Leukocyte immunoglobulin-like receptor subfamily B member 2	-0.402119	0.124202	-0.52632	0.0013	-0.49186	0.0658742	-0.557734	0.0157
Leukocyte surface antigen CD47	0.28804	-0.129404	0.417444	0.0031
Limbic system-associated membrane protein	-0.442926	0.114748	-0.557674	0.0004
Low affinity immunoglobulin gamma Fc region receptor II-a	-0.306919	0.0761343	-0.383054	0.0351
Low affinity immunoglobulin gamma Fc region receptor III-B	0.272856	-0.151766	0.424622	0.0158
Lymphatic vessel endothelial hyaluronic acid receptor 1	0.337209	-0.0593023	0.396512	0.041	0.415581	-0.0590698	0.474651	0.026
Lymphocyte antigen 86	0.27314	-0.0838318	0.356972	0.0358
Lymphotactin	0.356203	-0.0903667	0.44657	0.0016
Lymphotoxin alpha2:beta1	0.196774	-0.0314653	0.228239	0.0422
Lymphotoxin-alpha	0.325552	-0.0912311	0.416783	0.0027
Lysosome membrane protein 2	0.279988	-0.0629454	0.342933	0.0047
Macrophage mannose receptor 1	-0.295281	0.0318701	-0.327151	0.0063
Macrophage migration inhibitory factor	0.217852	-0.05591	0.273762	0.0278
Macrophage-stimulating protein receptor	0.316649	-0.100886	0.417536	0.0071
Mannan-binding lectin serine protease 1	-0.223452	0.0674151	-0.290868	0.0032
MAP kinase-activated protein kinase 3	0.267018	-0.0959558	0.362974	0.0313
MAP kinase-activated protein kinase 5	0.284567	-0.0875064	0.372073	0.0064
Matrilin-3	0.289313	-0.0788466	0.368159	0.0131
Matrix extracellular phosphoglycoprotein	0.310242	-0.0963054	0.406547	0.0085
Matrix metalloproteinase-14	-0.32133	0.0923013	-0.413631	0.0075
Matrix metalloproteinase-16	0.178599	-0.111239	0.289838	0.0456
Megakaryocyte-associated tyrosine-protein kinase	0.343157	-0.173526	0.516683	0.0054
Membrane frizzled-related protein	0.384162	-0.103415	0.487577	0.0061
Metalloproteinase inhibitor 1	0.218868	-0.148113	0.366981	0.0047
Metalloproteinase inhibitor 2	0.31463	-0.0825905	0.397221	0.0163	0.457001	-0.0776088	0.534609	0.0168
Methionine aminopeptidase 1	0.228568	-0.104799	0.333368	0.0029
Methyl-CpG-binding domain protein 4	0.204692	-0.249154	0.453846	0.0053
Microtubule-associated protein tau	0.283753	-0.130721	0.414474	0.0132
Mitochondrial glutamate carrier 2	0.284202	-0.0580438	0.342246	0.004
Mitochondrial import inner membrane translocase subunit TIM14	0.303525	-0.0946086	0.398134	0.006
Mitogen-activated protein kinase 11	-0.193242	0.0558342	-0.249076	0.0165
Mitogen-activated protein kinase 9	-0.0787746	0.0787746	-0.157549	0.0441
Mitogen:TGF-beta-activated kinase 1 and MAP3K7-	0.271056	-0.0561142	0.327171	0.0048
Moesin	0.396472	-0.0698811	0.466354	0.0418
Mucin-1	-0.207872	0.0747232	-0.282595	0.0154
Muellerian-inhibiting factor	-0.348145	0.0819828	-0.430128	0.0005	-0.394209	0.0317361	-0.425945	0.028	-0.460061	-0.0122987	-0.447762	0.0269
Myc proto-oncogene protein	0.261176	-0.103059	0.364235	0.032
Myeloid cell surface antigen CD33	-0.424849	0.0806796	-0.505529	0.0037
Natural killer cell receptor 2B4	0.145754	-0.0868188	0.232573	0.0181
Netrin receptor UNC5D	-0.303995	0.0821426	-0.386138	0.0021	-0.427507	0.0640227	-0.49153	0.011
Netrin-4	0.156483	-0.108059	0.264542	0.0071
Neural cell adhesion molecule 1, 120 kDa isoform	-0.236286	0.114168	-0.350454	0.0033
Neural cell adhesion molecule L1	-0.317945	0.0455137	-0.363459	0.0025
Neural cell adhesion molecule L1-like protein	-0.417233	0.134964	-0.552197	0.0008
Neurexin-1-beta	-0.271915	0.0564894	-0.328404	0.012	-0.382979	0.0438298	-0.426809	0.0169
Neurexophilin-1	-0.369444	0.0919023	-0.461347	0.0054	-0.486523	0.0830418	-0.569565	0.0024	-0.38361	0.00897517	-0.392585	0.0269
Neurogenic locus notch homolog protein 1	-0.276508	0.0603496	-0.336857	0.0054
Neurogenic locus notch homolog protein 2	-0.235796	0.11243	-0.348226	0.0063
Neuroligin-4, X-linked	0.174913	-0.0301175	0.205031	0.048
Neuronal cell adhesion molecule	-0.259803	0.0716659	-0.331469	0.0057	-0.297346	0.0422296	-0.339575	0.038
Neuronal growth regulator 1	-0.419388	0.113545	-0.532933	0.0004	-0.500465	0.0754489	-0.575914	0.011
Neurotrophin-3	-0.20084	0.108118	-0.308957	0.0359	-0.392932	0.0909727	-0.483905	0.007
Neurotrophin-4	0.170398	-0.0572139	0.227612	0.0447
Neutral ceramidase	-0.293117	0.105275	-0.398393	0.0043	-0.354926	0.0566982	-0.411624	0.0273
Neutrophil elastase	-0.315825	0.104269	-0.420094	0.0085
Nicotinamide phosphoribosyltransferase	-0.317351	0.24682	-0.564171	0.0004	-0.299355	0.151934	-0.45129	0.0025					-0.343025	0.0377491	-0.380774	0.0414
NKG2-D type II integral membrane protein	0.247568	-0.103336	0.350905	0.0054
NKG2D ligand 1	0.418471	-0.0915405	0.510011	0.002
NKG2D ligand 3	0.237383	-0.119431	0.356814	0.005
Noggin	-0.323953	0.079794	-0.403747	0.0181
Non-histone chromosomal protein HMG-14	0.375734	-0.0241561	0.39989	0.0446
Non-receptor tyrosine-protein kinase TYK2	0.417716	-0.110132	0.527848	0.0005
NT-3 growth factor receptor	-0.213228	0.116841	-0.330069	0.0098	-0.280144	0.112468	-0.392611	0.0382
Nuclear receptor subfamily 1 group D member 1	0.339067	-0.104931	0.443998	0.0062
Nucleoside diphosphate kinase A	0.37944	-0.0913769	0.470817	0.0415
Opioid-binding protein/cell adhesion molecule	0.171961	-0.140106	0.312067	0.0065	0.464061	-0.0834612	0.547523	0.0242
Osteocalcin	0.434723	-0.132244	0.566967	0.0006
Parathyroid hormone-related protein	-0.117835	0.0867755	-0.204611	0.0426	-0.31316	0.0954211	-0.408581	0.0076					-0.373999	0.0829331	-0.456932	0.0454
Peptidyl-prolyl cis-trans isomerase A	0.257261	-0.0377971	0.295058	0.0106									0.444764	-0.027151	0.471915	0.0414
Peptidyl-prolyl cis-trans isomerase D	0.193708	-0.0648633	0.258571	0.0248
Periostin	-0.151145	0.0371654	-0.18831	0.0377
Peroxiredoxin-1	0.205414	-0.0977681	0.303182	0.0264
Peroxiredoxin-6	0.318888	-0.0461949	0.365082	0.0223
Persephin	0.193301	-0.0626794	0.255981	0.0036
Persulfide dioxygenase ETHE1, mitochondrial	-0.356875	0.175628	-0.532503	0.0019	-0.315816	0.134923	-0.450739	0.0154
Pescadillo homolog	0.34634	-0.0743218	0.420661	0.0137
Phosphatidylethanolamine-binding protein 1	0.381646	-0.0690714	0.450718	0.0105
Phosphoglucomutase-1	-0.193702	0.0464448	-0.240147	0.0297
Phosphoglycerate mutase 1	-0.209107	0.153002	-0.362109	0.0004	-0.197867	0.09016	-0.288027	0.007					-0.22024	0.0625939	-0.282834	0.0086
PILR alpha-associated neural protein	-0.258087	0.0989508	-0.357038	0.0057	-0.237555	0.0543193	-0.291875	0.0369
Plasma kallikrein	-0.406992	0.0568754	-0.463867	0.0024	-0.353549	0.0568415	-0.41039	0.0153					-0.456934	0.0143628	-0.471297	0.0463
Plasma protease C1 inhibitor	-0.164603	0.0637054	-0.228308	0.009
Plasmin	0.314831	-0.143602	0.458433	0.0014
Plasminogen	-0.463484	0.0715454	-0.535029	0.0029
Platelet endothelial cell adhesion molecule	0.307076	-0.185408	0.492485	0.0038
Platelet glycoprotein 4	-0.236435	0.0966475	-0.333083	0.0208	-0.339658	0.0339521	-0.37361	0.0215
Platelet receptor Gi24	0.268525	-0.0794964	0.348022	0.0054
Platelet-activating factor acetylhydrolase	0.348711	-0.119775	0.468486	0.0045
Platelet-derived growth factor receptor alpha	-0.214371	0.128214	-0.342585	0.0107
Platelet-derived growth factor receptor beta	-0.283555	0.0966921	-0.380247	0.0037	-0.37965	0.0233027	-0.402953	0.0093
Plexin-B2	-0.347903	0.144205	-0.492107	0.0009
Programmed cell death 1 ligand 1	-0.195736	0.121754	-0.31749	0.0208
Programmed cell death 1 ligand 2	-0.220034	0.102975	-0.323009	0.0093	-0.393343	0.0674229	-0.460766	0.0143
Prokineticin-1	0.488291	-0.101644	0.589935	0.0007
Prolactin receptor	0.38641	-0.0512176	0.437628	0.0153
Proliferation-associated protein 2G4	0.243881	-0.129859	0.37374	0.0037
Prolyl endopeptidase FAP	-0.224109	0.153687	-0.377796	0.0189
Properdin	0.162476	-0.0442666	0.206743	0.0416
Proprotein convertase subtilisin/kexin type 7	-0.236824	0.118454	-0.355279	0.0062	-0.298687	0.09913	-0.397817	0.0109					-0.332232	0.0835704	-0.415802	0.0474
Prostaglandin G/H synthase 2	0.406933	-0.0885373	0.49547	0.0012	0.376314	-0.0587027	0.435016	0.0209
Prostate-specific antigen	0.223837	-0.0666505	0.290487	0.048
Proteasome activator complex subunit 1	0.14816	-0.0672467	0.215407	0.0469
Proteasome activator complex subunit 3	0.388396	-0.0898469	0.478243	0.0083
Proteasome subunit alpha type-1	0.317032	-0.111861	0.428893	0.0097
Proteasome subunit alpha type-2	0.460772	-0.145207	0.605979	0.0023
Proteasome subunit alpha type-6	0.307929	-0.0657468	0.373676	0.0033
Protein 4.1	0.341718	-0.115994	0.457712	0.0049
Protein deglycase DJ-1	-0.251794	0.13083	-0.382623	0.0064
Protein disulfide-isomerase A3	0.287458	-0.120522	0.40798	0.0041	0.397273	-0.0806881	0.477961	0.0214
Protein FAM107B	-0.202389	0.0454931	-0.247882	0.0085	-0.324975	0.0421891	-0.367164	0.0005	-0.302016	0.0152914	-0.317308	0.0268
Protein jagged-2	0.42309	-0.0453311	0.468421	0.0077
Protein kinase C theta type	0.321726	-0.126478	0.448204	0.0138
Protein kinase C zeta type	0.270155	-0.135371	0.405526	0.0098
Protein Rev_HV2BE	0.228245	-0.133381	0.361626	0.0086
Protein S100-A6	0.260677	-0.0981664	0.358843	0.0113
Protein Z-dependent protease inhibitor	-0.294325	0.139777	-0.434102	0.0027	-0.389628	0.0907861	-0.480414	0.0097
Proto-oncogene vav	0.220268	-0.0721939	0.292462	0.0132
Pulmonary surfactant-associated protein D	0.778465	-0.101141	0.879606	0.0004	0.561722	-0.0430398	0.604762	0.0231					0.726217	-0.00133494	0.727552	0.0463
Pyruvate kinase PKM	0.361918	-0.108629	0.470546	0.0042
R-spondin-2	0.304551	-0.135474	0.440026	0.0037
R-spondin-4	0.445518	-0.152241	0.597759	0.0004
Ras-related C3 botulinum toxin substrate 1	0.211113	-0.145955	0.357068	0.0056
Ras-related C3 botulinum toxin substrate 3	0.243652	-0.0860954	0.329748	0.0202
Receptor tyrosine-protein kinase erbB-2	0.269693	-0.0722699	0.341963	0.0414
Receptor tyrosine-protein kinase erbB-3	-0.272931	0.0995526	-0.372483	0.0023
Regenerating islet-derived protein 4	0.717212	-0.0633799	0.780592	0.0021
Reticulon-4 receptor	-0.306143	0.0419364	-0.348079	0.0093
Retinoblastoma-associated protein	0.205147	-0.0505348	0.255682	0.0484
Retinoic acid receptor responder protein 2	-0.245934	0.0477901	-0.293724	0.0359	-0.471067	0.0592637	-0.53033	0.0097
Ribosome maturation protein SBDS	0.13819	-0.0496986	0.187889	0.0169
RNA-binding protein 39	0.182614	-0.0615757	0.24419	0.0264
Roundabout homolog 2	-0.411916	0.158898	-0.570814	0.0013
Roundabout homolog 3	0.372944	-0.0918997	0.464844	0.0063
S-phase kinase-associated protein 1	0.145135	-0.0708185	0.215954	0.0202
Scavenger receptor class F member 2	0.396699	-0.0549032	0.451603	0.0062
Secreted and transmembrane protein 1	0.310943	-0.128371	0.439314	0.003
Secreted frizzled-related protein 3	0.385962	-0.104148	0.490109	0.0076
Seizure 6-like protein 2	0.179799	-0.0642503	0.244049	0.0208
Semaphorin-6A	-0.207995	0.0860413	-0.294037	0.0074
Serine protease HTRA2, mitochondrial	-0.174572	0.091753	-0.266325	0.0054
Serine/threonine-protein kinase Chk1	0.28526	-0.114859	0.400119	0.0064
Serine/threonine-protein kinase MRCK beta	0.223875	-0.0902646	0.314139	0.0293
Serine/threonine-protein kinase PAK 7	0.26599	-0.121852	0.387842	0.0037
Serine/threonine-protein kinase pim-1	0.553405	-0.0925427	0.645947	0.0021
Serine/threonine-protein kinase PLK1	0.125459	-0.14698	0.272438	0.0094
Serine/threonine-protein kinase receptor R3	0.358987	-0.146209	0.505195	0.0025
Serine/threonine-protein kinase TBK1	0.220772	-0.0825939	0.303366	0.0231
Serotransferrin	0.414668	-0.0995847	0.514252	0.0004									0.384879	-0.0495382	0.434417	0.0143
Serum paraoxonase/arylesterase 1	0.505369	-0.100573	0.605941	0.0013
Sialic acid-binding Ig-like lectin 7	-0.224836	0.0933786	-0.318215	0.0031
Signal transducer and activator of transcription 1-alpha/beta	0.359665	-0.0746285	0.434294	0.0104
SLAM family member 7	-0.166507	0.0645707	-0.231078	0.0072
SLIT and NTRK-like protein 1	0.318542	-0.0944992	0.413041	0.0063
SLIT and NTRK-like protein 5	-0.281177	0.0778289	-0.359006	0.0054	-0.348403	0.0768814	-0.425284	0.0168
Small nuclear ribonucleoprotein F	-0.271918	0.058125	-0.330043	0.0351	-0.343893	0.0891145	-0.433007	0.0123
Small ubiquitin-related modifier 3	0.221088	-0.0846141	0.305702	0.007
Somatostatin-28	-0.440695	0.104775	-0.54547	0.0009
Sonic hedgehog protein	-0.235824	0.0928723	-0.328696	0.0064	-0.401961	0.0716746	-0.473635	0.0382
SPARC-related modular calcium-binding protein 1	0.391023	-0.135431	0.526454	0.0013									0.608515	-0.0947864	0.703301	0.0086
Stress-induced-phosphoprotein 1	0.535124	-0.0692172	0.604341	0.0033
SUMO-conjugating enzyme UBC9	0.355079	-0.0808844	0.435963	0.0004
Superoxide dismutase [Cu-Zn]	0.360882	-0.101022	0.461904	0.0015
Superoxide dismutase [Mn], mitochondrial	-0.150377	0.072471	-0.222848	0.0094
Syntaxin-1A	0.431297	-0.127367	0.558663	0.0033
T-cell surface glycoprotein CD4	0.365708	-0.110584	0.476292	0.0085
T-lymphocyte activation antigen CD86	-0.209264	0.0762133	-0.285477	0.019
T-lymphocyte surface antigen Ly-9	-0.38921	0.0944494	-0.483659	0.0048	-0.336767	0.0832593	-0.420027	0.0325
Tartrate-resistant acid phosphatase type 5	-0.259533	0.145848	-0.40538	0.0012	-0.282128	0.0993577	-0.381486	0.0109
TATA-box-binding protein	0.28643	-0.0637018	0.350132	0.0047
Testican-2	0.624194	-0.125901	0.750095	0.0004
Thrombopoietin	-0.243857	0.0337838	-0.277641	0.0117
Thrombospondin-1	0.379467	-0.0480126	0.427479	0.0264
Thrombospondin-4	0.250386	-0.064915	0.315301	0.0054
Thymic stromal lymphopoietin	0.381794	-0.121707	0.503501	0.0015
Thyroglobulin	0.178717	-0.0344828	0.2132	0.0244
Thyroid peroxidase	0.272072	-0.0508875	0.322959	0.0037
Tissue factor pathway inhibitor	-0.263681	0.096398	-0.360079	0.0136	-0.434879	0.0963831	-0.531262	0.0097
Tissue-type plasminogen activator	0.155479	-0.0537239	0.209203	0.0482
Toll-like receptor 2	-0.182959	0.0884367	-0.271396	0.0299
Toll-like receptor 4:Lymphocyte antigen 96 complex	-0.305185	0.125514	-0.430699	0.0022	-0.313534	0.0533547	-0.366889	0.0427
Transcription factor IIIB 90 kDa subunit	0.305715	-0.055675	0.36139	0.0336
Transforming growth factor beta receptor type 3	-0.244472	0.160364	-0.404836	0.0096
Transforming growth factor beta-1	0.284844	-0.0846664	0.369511	0.0093
Transforming growth factor beta-2	0.219579	-0.0974843	0.317063	0.0098
Transforming growth factor-beta-induced protein ig-h3	-0.203264	0.0504047	-0.253669	0.0482
Transgelin-2	0.220644	-0.0594307	0.280075	0.0237
Translationally-controlled tumor protein	0.425889	-0.0565754	0.482464	0.0033
Transmembrane glycoprotein NMB	-0.366017	0.1151	-0.481117	0.0034	-0.403678	0.113864	-0.517542	0.0129
Tropomyosin alpha-4 chain	0.388889	-0.0628559	0.451744	0.0051
Troponin I, fast skeletal muscle	-0.18305	0.0612347	-0.244285	0.0203
Tumor necrosis factor ligand superfamily member 11	-0.280156	0.0755218	-0.355677	0.0183	-0.353024	0.0764061	-0.42943	0.0071
Tumor necrosis factor ligand superfamily member 13B	-0.258548	0.0789537	-0.337502	0.0461
Tumor necrosis factor ligand superfamily member 15	0.266941	-0.117215	0.384156	0.0484
Tumor necrosis factor ligand superfamily member 4	0.228189	-0.119723	0.347913	0.007
Tumor necrosis factor receptor superfamily member 10A	0.251515	-0.116904	0.368419	0.0165
Tumor necrosis factor receptor superfamily member 10B	0.251434	-0.112217	0.363652	0.0166
Tumor necrosis factor receptor superfamily member 10D	0.285569	-0.0773416	0.362911	0.0163
Tumor necrosis factor receptor superfamily member 11B	-0.21391	0.146256	-0.360166	0.03	-0.331626	0.152739	-0.484365	0.0052
Tumor necrosis factor receptor superfamily member 13B	0.283943	-0.0967142	0.380657	0.0132
Tumor necrosis factor receptor superfamily member 17	-0.27529	0.112212	-0.387502	0.0011
Tumor necrosis factor receptor superfamily member 18	-0.255783	0.0921931	-0.347976	0.0228
Tumor necrosis factor receptor superfamily member 19L	-0.145732	0.0520723	-0.197805	0.0482	-0.326719	0.0671311	-0.39385	0.0273
Tumor necrosis factor receptor superfamily member 1A	0.201545	-0.142862	0.344407	0.0086
Tumor necrosis factor receptor superfamily member 21	-0.362205	0.0724012	-0.434606	0.0072
Tumor necrosis factor receptor superfamily member 3	-0.261358	0.083642	-0.345	0.0135	-0.499918	0.137407	-0.637325	0.0007	-0.310864	0.0225309	-0.333395	0.0488
Tumor necrosis factor receptor superfamily member 4	0.425976	-0.0955803	0.521556	0.0047
Tumor necrosis factor receptor superfamily member 6	-0.221765	0.103725	-0.32549	0.0102	-0.300294	0.111961	-0.412255	0.0391
Tumor necrosis factor receptor superfamily member 8	0.32502	-0.103335	0.428356	0.0139
Tumor necrosis factor receptor superfamily member EDAR	0.333394	-0.163698	0.497091	0.0034
Tumor necrosis factor-inducible gene 6 protein	-0.240246	0.103147	-0.343393	0.014
Tyrosine-protein kinase ABL1	0.235782	-0.0951036	0.330885	0.0097
Tyrosine-protein kinase BTK	0.375174	-0.0813961	0.45657	0.0018
Tyrosine-protein kinase CSK	0.337213	-0.0994258	0.436639	0.0011	0.3513	-0.0363631	0.387664	0.0434
Tyrosine-protein kinase Fgr	0.293129	-0.0483633	0.341492	0.0163	0.501917	-0.0339133	0.53583	0.0328
Tyrosine-protein kinase Fyn	0.640051	-0.0493615	0.689412	0.0013
Tyrosine-protein kinase Lck	0.365314	-0.120322	0.485635	0.0021
Tyrosine-protein kinase receptor Tie-1, soluble	-0.301844	0.114702	-0.416546	0.0015
Tyrosine-protein kinase receptor TYRO3	-0.207299	0.101703	-0.309002	0.0082	-0.2	0.0184915	-0.218491	0.0206					-0.320195	0.0053528	-0.325547	0.0414
Tyrosine-protein kinase Tec	0.338898	-0.0550724	0.39397	0.0057
Tyrosine-protein kinase transmembrane receptor ROR1	-0.345424	0.0915179	-0.436942	0.0012
Tyrosine-protein phosphatase non-receptor type 1	0.273312	-0.0945444	0.367856	0.0104
Tyrosine-protein phosphatase non-receptor type 2	0.237463	-0.0933418	0.330805	0.0072
Tyrosine-protein phosphatase non-receptor type 6	0.182041	-0.023603	0.205644	0.0342
Ubiquitin	0.322914	-0.117543	0.440457	0.0072	0.546278	-0.112036	0.658314	0.0174
Ubiquitin carboxyl-terminal hydrolase isozyme L1	0.365116	-0.0749782	0.440094	0.007
Ubiquitin-conjugating enzyme E2 L3	0.201711	-0.136614	0.338325	0.0054
Ubiquitin-conjugating enzyme E2 N	0.253629	-0.0945636	0.348193	0.0053
Ubiquitin+1, truncated mutation for UbB	0.287057	-0.0694755	0.356533	0.0208
Urokinase plasminogen activator surface receptor	-0.24626	0.0960436	-0.342304	0.0041	-0.43431	0.0761703	-0.51048	0.0101
Vascular endothelial growth factor A	-0.226246	0.0381342	-0.26438	0.0093	-0.311134	0.0378715	-0.349006	0.0245
Vascular endothelial growth factor A, isoform 121	-0.313504	0.0801116	-0.393616	0.0038									-0.359856	0.073101	-0.432957	0.0086
Vascular endothelial growth factor C	0.418503	-0.0966171	0.51512	0.0016
Vascular endothelial growth factor receptor 2	-0.200681	0.14729	-0.347972	0.0137					-0.256612	0.067699	-0.324311	0.0269	-0.241716	0.12685	-0.368566	0.0454
Vascular endothelial growth factor receptor 3	-0.441568	0.089285	-0.530853	0.0005
Vasoactive Intestinal Peptide	0.338509	-0.0607808	0.39929	0.0097
Vesicular integral-membrane protein VIP36	-0.209208	0.0623918	-0.2716	0.0469
Vitamin K-dependent protein S	-0.302955	0.066007	-0.368962	0.0063	-0.489064	0.0624919	-0.551556	0.0071	-0.315193	0.0318969	-0.34709	0.0306
WAP, NTR domain-containing protein 2	-0.468335	0.0663068	-0.534642	0.0005	-0.421952	0.0154934	-0.437446	0.0369
WNT1-inducible-signaling pathway protein 1	0.567194	-0.0799672	0.647161	0.0019
X-linked interleukin-1 receptor accessory protein-like 2	0.357835	-0.081759	0.439594	0.0037
Xaa-Pro aminopeptidase 1	-0.322326	0.103297	-0.425623	0.0047	-0.395947	0.0817963	-0.477743	0.028
