# Supplementary material for: Proteomics of Coagulopathy Following Injury Reveals Limitations of Using Laboratory Assessment to Define Trauma-Induced Coagulopathy to Predict Massive Transfusion
Source: Ann Surg Open. 2022 May 25;3(2):e167. doi: 10.1097/AS9.0000000000000167 (PMC9514137; doi:10.1097/AS9.0000000000000167)
Supplement: Supplementary file 2 [file as9-3-e167-s002.xlsx]

## Sheet: Sheet1
TACTIC Somascan Results, Concordance with Proteins Significantly Associated with Massive Transfusion (Non-Normalized and Standardized)
		Massive Transfusion N=790				INR-TIC N=118 of 790 (15%) + 43 non MT				TEG-TIC N=95 of 790 (12%) + 28 non MT				Clin-TIC N=81 of 790 (10%) + 8 non MT
	Massive Transfusion N=790				INR N=118 of 790 (15%) + 43				TEG N=95 of 790 (12%) + 28				ClinT N=81 of 790 (10%) + 8
Protein Name	MT Yes	MT No	MT Yes-No	FDR p-value	INR-TIC Yes	INR-TIC No	INR-TIC Yes-No	FDR p-value	TEG-TIC Yes	TEG-TIC No	TEG-TIC Yes-No	FDR p-value	Clin-TIC Yes	Clin-TIC No	Clin-TIC Yes-No	FDR p-value
14-3-3 protein beta/alpha	0.263319	-0.0327775	0.296097	0.023
14-3-3 protein sigma	0.179809	-0.0444566	0.224266	0.0336
14-3-3 protein theta	0.0914404	-0.060993	0.152433	0.0446
2'-5'-oligoadenylate synthase 1	0.21428	-0.0790623	0.293343	0.0088
26S proteasome non-ATPase regulatory subunit 7	0.2472	-0.104343	0.351543	0.0157
3-hydroxy-3-methylglutaryl-coenzyme A reductase	0.334596	-0.0946677	0.429264	0.0103
3-hydroxyisobutyrate dehydrogenase, mitochondrial	0.23949	-0.0621704	0.30166	0.0205
3-phosphoinositide-dependent protein kinase 1	0.415316	-0.0666894	0.482006	0.0015	0.490363	-0.0491216	0.539485	0.0278
40S ribosomal protein S3	0.263657	-0.138901	0.402557	0.0021
40S ribosomal protein S3a	0.481301	-0.0493189	0.530619	0.0024
40S ribosomal protein S7	0.389031	-0.104769	0.493801	0.0048
40S ribosomal protein SA	0.243372	-0.0388249	0.282197	0.0462
6-phosphogluconate dehydrogenase, decarboxylating	0.220615	-0.0364353	0.25705	0.0097	0.373959	-0.0363931	0.410352	0.037
A disintegrin and metalloproteinase with thrombospondin motifs 1	0.312051	-0.0692725	0.381323	0.0111
A disintegrin and metalloproteinase with thrombospondin motifs 13	-0.337112	0.122084	-0.459195	0.0054	-0.579437	0.127987	-0.707424	0.0009					-0.369037	0.144989	-0.514027	0.0057
A disintegrin and metalloproteinase with thrombospondin motifs 15	0.323168	-0.0713642	0.394532	0.0072
A disintegrin and metalloproteinase with thrombospondin motifs 4	0.455556	-0.0213262	0.476882	0.0297
A disintegrin and metalloproteinase with thrombospondin motifs 5	0.34124	-0.0338411	0.375082	0.0216
Abelson tyrosine-protein kinase 2	0.310724	-0.074118	0.384842	0.0154
Acid sphingomyelinase-like phosphodiesterase 3a	0.254352	-0.0731648	0.327517	0.0099
Activated Protein C	0.495584	-0.0775734	0.573158	0.0003	0.47538	-0.0451815	0.520562	0.0156
Activin receptor type-1B	0.516801	-0.103107	0.619908	0.0017	0.64328	-0.0472123	0.690492	0.0173
Adenylate kinase isoenzyme 1	0.302914	-0.0511417	0.354055	0.0145
Adhesion G-protein coupled receptor G5	0.26991	-0.0757646	0.345674	0.0115
ADP-ribosyl cyclase/cyclic ADP-ribose hydrolase 1	0.175422	-0.0853659	0.260788	0.0157
ADP-ribosyl cyclase/cyclic ADP-ribose hydrolase 2	-0.253152	0.0970786	-0.350231	0.0218					-0.223861	0.107405	-0.331266	0.0476	-0.283617	0.117268	-0.400884	0.0186
Afamin	-0.391584	0.107816	-0.4994	0.0015	-0.720338	0.114702	-0.83504	<.0001	-0.599638	0.0735276	-0.673166	0.0003	-0.436248	0.0858386	-0.522087	0.0011
Aflatoxin B1 aldehyde reductase member 2	0.122527	-0.0791613	0.201688	0.0408
Aggrecan core protein	0.148381	-0.033723	0.182104	0.0285
AH receptor-interacting protein	0.254011	-0.0553929	0.309404	0.0104
Allograft inflammatory factor 1	0.177841	-0.122599	0.300441	0.0096
Alpha-1-antichymotrypsin	-0.358969	0.129723	-0.488691	0.0096	-0.705884	0.129639	-0.835523	<.0001	-0.540198	0.0415483	-0.581747	0.0011
Alpha-1-antitrypsin	0.164105	-0.0731177	0.237223	0.0413
Alpha-2-antiplasmin	-0.562688	0.105762	-0.66845	0.0001	-0.795045	0.101539	-0.896584	0.0004	-0.626877	0.0148273	-0.641704	0.0006	-0.624625	0.0454204	-0.670045	0.0031
alpha-Fetoprotein	0.368418	-0.0868719	0.455289	0.0145
AMP Kinase (alpha1beta1gamma1)	0.342263	-0.0226428	0.364906	0.0107
AMP Kinase (alpha2beta2gamma1)	0.242422	-0.03882	0.281242	0.0189
Amphiregulin	0.182112	-0.0679765	0.250088	0.0137
Angiogenin	-0.35455	0.10767	-0.46222	0.0064	-0.419295	0.104621	-0.523916	0.0045	-0.355693	-0.0200572	-0.335636	0.0185	-0.279228	0.0698428	-0.349071	0.0428
Angiopoietin-4	0.369009	-0.0796714	0.44868	0.0096
Angiopoietin-related protein 3	0.274333	-0.0385943	0.312927	0.0096
Angiopoietin-related protein 4	0.395837	-0.0374932	0.43333	0.0209
Angiotensin-converting enzyme 2	0.357157	-0.0809024	0.438059	0.0084
Angiotensinogen	-0.532746	0.109254	-0.642	0.0001	-0.608122	0.107541	-0.715663	<.0001	-0.568797	0.0218203	-0.590617	0.0015	-0.541101	0.0880769	-0.629177	0.0004
Ankyrin-2	0.244987	-0.0347605	0.279748	0.0317
Annexin A1	0.319148	-0.101579	0.420727	0.006
Annexin A2	0.30087	-0.0425355	0.343405	0.004
Annexin A5	0.191257	-0.0570104	0.248268	0.03
Antithrombin-III	-0.413238	0.132383	-0.54562	0.0003	-0.63038	0.135663	-0.766043	<.0001	-0.508035	-0.00677302	-0.501262	0.0099	-0.412898	0.0460992	-0.458997	0.0179
Apolipoprotein A-I	-0.437965	0.132804	-0.570769	0.0004	-0.676339	0.1947	-0.87104	<.0001	-0.615215	0.0285854	-0.6438	0.0006	-0.456124	0.00660157	-0.462726	0.0185
Apolipoprotein B	0.402992	-0.108739	0.511731	0.0067
Apolipoprotein E	-0.384973	0.0746027	-0.459576	0.0009	-0.634364	0.059388	-0.693752	<.0001	-0.474051	0.0414698	-0.515521	0.0002	-0.433154	0.0545743	-0.487728	0.0015
Apolipoprotein E (isoform E2)	-0.436524	0.0800421	-0.516566	0.0064	-0.962117	0.0800642	-1.04218	<.0001	-0.66982	0.0113502	-0.68117	0.0008
Apolipoprotein E (isoform E3)	-0.39075	0.105726	-0.496477	0.0008	-0.82329	0.0538079	-0.877098	<.0001	-0.594382	0.00702348	-0.601406	0.0002	-0.500361	0.0206452	-0.521007	0.0025
Apolipoprotein E (isoform E4)	-0.346223	0.157049	-0.503272	0.011	-0.654233	0.167142	-0.821375	<.0001	-0.585963	0.111524	-0.697486	0.0003
Apolipoprotein L1	-0.382343	0.176199	-0.558542	0.0003	-0.432137	0.108642	-0.54078	0.0026	-0.409434	0.0713604	-0.480795	0.0035	-0.41038	0.101496	-0.511876	0.0034
Apoptosis regulator Bcl-2	0.335399	-0.0966734	0.432072	0.0084
Appetite-regulating hormone	0.275656	-0.0685005	0.344157	0.029
Arginase-1	0.235845	-0.0659909	0.301836	0.0308
Artemin	0.370258	-0.0921466	0.462404	0.0152
Arylsulfatase A	0.353205	-0.0447499	0.397955	0.0243
Arylsulfatase B	0.304115	-0.0297435	0.333859	0.0262
AT-rich interactive domain-containing protein 3A	0.266414	-0.116573	0.382987	0.0051
ATP synthase subunit beta, mitochondrial	0.497814	-0.0377361	0.53555	0.0036
ATP-dependent RNA helicase DDX19B	0.530113	-0.0382286	0.568341	0.0043
Atrial natriuretic factor	0.436279	-0.0492542	0.485533	0.0126
Aurora kinase A	0.160966	-0.0617859	0.222752	0.0144
Aurora kinase B	0.268924	-0.0734266	0.342351	0.0127
B-cell receptor CD22	0.278888	-0.0671738	0.346062	0.0126
Baculoviral IAP repeat-containing protein 3	0.227565	-0.0590382	0.286604	0.0096
Baculoviral IAP repeat-containing protein 5	0.237011	-0.0779349	0.314946	0.0205
Baculoviral IAP repeat-containing protein 7 Isoform beta	0.250939	-0.100376	0.351314	0.0104
Basal Cell Adhesion Molecule	0.134851	-0.0592878	0.194139	0.047
Basigin	0.223217	-0.0437676	0.266985	0.0132
Bcl-2-like protein 1	0.209142	-0.0292779	0.23842	0.0421
beta-adrenergic receptor kinase 1	0.138156	-0.0665099	0.204666	0.0411
Beta-endorphin	0.237122	-0.0415752	0.278697	0.0188
Betacellulin	0.214549	-0.0600165	0.274566	0.024
BH3-interacting domain death agonist	0.31647	-0.0536941	0.370164	0.0061
Biglycan	0.370736	-0.0826805	0.453417	0.0319
BMP-binding endothelial regulator protein	0.345463	-0.0562828	0.401745	0.0096
Bone morphogenetic protein 10	0.361749	-0.0809849	0.442734	0.0097
Bone morphogenetic protein receptor type-2	0.318531	-0.0463482	0.364879	0.0397
Bone sialoprotein 2	0.321495	-0.0793934	0.400888	0.0054
Brain natriuretic peptide 32	0.289248	-0.0685469	0.357795	0.0205
Brain-derived neurotrophic factor	0.339894	-0.106669	0.446563	0.0109
Brain-specific serine protease 4	0.240438	-0.0900362	0.330474	0.0118
Breast cancer anti-estrogen resistance protein 3	0.256933	-0.0625181	0.319451	0.0106
C-C motif chemokine 13	0.344923	-0.109741	0.454663	0.006
C-C motif chemokine 17	0.416156	-0.0585219	0.474678	0.0221
C-C motif chemokine 18	-0.268156	0.0762447	-0.3444	0.0064	-0.375699	0.0987638	-0.474463	0.0046	-0.375187	0.0877274	-0.462914	0.0015	-0.259219	0.0722291	-0.331448	0.0476
C-C motif chemokine 19	0.313992	-0.0686485	0.382641	0.0344
C-C motif chemokine 2	0.329641	-0.0674188	0.39706	0.0049
C-C motif chemokine 20	0.494616	-0.0674412	0.562057	0.002
C-C motif chemokine 24	0.212363	-0.0572835	0.269647	0.0102
C-C motif chemokine 25	0.427633	-0.0453258	0.472959	0.0086
C-C motif chemokine 26	0.307344	-0.0619232	0.369267	0.0102
C-C motif chemokine 27	0.291698	-0.105731	0.397429	0.0152
C-C motif chemokine 28	0.0577478	-0.0474423	0.10519	0.029
C-C motif chemokine 3	0.266434	-0.0410857	0.30752	0.0415
C-C motif chemokine 8	0.270033	-0.0653128	0.335346	0.0257
C-type lectin domain family 1 member B	0.295064	-0.0822793	0.377343	0.0116
C-type lectin domain family 4 member K	0.347316	-0.0730002	0.420317	0.0132
C-type lectin domain family 7 member A	0.421967	-0.0768467	0.498814	0.0081
C-X-C motif chemokine 10	0.426855	-0.0300204	0.456875	0.0139
C-X-C motif chemokine 13	0.553695	-0.117277	0.670972	0.0065
C-X-C motif chemokine 5	0.263747	-0.0690691	0.332816	0.0087
C-X-C motif chemokine 9	0.427855	-0.0801446	0.508	0.0133
C3a anaphylatoxin	-0.209664	0.0915024	-0.301166	0.0186	-0.388781	0.0838656	-0.472646	0.0014	-0.266037	0.0226326	-0.28867	0.0023	-0.247015	0.0291586	-0.276173	0.0292
C5a anaphylatoxin	-0.295397	0.068201	-0.363598	0.0047	-0.569891	0.0928619	-0.662753	<.0001	-0.437047	0.0807205	-0.517767	0.0035	-0.389082	0.0799199	-0.469002	0.0015
Cadherin-1	-0.410669	0.140666	-0.551335	0.0044	-0.553347	0.121803	-0.675149	0.0005	-0.466063	0.0500644	-0.516127	0.0223
Cadherin-12	0.407686	-0.098467	0.506153	0.0077
Cadherin-15	0.257869	-0.074732	0.332601	0.0096
Cadherin-2	0.350866	-0.0493624	0.400229	0.0157
Cadherin-5	-0.442628	0.0537733	-0.496402	0.0099	-0.53699	0.099155	-0.636145	0.0043					-0.528759	0.0425117	-0.57127	0.0077
Calcineurin subunit B type 1	0.262426	-0.0553446	0.317771	0.0157
Calcium-dependent phospholipase A2	0.296014	-0.0678719	0.363886	0.0086
Calcium/calmodulin-dependent 3',5'-cyclic nucleotide phosphodiesterase 1A	0.295418	-0.0498718	0.34529	0.0184
Calcium/calmodulin-dependent protein kinase kinase 1	0.281642	-0.067694	0.349336	0.0116
Calcium/calmodulin-dependent protein kinase type 1D	0.251873	-0.0407093	0.292582	0.0205
Calcium/calmodulin-dependent protein kinase type II subunit alpha	0.351897	-0.0629917	0.414889	0.0099
Calcium/calmodulin-dependent protein kinase type II subunit beta	0.384512	-0.0674712	0.451983	0.0069
Calcium/calmodulin-dependent protein kinase type II subunit delta	0.420336	-0.0519681	0.472304	0.0099
Calreticulin	0.397762	-0.0819625	0.479724	0.0099
cAMP-regulated phosphoprotein 19	0.216186	-0.0407411	0.256928	0.0086
Carbohydrate sulfotransferase 2	0.331935	-0.0783954	0.41033	0.0085
Carbohydrate sulfotransferase 6	0.325581	-0.0808447	0.406426	0.0108
Carbonic anhydrase 1	0.254511	-0.0621746	0.316686	0.029
Carbonic anhydrase 13	0.362709	-0.076782	0.439491	0.0051
Carbonic anhydrase 7	0.273027	-0.0258088	0.298836	0.0126
Carbonic anhydrase 9	0.273865	-0.0524443	0.326309	0.0256
Carbonic anhydrase-related protein 10	0.281692	-0.0997512	0.381443	0.0085
Carboxypeptidase B2	-0.623603	0.155709	-0.779312	<.0001	-0.950689	0.143292	-1.09398	<.0001	-0.736623	0.0646248	-0.801248	0.0003	-0.672116	0.12993	-0.802046	0.0018
Carboxypeptidase E	0.410191	-0.0556236	0.465815	0.0083
Cardiotrophin-1	0.293851	-0.0401171	0.333968	0.016
Casein kinase II 2-alpha:2-beta heterotetramer	0.255745	-0.0994372	0.355182	0.0276
Casein kinase II 2-alpha':2-beta heterotetramer	0.419499	-0.0731198	0.492618	0.0114
Casein kinase II subunit alpha	0.266631	-0.0581798	0.32481	0.0014
Caspase-2	0.389331	-0.0591818	0.448512	0.0081
Cathepsin B	0.266342	-0.0739411	0.340283	0.0149
Cathepsin E	0.277879	-0.0652367	0.343116	0.0093
Cathepsin G	0.155654	-0.0495831	0.205238	0.0204
Cathepsin L2	0.46166	-0.0543071	0.515967	0.0393
Cathepsin Z	-0.258384	0.015979	-0.274363	0.0324	-0.43504	0.0354652	-0.470505	0.02	-0.345076	0.0392678	-0.384344	0.0448
CCAAT/enhancer-binding protein beta	0.333378	-0.0510998	0.384478	0.0065
CD166 antigen	-0.441103	0.0524791	-0.493582	0.0064	-0.589029	0.0782437	-0.667273	0.0011	-0.625579	0.0427595	-0.668339	0.0131	-0.549085	0.0105885	-0.559673	0.0091
CD209 antigen	-0.261422	0.0490247	-0.310446	0.0087	-0.3507	0.0524938	-0.403194	0.0369
CD226 antigen	0.369581	-0.0463511	0.415932	0.0128
CD27 antigen	-0.453321	0.0801871	-0.533508	0.0048					-0.515958	0.0340057	-0.549964	0.0278
CD40 ligand	0.393007	-0.0599056	0.452912	0.0089
CD70 antigen	0.252566	-0.0694903	0.322056	0.0105
CD97 antigen	0.228582	-0.0608303	0.289412	0.0347
Cell adhesion molecule 3	0.3313	-0.0654793	0.396779	0.0326
Cell adhesion molecule-related/down-regulated by oncogenes	-0.271305	0.123579	-0.394884	0.0482	-0.456309	0.152776	-0.609086	0.0168
cGMP-inhibited 3',5'-cyclic phosphodiesterase A	0.314333	-0.0747587	0.389091	0.0184
cGMP-specific 3',5'-cyclic phosphodiesterase	0.271137	-0.0712826	0.34242	0.0111
Chitotriosidase-1	0.0730707	-0.0313592	0.10443	0.0388
Chloride intracellular channel protein 1	0.227789	-0.0303771	0.258166	0.0205
Chromobox protein homolog 5	0.268274	-0.13297	0.401244	0.0157
Chromogranin-A	0.305393	-0.079506	0.384899	0.0424
Chymase	0.581407	-0.0956877	0.677095	0.0028
Ciliary neurotrophic factor	0.254866	-0.0671918	0.322057	0.0116
Coagulation factor IX	-0.496735	0.0922696	-0.589004	0.001	-0.700943	0.0959106	-0.796854	<.0001	-0.66925	0.106717	-0.775967	<.0001	-0.541412	0.0958847	-0.637297	0.002
Coagulation factor IXab	-0.406959	0.129505	-0.536463	0.0012	-0.625737	0.137288	-0.763025	<.0001	-0.607079	0.136293	-0.743372	<.0001	-0.486833	0.125844	-0.612677	0.002
Coagulation Factor V	-0.576133	0.111137	-0.687269	0.0001	-0.795604	0.0961884	-0.891793	<.0001	-0.661358	0.074097	-0.735455	0.0008	-0.554515	0.0917401	-0.646255	0.0022
Coagulation Factor X	-0.626416	0.15131	-0.777726	0.0001	-0.766276	0.155718	-0.921993	<.0001	-0.608145	0.0800749	-0.68822	0.0003	-0.616813	0.126908	-0.743721	0.0011
Coagulation factor Xa	-0.59537	0.140998	-0.736368	0.0001	-0.716595	0.127704	-0.844299	<.0001	-0.669277	0.0355735	-0.70485	0.0006	-0.599876	0.0766111	-0.676487	0.0005
Coagulation Factor XI	-0.388571	0.11659	-0.505161	0.0082	-0.37659	0.0490323	-0.425622	0.0487	-0.391521	0.0303226	-0.421843	0.0337
Cofilin-1	0.38784	-0.0996835	0.487524	0.0044
Collagen alpha-1(VIII) chain	0.336249	-0.0446507	0.3809	0.0222
Collagen alpha-1(XXIII) chain	0.290341	-0.079184	0.369525	0.0132
Collagenase 3	0.31341	-0.0513603	0.364771	0.0188	0.458333	-0.0482005	0.506534	0.0278
Collectin-12	0.283722	-0.0806092	0.364331	0.03
COMM domain-containing protein 7	0.366798	-0.0913016	0.458099	0.0075
Complement C1q subcomponent	-0.318112	0.116287	-0.434399	0.0024	-0.643291	0.116924	-0.760215	<.0001	-0.582318	0.0298441	-0.612162	0.0126	-0.457273	0.00648968	-0.463763	0.0164
Complement C1r subcomponent	-0.560693	0.198801	-0.759494	<.0001	-0.512558	0.18954	-0.702099	<.0001	-0.351499	0.0658228	-0.417322	0.0203	-0.449667	0.0942039	-0.543871	0.0012
Complement C2	-0.366199	0.134781	-0.500979	0.0054	-0.552672	0.117205	-0.669877	0.0007	-0.491348	0.0974535	-0.588802	0.0006	-0.445859	0.0636631	-0.509522	0.0043
Complement C3	-0.331694	0.0767779	-0.408472	0.0132	-0.754266	0.103426	-0.857692	<.0001	-0.569067	0.0526481	-0.621715	0.0025	-0.376201	0.050154	-0.426355	0.0198
Complement C3b	-0.223214	0.0838226	-0.307036	0.007	-0.353086	0.139596	-0.492682	<.0001	-0.301168	0.0282484	-0.329416	0.0014	-0.281232	0.0249963	-0.306228	0.0261
Complement C4	-0.391855	0.161897	-0.553752	0.0009	-0.623379	0.164189	-0.787568	<.0001	-0.442008	0.0719771	-0.513986	0.0025	-0.429961	0.115833	-0.545793	0.0012
Complement C5	-0.50166	0.129704	-0.631364	0.0004	-0.675728	0.166752	-0.84248	<.0001	-0.618438	0.0508391	-0.669277	0.0003	-0.526693	0.0581553	-0.584849	0.0012
Complement C5b-C6 complex	-0.456684	0.154045	-0.610729	0.0004	-0.530981	0.151463	-0.682444	0.0001	-0.538726	0.0496271	-0.588353	0.0005	-0.46615	0.0699943	-0.536145	0.0013
Complement component C1q receptor	-0.260358	0.09232	-0.352678	0.0178	-0.427806	0.1063	-0.534106	0.028
Complement component C9	-0.411557	0.0748532	-0.48641	0.0067	-0.626338	0.0750176	-0.701356	0.0004	-0.509443	0.0937953	-0.603238	0.0008	-0.414014	0.0927294	-0.506743	0.0198
Complement decay-accelerating factor	-0.327584	0.0549937	-0.382577	0.0108	-0.464256	0.0578167	-0.522073	0.0097					-0.364361	0.101985	-0.466346	0.017
Complement factor B	-0.446479	0.150176	-0.596655	0.0004	-0.712888	0.157473	-0.870361	<.0001	-0.668083	0.0621727	-0.730256	0.0002	-0.483907	0.0832376	-0.567145	0.002
Complement factor H	-0.532268	0.098914	-0.631182	0.0013	-0.790999	0.120932	-0.911931	<.0001	-0.642346	0.069842	-0.712188	0.0003	-0.573484	0.0856923	-0.659177	0.0011
Complement factor I	-0.489992	0.123184	-0.613176	0.0004	-0.771998	0.156163	-0.928161	<.0001	-0.573599	0.0799641	-0.653563	0.0001	-0.518832	0.0434049	-0.562237	0.0016
Connective tissue growth factor	0.249945	-0.0789597	0.328905	0.0299
Contactin-2	0.25645	-0.0674708	0.323921	0.0188
Contactin-4	-0.308942	0.0323996	-0.341342	0.0211	-0.470392	0.124215	-0.594607	0.0026	-0.468946	0.000947064	-0.469893	0.0293	-0.413518	0.0224305	-0.435949	0.0136
Contactin-5	0.237818	-0.0475636	0.285382	0.0281
Copine-1	0.219864	-0.0798814	0.299746	0.0184
Corticotropin	0.339172	-0.125047	0.464219	0.0099
Creatine kinase B-type	0.164506	-0.0181949	0.182701	0.0316
Cryptic protein	0.160476	-0.049944	0.21042	0.0449
Cyclin-dependent kinase 1:G2/mitotic-specific cyclin-B1 complex	0.317529	-0.101602	0.419131	0.0094
Cyclin-dependent kinase 5:Cyclin-dependent kinase 5 activator 1 complex	0.401078	-0.0377982	0.438877	0.0183
Cyclin-dependent kinase 8:Cyclin-C complex	0.303261	-0.123117	0.426378	0.0086
Cyclin-dependent kinase inhibitor 1B	0.318365	-0.0266313	0.344997	0.0173
Cystatin-D	0.202863	-0.0421683	0.245031	0.0341
Cystatin-F	0.262384	-0.0635063	0.32589	0.0321
Cystatin-S	0.415414	-0.0571966	0.47261	0.0082
Cysteine-rich secretory protein 3	0.424922	-0.0894704	0.514393	0.0054
Cysteine-rich with EGF-like domain protein 1	-0.380825	0.0834055	-0.46423	0.0021	-0.583579	0.0678157	-0.651394	0.001	-0.581847	0.0365061	-0.618353	0.01	-0.491426	0.0781223	-0.569548	0.0146
Cytochrome c	0.407998	-0.0404024	0.448401	0.0162
Cytokine receptor common subunit gamma	0.191	-0.0870822	0.278082	0.0151
Cytokine receptor-like factor 1:Cardiotrophin-like cytokine factor 1 Complex	0.322785	-0.0418538	0.364639	0.029
Cytokine receptor-like factor 2	0.317464	-0.106339	0.423803	0.0071
Cytoplasmic protein NCK1	0.0769021	-0.0588765	0.135779	0.0417
Cytoplasmic tyrosine-protein kinase BMX	0.293319	-0.0681056	0.361425	0.0073
Cytoskeleton-associated protein 2	0.19369	-0.0474404	0.241131	0.0328
Cytosolic non-specific dipeptidase	0.163427	-0.0344137	0.19784	0.0373
Cytotoxic and regulatory T-cell molecule	0.149885	-0.095505	0.245389	0.0212
D-dimer	-0.380858	0.0887373	-0.469595	0.0004	-0.61482	0.0916949	-0.706515	0.0001	-0.578326	0.0945433	-0.672869	0.0012	-0.51876	0.081458	-0.600218	0.0031
Death-associated protein kinase 2	0.34637	-0.0233944	0.369765	0.0085
Decorin	0.491689	-0.107572	0.599261	0.004
Delta-like protein 4	0.368991	-0.064109	0.4331	0.0395
Desert hedgehog protein N-product	0.318814	-0.0630704	0.381885	0.0086
Desmocollin-3	0.327332	-0.0709902	0.398322	0.0151
Desmoglein-1	0.444699	-0.0383881	0.483087	0.0124
Dickkopf-like protein 1	0.260611	-0.0472745	0.307885	0.0254
Dickkopf-related protein 4	0.212322	-0.0633513	0.275673	0.0443
Dipeptidyl peptidase 1	0.250035	-0.057668	0.307703	0.034
Discoidin domain-containing receptor 2	0.280438	-0.0536563	0.334094	0.0397
Disintegrin and metalloproteinase domain-containing protein 12	0.290078	-0.0514335	0.341512	0.0127
DNA topoisomerase 1	0.467305	-0.0549585	0.522263	0.0034
DnaJ homolog subfamily B member 1	0.376604	-0.0815839	0.458188	0.0054
Down syndrome cell adhesion molecule	0.207482	-0.0851331	0.292615	0.0324
Drebrin-like protein	0.253296	-0.0914201	0.344716	0.0111
Dual specificity mitogen-activated protein kinase kinase 1	0.213166	-0.0399199	0.253086	0.011
Dual specificity mitogen-activated protein kinase kinase 3	0.151178	-0.0652181	0.216397	0.0189
Dual specificity mitogen-activated protein kinase kinase 4	-0.375358	0.101311	-0.476669	0.0028	-0.540887	0.0802294	-0.621117	0.0012	-0.330653	0.00939851	-0.340052	0.0496
Dual specificity protein phosphatase 3	0.358944	-0.113526	0.47247	0.0081
Dual specificity tyrosine-phosphorylation-regulated kinase 3	0.243815	-0.0367507	0.280566	0.0144
Dynein light chain 1, cytoplasmic	0.327072	-0.0538198	0.380892	0.0064
Dynein light chain roadblock-type 1	0.37018	-0.113978	0.484158	0.0126
E3 SUMO-protein ligase PIAS4	0.293928	-0.0883812	0.382309	0.0287
E3 ubiquitin-protein ligase CHIP	0.384924	-0.0590134	0.443938	0.0055
E3 ubiquitin-protein ligase Mdm2	0.341028	-0.0620762	0.403104	0.0089
E3 ubiquitin-protein ligase ZNRF3	0.245457	-0.0508931	0.29635	0.0124
Ectodysplasin-A, secreted form	0.118365	-0.0649592	0.183324	0.0454
Ectonucleoside triphosphate diphosphohydrolase 1	0.276779	-0.0782142	0.354993	0.0178
Ectonucleoside triphosphate diphosphohydrolase 3	0.342147	-0.104827	0.446973	0.0084
Elongation factor 1-beta	0.296681	-0.0730116	0.369693	0.0096
Endoglin	-0.326819	0.103873	-0.430691	0.039					-0.533297	0.0466884	-0.579986	0.0086
Endoplasmic reticulum resident protein 29	-0.344622	0.0901986	-0.434821	0.0048	-0.604104	0.203437	-0.807541	<.0001	-0.507663	0.0788646	-0.586528	0.0033	-0.41288	0.118043	-0.530923	0.0013
Endothelial cell-specific molecule 1	0.128964	-0.0279036	0.156868	0.0405
Enteropeptidase	0.351562	-0.0924283	0.44399	0.0108
Eotaxin	0.415384	-0.0914038	0.506788	0.0018									0.272826	-0.109652	0.382478	0.0382
Ephrin type-A receptor 10	0.201564	-0.0582111	0.259775	0.0157
Ephrin type-A receptor 3	0.198375	-0.0696343	0.268009	0.033
Ephrin type-A receptor 5	0.238664	-0.0520226	0.290687	0.0388
Ephrin type-B receptor 4	0.255749	-0.0575359	0.313285	0.0209
Ephrin-A2	0.299049	-0.0678647	0.366913	0.0254
Ephrin-A3	0.192404	-0.0597243	0.252128	0.0169
Ephrin-A4	0.454396	-0.044219	0.498615	0.0106
Ephrin-A5	0.39312	-0.0857455	0.478866	0.0176
Ephrin-B3	0.264578	-0.0793636	0.343942	0.0116
Epidermal growth factor receptor	-0.393982	0.0593806	-0.453363	0.011	-0.595561	0.108541	-0.704101	0.0003	-0.408839	-0.0106859	-0.398153	0.035	-0.464808	0.00386945	-0.468677	0.0088
Epidermal growth factor receptor substrate 15-like 1	0.319599	-0.0616691	0.381268	0.0106
Epidermal growth factor receptor variant III	0.256467	-0.0833333	0.3398	0.0096
Epiregulin	0.139601	-0.0867791	0.22638	0.0444
Erythropoietin receptor	0.287614	-0.0353423	0.322956	0.011
Estradiol 17-beta-dehydrogenase 1	0.182195	-0.0335281	0.215723	0.015
Estrogen receptor	0.370626	-0.101527	0.472154	0.0082
Eukaryotic initiation factor 4A-III	0.394998	-0.0942381	0.489236	0.0054
Eukaryotic translation initiation factor 4E-binding protein 2	0.354281	-0.0578913	0.412173	0.0149
Eukaryotic translation initiation factor 5	0.176299	-0.0678634	0.244163	0.0088
Eukaryotic translation initiation factor 5A-1	0.19178	-0.0931718	0.284952	0.0079
Extracellular matrix protein 1	-0.47494	0.0896554	-0.564595	0.0004	-0.756525	0.0846715	-0.841197	<.0001	-0.383879	0.0239924	-0.407871	0.0061	-0.51082	0.0328456	-0.543666	0.0262
FACT complex subunit SSRP1	0.235978	-0.0718878	0.307866	0.0106
Fatty acid-binding protein, liver	0.25912	-0.0436005	0.30272	0.0467
Fc receptor-like protein 3	0.403681	-0.0597149	0.463396	0.0087
Fetuin-B	-0.3393	0.120336	-0.459636	0.004	-0.483197	0.127798	-0.610995	0.0004					-0.404112	0.112195	-0.516307	0.0106
Fibrinogen	-0.500554	0.0576087	-0.558163	0.0042	-0.776498	0.0632397	-0.839737	0.0004	-0.65261	0.0222452	-0.674855	0.0037	-0.531195	0.048223	-0.579418	0.0159
Fibrinogen gamma chain	-0.495564	0.0473232	-0.542887	0.0005	-0.664107	0.0469695	-0.711076	<.0001	-0.648927	0.0098849	-0.658812	0.0007	-0.55056	0.0129632	-0.563523	0.0031
Fibroblast growth factor 1	0.811958	-0.0605503	0.872509	0.0004
Fibroblast growth factor 10	0.166422	-0.0560049	0.222426	0.0436
Fibroblast growth factor 12	0.363092	-0.101517	0.464609	0.0064
Fibroblast growth factor 16	0.177115	-0.0850706	0.262186	0.0121
Fibroblast growth factor 17	0.333246	-0.0685253	0.401772	0.0099
Fibroblast growth factor 18	0.482759	-0.120852	0.60361	0.0025
Fibroblast growth factor 2	0.22422	-0.0883839	0.312604	0.0098
Fibroblast growth factor 20	0.456103	-0.0891585	0.545262	0.0047
Fibroblast growth factor 23	0.387653	-0.0951922	0.482845	0.022
Fibroblast growth factor 4	0.300458	-0.0455096	0.345968	0.0106
Fibroblast growth factor 5	0.325539	-0.0610115	0.386551	0.0098
Fibroblast growth factor 6	0.351769	-0.0398186	0.391587	0.0126
Fibroblast growth factor 7	0.268286	-0.0593335	0.32762	0.0167
Fibroblast growth factor 8 isoform A	0.332535	-0.0776744	0.410209	0.0084
Fibroblast growth factor 8 isoform B	0.271237	-0.0658826	0.337119	0.0106
Fibroblast growth factor 9	0.365936	-0.0595427	0.425478	0.0067
Fibroblast growth factor receptor 1	-0.228951	0.0696806	-0.298631	0.0276	-0.276441	0.0978847	-0.374326	0.0383
Fibroblast growth factor receptor 2	0.276123	-0.0790308	0.355154	0.0111
Fibroblast growth factor receptor 3	0.257361	-0.137851	0.395212	0.0122
Fibroblast growth factor receptor 4	0.284572	-0.0530535	0.337626	0.0169
Fibronectin	-0.325306	0.24441	-0.569716	0.0054	-0.650099	0.215089	-0.865187	0.0001	-0.432372	0.261578	-0.693951	0.0089
Fibronectin Fragment 3	-0.248586	0.0855604	-0.334146	0.011	-0.593716	0.0459251	-0.639641	0.0018	-0.45877	0.0855604	-0.54433	0.0238
Fibronectin Fragment 4	-0.316423	0.151751	-0.468174	0.0205	-0.702643	0.119622	-0.822265	0.0003	-0.507519	0.128902	-0.636421	0.024
Ficolin-3	-0.360792	0.096424	-0.457216	0.005	-0.264687	0.0530013	-0.317688	0.0245	-0.360792	0.0293742	-0.390166	0.0143
Fms-related tyrosine kinase 3 ligand	0.230927	-0.0578401	0.288767	0.0249
Follistatin	0.37238	-0.0675236	0.439904	0.0135
G2/mitotic-specific cyclin-B1	0.337574	-0.0532307	0.390805	0.0099
Galactoside 3(4)-L-fucosyltransferase	0.359286	-0.090681	0.449967	0.0086
Galectin-10	0.310375	-0.0781205	0.388495	0.0087
Galectin-2	0.547107	-0.132691	0.679798	0.001
Galectin-4	0.365554	-0.0587949	0.424349	0.0081
Galectin-9	0.272291	-0.0461434	0.318435	0.0163
Gastrin-releasing peptide	0.321444	-0.0567768	0.378221	0.0106
GDNF family receptor alpha-1	0.703272	-0.0628102	0.766082	0.002									0.470607	-0.0443309	0.514938	0.0464
GDNF family receptor alpha-2	0.289146	-0.0773372	0.366483	0.0245
GDNF family receptor alpha-3	0.285725	-0.0671324	0.352858	0.0111
Gelsolin	-0.296324	0.0279412	-0.324265	0.0412
Glia-derived nexin	0.32947	-0.116642	0.446112	0.0074
Glial cell line-derived neurotrophic factor	0.327352	-0.0621739	0.389526	0.0124
Glucocorticoid receptor	0.0897353	-0.0558425	0.145578	0.0421
Glucokinase regulatory protein	0.15955	-0.0392953	0.198845	0.0386
Glutamate carboxypeptidase 2	0.348835	-0.064658	0.413493	0.0069
Glyceraldehyde-3-phosphate dehydrogenase	0.267934	-0.100088	0.368022	0.0373
Glycogen synthase kinase-3 alpha/beta	0.183778	-0.0481097	0.231888	0.0417
Glycylpeptide N-tetradecanoyltransferase 1	0.307061	-0.0930308	0.400092	0.009
Glypican-2	0.271411	-0.0976417	0.369053	0.0113
Glypican-3	0.327411	-0.0945202	0.421932	0.0058
Glypican-5	0.392551	-0.0390021	0.431553	0.039
Granulocyte colony-stimulating factor receptor	0.284231	-0.102718	0.386949	0.0106
Granulocyte-macrophage colony-stimulating factor	0.22122	-0.0119629	0.233183	0.035
Granzyme A	0.229954	-0.0558935	0.285847	0.0388
Granzyme B	0.330899	-0.0766116	0.40751	0.004
Granzyme H	0.267879	-0.0835337	0.351412	0.0081
GRB2-related adapter protein 2	0.404849	-0.0889704	0.49382	0.0167
Gremlin-1	0.312937	-0.0503441	0.363281	0.0096
Group 10 secretory phospholipase A2	0.347006	-0.0876169	0.434623	0.0084
Group IIE secretory phospholipase A2	0.435476	-0.0492857	0.484762	0.0085
Growth factor receptor-bound protein 2	0.387417	-0.0520595	0.439477	0.0276
Growth hormone receptor	-0.178546	0.0707042	-0.24925	0.0102	-0.495001	0.0617055	-0.556706	0.0074	-0.431367	0.118412	-0.549779	0.0027	-0.413584	0.138123	-0.551707	0.0011
Growth-regulated alpha protein	0.40224	-0.0759205	0.47816	0.0054
Growth/differentiation factor 11	0.302823	-0.045738	0.348561	0.0249
Growth/differentiation factor 2	0.228658	-0.0529684	0.281626	0.0475
Growth/differentiation factor 8	0.142326	-0.0591195	0.201445	0.0288
Growth/differentiation factor 9	0.40143	-0.0734811	0.474911	0.0082
GTP-binding nuclear protein Ran	0.226591	-0.066011	0.292602	0.0091
Haptoglobin	-0.348185	0.0840611	-0.432246	0.0047	-0.493582	0.0900628	-0.583645	0.008	-0.540654	0.0886396	-0.629294	0.0006
Heme oxygenase 2	0.348235	-0.103689	0.451924	0.0087
HemK methyltransferase family member 2	0.167827	-0.0394691	0.207296	0.0403
Hemoglobin	0.400924	-0.0367142	0.437638	0.0042	0.835441	-0.0302358	0.865677	0.0112	1.65641	-0.0251747	1.68158	0.0061
Hemopexin	-0.302751	0.0794197	-0.38217	0.0098	-0.417226	0.0576988	-0.474925	0.0372
Heparin cofactor 2	-0.371505	0.167988	-0.539492	0.0004	-0.612956	0.148531	-0.761487	<.0001	-0.532502	0.0873553	-0.619858	0.0002	-0.379163	0.113446	-0.492609	0.0031
Heparin-binding EGF-like growth factor	0.324738	-0.113557	0.438294	0.0123
Hepatitis A virus cellular receptor 2	0.245834	-0.077293	0.323127	0.0343
Hepatocyte growth factor activator	-0.301626	0.131613	-0.433239	0.0028	-0.500229	0.0794717	-0.579701	0.0053	-0.387052	0.0238186	-0.410871	0.0381
Hepatocyte growth factor receptor	-0.350091	0.09436	-0.444451	0.0049
Hepatocyte growth factor-like protein	-0.167269	0.0518824	-0.219151	0.034					-0.359931	0.00297733	-0.362908	0.0203
Hepatoma-derived growth factor-related protein 2	0.251451	-0.0693529	0.320804	0.0232
Hepcidin	-0.183431	0.127536	-0.310967	0.0206									-0.201805	0.194719	-0.396524	0.0071
HERV-H LTR-associating protein 2	0.171037	-0.0861999	0.257237	0.0126
Heterogeneous nuclear ribonucleoprotein A/B	0.181899	-0.0798208	0.26172	0.0096
Heterogeneous nuclear ribonucleoprotein K	0.22705	-0.0729039	0.299954	0.0189
Heterogeneous nuclear ribonucleoprotein Q	0.141438	-0.0403828	0.181821	0.0232
Heterogeneous nuclear ribonucleoproteins A2/B1	0.360819	-0.106223	0.467042	0.0043
Hexokinase-1	0.214209	-0.0457895	0.259998	0.022
Hexokinase-2	0.602191	-0.0622428	0.664434	0.0004
High affinity cAMP-specific 3',5'-cyclic phosphodiesterase 7A	0.422479	-0.0682645	0.490744	0.0089
High affinity immunoglobulin gamma Fc receptor I	0.300755	-0.0736164	0.374371	0.0093
High affinity nerve growth factor receptor	0.290701	-0.0291549	0.319856	0.0154
High mobility group protein B1	0.452665	-0.093806	0.546471	0.0012
Histidine triad nucleotide-binding protein 1	0.368177	-0.0725691	0.440746	0.0151
Histidine-rich glycoprotein	-0.376862	0.107708	-0.48457	<.0001	-0.42836	0.0572362	-0.485596	0.0002	-0.369185	0.0109076	-0.380093	0.0018
Histone acetyltransferase KAT6A	0.26058	-0.0767179	0.337298	0.0101
Histone acetyltransferase type B catalytic subunit	0.197522	-0.0650093	0.262531	0.0087
Histone deacetylase 8	0.26914	-0.101326	0.370466	0.0105
Histone H1.2	0.357762	-0.0609793	0.418741	0.004
Histone H2A type 3	0.315754	-0.0534544	0.369208	0.0069
Histone H2A.z	0.427014	-0.0624639	0.489478	0.0044
Histone H2B type 2-E	0.350991	-0.139199	0.490191	0.0004									0.318713	-0.109529	0.428242	0.0483
Histone H3.1	0.405697	-0.100501	0.506197	0.0025	0.314051	-0.0195544	0.333605	0.0282
Homeobox protein NANOG	0.277685	-0.0541216	0.331807	0.0107
Homeodomain-interacting protein kinase 3	0.199071	-0.0598866	0.258957	0.0254
Hsp90 co-chaperone Cdc37	0.217135	-0.0485167	0.265651	0.0223
Hyaluronan and proteoglycan link protein 1	0.350093	-0.0747214	0.424814	0.0084
Hypoxia-inducible factor 1-alpha	0.233694	-0.0333682	0.267062	0.0203
ICOS ligand	0.209523	-0.0429653	0.252489	0.0388
Immunoglobulin A	-0.282931	0.0424332	-0.325364	0.0076	-0.348792	0.0978783	-0.44667	0.0091	-0.385809	0.116307	-0.502115	0.0007	-0.362092	0.0165374	-0.37863	0.0172
Immunoglobulin alpha Fc receptor	0.343655	-0.0385595	0.382215	0.0132
Importin subunit beta-1	0.151751	-0.052989	0.20474	0.0222
Inducible T-cell costimulator	0.388265	-0.091012	0.479277	0.0078
Inhibitor of growth protein 1	0.144339	-0.0690936	0.213432	0.0105
Inorganic pyrophosphatase	0.290453	-0.196913	0.487366	0.0073
Inosine-5'-monophosphate dehydrogenase 1	0.3526	-0.0384685	0.391068	0.0084
Inosine-5'-monophosphate dehydrogenase 2	0.132609	-0.053134	0.185743	0.0154
Insulin	0.450194	-0.0960543	0.546248	0.0084
Insulin receptor	-0.328978	0.131974	-0.460952	0.0116	-0.499042	0.115423	-0.614465	0.0279	-0.512479	0.00651161	-0.51899	0.01
Insulin-degrading enzyme	0.236858	-0.0548317	0.29169	0.0146
Insulin-like growth factor 1 receptor	-0.347417	0.0727918	-0.420208	0.0082	-0.611275	0.0740787	-0.685354	0.0045	-0.53299	0.000408061	-0.533398	0.0282	-0.439544	0.0201519	-0.459696	0.0262
Insulin-like growth factor-binding protein 4	-0.116205	0.0167527	-0.132958	0.0425	-0.580904	0.0166655	-0.59757	0.0249	-0.440241	0.0662262	-0.506467	0.034	-0.40888	0.178439	-0.58732	0.0018
Integrin alpha-IIb: beta-3 complex	0.311412	-0.0199676	0.33138	0.0111
Integrin alpha-V: beta-5 complex	-0.364581	0.136097	-0.500678	0.0043
Inter-alpha-trypsin inhibitor heavy chain H4	-0.536182	0.136858	-0.67304	<.0001	-0.721403	0.14842	-0.869823	<.0001	-0.643945	0.0631156	-0.70706	0.0002	-0.519753	0.0664947	-0.586248	0.002
Intercellular adhesion molecule 3	0.240615	-0.0688273	0.309442	0.0099
Interferon alpha-2	0.341545	-0.0555925	0.397137	0.0325
Interferon alpha-7	0.299147	-0.0351571	0.334304	0.0276
Interferon beta	0.149473	-0.0623117	0.211785	0.033
Interferon gamma receptor 2	0.341584	-0.0624307	0.404014	0.0278
Interferon lambda-1	0.315643	-0.0424154	0.358058	0.0106
Interferon lambda-2	0.288424	-0.0853216	0.373746	0.0098
Interferon regulatory factor 1	0.131396	-0.0246211	0.156017	0.0273
Interleukin-1 beta	0.293542	-0.0487876	0.342329	0.0225
Interleukin-1 Receptor accessory protein	-0.275743	0.109507	-0.385249	0.0096	-0.340204	0.155747	-0.495952	0.013	-0.347297	0.086949	-0.434246	0.0357
Interleukin-1 receptor type 2	-0.396221	0.123897	-0.520117	0.0015	-0.658911	0.0995091	-0.75842	0.0126	-0.519564	0.00899469	-0.528559	0.034	-0.581647	0.0960758	-0.677723	0.012
Interleukin-1 receptor-like 1	-0.178806	0.0454678	-0.224274	0.0373
Interleukin-1 receptor-like 2	0.282629	-0.0484947	0.331123	0.0269
Interleukin-10	0.33984	-0.0303943	0.370235	0.0236
Interleukin-10 receptor subunit beta	0.246145	-0.0766286	0.322774	0.0154
Interleukin-11	0.397853	-0.0932599	0.491113	0.0044
Interleukin-12	0.265335	-0.0444183	0.309753	0.0482
Interleukin-12 receptor subunit beta-1	0.344465	-0.0875367	0.432001	0.0116
Interleukin-12 receptor subunit beta-2	0.350073	-0.0684887	0.418562	0.0089
Interleukin-13	0.292508	-0.0992393	0.391748	0.006
Interleukin-15 receptor subunit alpha	0.343424	-0.115293	0.458717	0.011
Interleukin-17 receptor C	0.239707	-0.0763902	0.316098	0.0116
Interleukin-17 receptor D	0.424032	-0.0674287	0.491461	0.0176
Interleukin-17A	0.196071	-0.0398087	0.23588	0.0226
Interleukin-17B	0.528958	-0.0499517	0.578909	0.0099
Interleukin-17D	0.299384	-0.0782876	0.377672	0.0099
Interleukin-18 receptor accessory protein	0.3196	-0.075419	0.395019	0.011
Interleukin-19	-0.288162	0.0872444	-0.375407	0.0005	-0.653142	0.0921817	-0.745324	<.0001	-0.640799	-0.00185874	-0.638941	0.0064	-0.523438	0.0314243	-0.554862	0.0011
Interleukin-2 receptor subunit alpha	0.283214	-0.0391983	0.322412	0.0276
Interleukin-20	0.407656	-0.0725443	0.4802	0.0168
Interleukin-20 receptor subunit alpha	0.189477	-0.0601735	0.24965	0.0232
Interleukin-22	0.200583	-0.0380675	0.23865	0.0248
Interleukin-22 receptor subunit alpha-1	0.386196	-0.100122	0.486318	0.0096
Interleukin-24	0.292006	-0.0634523	0.355458	0.0162
Interleukin-25	0.279486	-0.0895441	0.36903	0.0474
Interleukin-27	0.360847	-0.0578239	0.418671	0.0166
Interleukin-3	0.293252	-0.0436039	0.336856	0.025
Interleukin-3 receptor subunit alpha	0.191163	-0.0560318	0.247195	0.0117
Interleukin-34	0.289745	-0.0558612	0.345606	0.0238
Interleukin-36 beta	0.333488	-0.0588426	0.392331	0.0203
Interleukin-4	0.428229	-0.0788286	0.507057	0.0065
Interleukin-6	0.330801	-0.0512287	0.382029	0.027
Interleukin-6 receptor subunit alpha	-0.281843	0.079708	-0.361551	0.0237	-0.663384	0.0745512	-0.737936	0.0018	-0.561797	0.0636115	-0.625409	0.0028	-0.516022	0.0904885	-0.606511	0.0028
Interleukin-6 receptor subunit beta	-0.463517	0.0638105	-0.527327	0.0005	-0.788221	0.0576499	-0.845871	0.0004	-0.638558	0.0278076	-0.666365	0.0042	-0.547448	0.00553891	-0.552987	0.0067
Interleukin-7	0.333037	-0.0647407	0.397778	0.0234
Interleukin-7 receptor subunit alpha	0.351221	-0.105615	0.456836	0.0099
Interleukin-8	0.548233	-0.135094	0.683327	0.0033
Interleukin-9	0.221686	-0.0563738	0.27806	0.0204
Junctional adhesion molecule B	0.431847	-0.0666695	0.498517	0.0055
Junctional adhesion molecule C	0.195292	-0.0857026	0.280994	0.017
Junctional adhesion molecule-like	0.408639	-0.0365785	0.445217	0.0078
Kallikrein-11	0.291859	-0.0719959	0.363854	0.0099
Kallikrein-12	0.247217	-0.0548429	0.30206	0.0467
Kallikrein-13	0.219121	-0.068836	0.287957	0.0205
Kallikrein-14	0.243412	-0.053045	0.296457	0.0173
Kallikrein-4	0.407324	-0.0732111	0.480535	0.0082
Kallikrein-5	0.296988	-0.0434617	0.34045	0.0065
Kallikrein-8	0.320535	-0.0828659	0.403401	0.0091
Kallistatin	-0.455708	0.116328	-0.572037	<.0001	-0.793442	0.11309	-0.906532	<.0001	-0.469732	0.0493654	-0.519097	0.0011	-0.4607	0.0783176	-0.539018	0.0011
Keratin, type I cytoskeletal 18	0.266137	-0.0306249	0.296762	0.0158
Killer cell immunoglobulin-like receptor 2DL4	0.220771	-0.0536117	0.274382	0.0154
Killer cell immunoglobulin-like receptor 3DL2	0.238883	-0.101304	0.340187	0.0117
Killer cell immunoglobulin-like receptor 3DS1	0.320739	-0.0506184	0.371357	0.0061
Killer cell lectin-like receptor subfamily F member 1	0.326638	-0.0599082	0.386547	0.0084
Kin of IRRE-like protein 3	0.285112	-0.0984431	0.383555	0.0154
Kinesin-like protein KIF23	0.27532	-0.0870033	0.362324	0.0105
Kininogen-1	-0.403069	0.0956155	-0.498685	<.0001	-0.634071	0.0758635	-0.709935	<.0001	-0.467116	0.003189	-0.470305	0.0031	-0.411059	0.017097	-0.428156	0.0044
Kremen protein 2	0.349866	-0.100729	0.450594	0.009
Kunitz-type protease inhibitor 2	0.274491	-0.0538922	0.328383	0.022
L-Selectin	-0.467342	0.0454839	-0.512826	0.0205					-0.492132	0.058777	-0.550909	0.0257	-0.469067	0.0638069	-0.532873	0.0478
Lactoperoxidase	0.275316	-0.0676355	0.342952	0.0231
Lamin-B1	0.311227	-0.0726479	0.383875	0.0127
Laminin	0.125271	-0.121461	0.246732	0.0104
Layilin	0.437368	-0.128303	0.565671	0.0081
Legumain	0.220283	-0.04743	0.267713	0.0173
Leucine carboxyl methyltransferase 1	0.300615	-0.0770993	0.377714	0.0099
Leucine-rich repeat transmembrane neuronal protein 1	0.240013	-0.0771354	0.317148	0.0184
Leucine-rich repeat transmembrane neuronal protein 3	0.260394	-0.0733042	0.333698	0.0189
Leucine-rich repeat transmembrane protein FLRT1	0.24453	-0.0959518	0.340482	0.0069
Leucine-rich repeats and immunoglobulin-like domains protein 3	-0.267543	0.0916639	-0.359207	0.0393	-0.583764	0.120368	-0.704132	0.0004	-0.40186	0.0505053	-0.452365	0.0103
Leukocyte immunoglobulin-like receptor subfamily B member 1	-0.289738	0.0594862	-0.349224	0.0388	-0.630547	0.0925264	-0.723073	0.0139					-0.457893	0.11911	-0.577002	0.0464
Leukocyte immunoglobulin-like receptor subfamily B member 2	-0.2076	0.118367	-0.325967	0.0124	-0.432367	0.159966	-0.592334	0.0018	-0.397007	0.0970866	-0.494094	0.0068	-0.385387	0.0877854	-0.473172	0.0402
Leukocyte surface antigen CD47	0.396833	-0.0597733	0.456607	0.009
Ligand-dependent nuclear receptor corepressor-like protein	0.349544	-0.064843	0.414387	0.0099
Limbic system-associated membrane protein	-0.309809	0.0320684	-0.341877	0.018	-0.549822	0.0548158	-0.604638	0.0487
Lipopolysaccharide-binding protein	-0.334895	0.0656075	-0.400502	0.0114	-0.482511	0.0677701	-0.550281	0.0023	-0.426624	0.0124735	-0.439098	0.0381
Low-density lipoprotein receptor	0.276806	-0.0602028	0.337009	0.0232
Low-density lipoprotein receptor-related protein 1, soluble	0.237055	-0.0635829	0.300638	0.0388
Low-density lipoprotein receptor-related protein 1B	-0.268443	0.116629	-0.385071	0.004	-0.584749	0.117028	-0.701777	<.0001	-0.502713	0.092671	-0.595384	0.0006	-0.352807	0.0394431	-0.39225	0.0151
Low-density lipoprotein receptor-related protein 8	0.386609	-0.0595268	0.446136	0.0153
Lumican	-0.223663	0.102802	-0.326464	0.0084	-0.561241	0.0717759	-0.633017	0.0074	-0.504515	0.0333411	-0.537856	0.0201
Ly6/PLAUR domain-containing protein 3	0.184313	-0.0667475	0.251061	0.0216
Lymphotactin	0.315635	-0.085336	0.400971	0.0078
Lymphotoxin alpha2:beta1	0.357968	-0.084151	0.442119	0.0089
Lymphotoxin-alpha	0.358682	-0.0348128	0.393495	0.0084
Lysosome membrane protein 2	0.288965	-0.0429804	0.331945	0.0084
Macrophage colony-stimulating factor 1	0.371189	-0.0689419	0.440131	0.0104
Macrophage mannose receptor 1	-0.17835	0.0848143	-0.263165	0.0391	-0.518492	0.0921455	-0.610638	0.025
Macrophage scavenger receptor types I and II	0.298854	-0.0276094	0.326464	0.0106
Macrophage-capping protein	0.0771591	-0.0528551	0.130014	0.0454
Macrophage-stimulating protein receptor	0.37358	-0.0984017	0.471982	0.0116
Mannan-binding lectin serine protease 1	0.194686	-0.0398736	0.23456	0.034
MAP kinase-activated protein kinase 2	0.273366	-0.0685838	0.34195	0.0107
MAP kinase-activated protein kinase 5	0.217421	-0.064894	0.282315	0.0099
Matrilin-3	0.383208	-0.0647197	0.447927	0.0124
Matrix extracellular phosphoglycoprotein	0.272678	-0.0458513	0.31853	0.0111
Matrix metalloproteinase-16	0.312387	-0.0849629	0.39735	0.0096
Matrix metalloproteinase-17	0.433908	-0.0842037	0.518112	0.0096
Megakaryocyte-associated tyrosine-protein kinase	0.338163	-0.0815656	0.419729	0.009
Membrane frizzled-related protein	0.38608	-0.105651	0.491731	0.0089
Membrane metallo-endopeptidase-like 1	0.301956	-0.0726483	0.374605	0.0132
Mesothelin	0.323537	-0.0814044	0.404941	0.0126
Methionine aminopeptidase 1	0.319579	-0.0970776	0.416656	0.006
Methyl-CpG-binding domain protein 4	0.396502	-0.0900087	0.486511	0.009
MHC class I polypeptide-related sequence B	0.319604	-0.0415707	0.361175	0.0189
Microtubule-associated protein tau	0.236624	-0.0514745	0.288098	0.0127
Midkine	0.385882	-0.0799588	0.46584	0.0025									0.490712	-0.0225215	0.513234	0.0146
Mitochondrial glutamate carrier 2	0.356995	-0.0916559	0.44865	0.0101
Mitochondrial import inner membrane translocase subunit TIM14	0.323643	-0.0416857	0.365328	0.0099
Mitogen-activated protein kinase 13	0.366458	-0.0872857	0.453743	0.0069
Mitogen-activated protein kinase kinase kinase 7:TGF-beta-activated kinase 1 and MAP3K7-binding protein 1 fusion	0.262857	-0.0805904	0.343447	0.0088
Moesin	0.546184	-0.0794339	0.625618	0.0024
Mothers against decapentaplegic homolog 2	0.275529	-0.0352641	0.310793	0.0145
Mothers against decapentaplegic homolog 3	0.400932	-0.0580891	0.459022	0.0044
Muellerian-inhibiting factor	-0.573201	0.0695108	-0.642712	0.0026	-0.634796	0.0517008	-0.686497	0.0026	-0.7042	0.0497397	-0.75394	0.0003	-0.591029	0.0259217	-0.616951	0.0164
Myc proto-oncogene protein	0.207377	-0.0651639	0.272541	0.0071
N-acetylglucosamine-6-sulfatase	0.342467	-0.120671	0.463137	0.007
Nascent polypeptide-associated complex subunit alpha	0.225329	-0.040678	0.266007	0.0316
Natural cytotoxicity triggering receptor 1	0.320347	-0.108453	0.4288	0.0207
Natural cytotoxicity triggering receptor 2	0.330848	-0.0506933	0.381542	0.0141
Natural cytotoxicity triggering receptor 3	0.154116	-0.0264266	0.180543	0.0347
Natural killer cell receptor 2B4	0.283356	-0.069267	0.352623	0.0161
Netrin-1	0.535107	-0.0849039	0.620011	0.0087
Netrin-4	0.165358	-0.0718698	0.237228	0.0347
Neural cell adhesion molecule 1, 120 kDa isoform	-0.291581	0.0402598	-0.331841	0.0232	-0.452125	0.0875294	-0.539654	0.0023
Neural cell adhesion molecule L1	-0.20932	0.0621302	-0.27145	0.0206
Neural cell adhesion molecule L1-like protein	-0.35482	0.0603706	-0.415191	0.0087	-0.507713	0.0752355	-0.582949	0.0106					-0.384918	0.0582581	-0.443176	0.0172
Neuregulin-1	0.440777	-0.063754	0.504531	0.0084
Neuregulin-4	0.179622	-0.065317	0.244939	0.029
Neuroblastoma suppressor of tumorigenicity 1	0.196469	-0.0735718	0.270041	0.0442
Neurogenic locus notch homolog protein 1	-0.333828	0.0993368	-0.433165	0.0057	-0.794036	0.102713	-0.896749	0.0001	-0.746187	0.0540618	-0.800249	0.0181	-0.590658	0.0471185	-0.637776	0.0038
Neuroligin-4, X-linked	0.337083	-0.0546612	0.391744	0.007
Neuronal growth regulator 1	-0.319242	0.0207294	-0.339971	0.0352	-0.526581	0.0933503	-0.619931	0.0019
Neuropilin-1	-0.250676	0.0714812	-0.322157	0.0227
Neurotrophin-4	0.317686	-0.0981623	0.415848	0.0149
Neutrophil collagenase	0.410792	-0.0747527	0.485545	0.0084	0.939305	-0.0671018	1.00641	0.0142
Nicotinamide phosphoribosyltransferase	-0.280882	0.105701	-0.386583	0.0157	-0.392845	0.098026	-0.490871	0.0473	-0.440228	0.0750141	-0.515243	0.0328
NKG2-D type II integral membrane protein	0.273339	-0.0567034	0.330043	0.0107
NKG2D ligand 1	0.383157	-0.0693548	0.452512	0.0068
NKG2D ligand 2	0.228858	-0.0383192	0.267178	0.0134
NKG2D ligand 3	0.299376	-0.0794841	0.37886	0.0097
Noggin	0.318051	-0.0407971	0.358848	0.0437
Non-histone chromosomal protein HMG-14	0.269366	-0.021705	0.291071	0.0446
Non-receptor tyrosine-protein kinase TYK2	0.257892	-0.0839277	0.34182	0.0067
Nuclear receptor subfamily 1 group D member 1	0.318705	-0.0540674	0.372772	0.0111
OCIA domain-containing protein 1	0.350262	-0.0573699	0.407632	0.0111
Oncostatin-M	0.294344	-0.0380213	0.332366	0.0287
Opioid-binding protein/cell adhesion molecule	0.250764	-0.0404861	0.29125	0.0204
Osteocalcin	0.203328	-0.0524729	0.255801	0.0102
OX-2 membrane glycoprotein	0.278409	-0.0325346	0.310944	0.0239
Pancreatic hormone	0.469873	-0.0753764	0.545249	0.0149
Parathyroid hormone	0.395388	-0.131911	0.527299	0.002
Peptide YY	0.121658	-0.104829	0.226487	0.0249
Peptidyl-prolyl cis-trans isomerase A	0.268242	-0.0453666	0.313609	0.0124
Peptidyl-prolyl cis-trans isomerase B	0.255163	-0.0230117	0.278175	0.0176
Peptidyl-prolyl cis-trans isomerase D	0.432295	-0.078419	0.510714	0.0025	0.51576	-0.0518352	0.567596	0.0485
Peptidyl-prolyl cis-trans isomerase E	0.111163	-0.0651879	0.176351	0.0462
Peptidyl-prolyl cis-trans isomerase F, mitochondrial	0.301327	-0.11434	0.415666	0.03
Peroxiredoxin-5, mitochondrial	0.190555	-0.0297844	0.220339	0.0409
Peroxisomal targeting signal 1 receptor	0.240901	-0.0682927	0.309193	0.0082
Persephin	0.380288	-0.0675804	0.447869	0.0085
Pescadillo homolog	0.368322	-0.0574286	0.425751	0.0131
Phosphatidylethanolamine-binding protein 1	0.293853	-0.0900219	0.383875	0.0148
Phosphatidylinositol 4,5-bisphosphate 3-kinase catalytic subunit gamma isoform	0.363206	-0.0672693	0.430475	0.0116
Phosphoglycerate mutase 1	-0.188673	0.0858766	-0.27455	0.0069									-0.202785	0.112081	-0.314865	0.0164
Phospholipase A2	0.317315	-0.0796199	0.396935	0.0205
Pigment epithelium-derived factor	-0.442962	0.119522	-0.562484	0.002	-0.672097	0.12679	-0.798887	<.0001	-0.532853	0.0950863	-0.627939	0.0033	-0.523568	0.0931033	-0.616671	0.004
Pituitary adenylate cyclase-activating polypeptide 27	0.371479	-0.0914837	0.462963	0.0022
Pituitary adenylate cyclase-activating polypeptide 38	0.186329	-0.0830012	0.26933	0.039
Placenta growth factor	0.234771	-0.0744979	0.309269	0.0157
Plasma kallikrein	-0.610564	0.09801	-0.708574	<.0001	-0.740374	0.0876453	-0.828019	<.0001	-0.56333	0.00706254	-0.570393	0.0013	-0.568225	0.0725601	-0.640785	0.0004
Plasma protease C1 inhibitor	-0.217732	0.113469	-0.331201	0.0173
Plasma serine protease inhibitor	-0.485102	0.161808	-0.64691	0.0001	-0.805477	0.158874	-0.964351	<.0001	-0.489225	-0.00603474	-0.483191	0.0025	-0.487164	0.0455551	-0.532719	0.0018
Plasmin	0.385795	-0.0781126	0.463908	0.0082
Plasminogen	-0.588848	0.141091	-0.729938	<.0001	-0.408416	0.0902058	-0.498621	0.0023	-0.361481	0.00234568	-0.363827	0.0185	-0.548086	0.0564609	-0.604547	0.0004
Platelet endothelial cell adhesion molecule	0.313099	-0.0413368	0.354436	0.0089
Platelet receptor Gi24	0.164627	-0.0385769	0.203204	0.0391
Platelet-activating factor acetylhydrolase IB subunit beta	0.0535237	-0.046505	0.100029	0.017
Platelet-derived growth factor C	0.127046	-0.0491065	0.176153	0.035
Plexin-B2	-0.438194	0.0693333	-0.507527	0.0078	-0.463183	0.0888602	-0.552043	0.0044	-0.47028	-0.00563441	-0.464645	0.0257
PolyUbiquitin K63-linked	0.31785	-0.138179	0.45603	0.0106
Pro-opiomelanocortin	0.254544	-0.0698486	0.324393	0.0271
Prokineticin-1	0.415704	-0.0967312	0.512436	0.0062
Prolactin	0.287035	-0.0799022	0.366937	0.0317
Prolactin receptor	0.434087	-0.0903298	0.524416	0.0149
Proliferating cell nuclear antigen	0.41949	-0.0469838	0.466473	0.0126
Proliferation-associated protein 2G4	0.26342	-0.0696648	0.333085	0.0118
Proprotein convertase subtilisin/kexin type 9	-0.316638	0.054007	-0.370645	0.0177	-0.347997	0.0479094	-0.395906	0.0392	-0.429878	0.0557491	-0.485627	0.0024
Prostaglandin G/H synthase 2	0.459502	-0.0548633	0.514366	0.0026
Prostate-specific antigen	0.381075	-0.100643	0.481718	0.0068
Proteasome activator complex subunit 3	0.305556	-0.0922147	0.39777	0.0099
Proteasome subunit alpha type-1	0.271122	-0.0658104	0.336933	0.0096
Proteasome subunit alpha type-2	0.348152	-0.107186	0.455338	0.0071
Proteasome subunit alpha type-6	0.353503	-0.0713871	0.42489	0.0085
Protein 4.1	0.361122	-0.0390162	0.400138	0.0107
Protein amnionless	0.24794	-0.0363669	0.284307	0.0165
Protein disulfide-isomerase	0.289881	-0.0675881	0.357469	0.0403
Protein disulfide-isomerase A3	0.133159	-0.0682264	0.201385	0.021
Protein E7_HPV16	0.293373	-0.0550602	0.348434	0.03
Protein E7_HPV18	0.155848	-0.0937394	0.249587	0.0135
Protein FAM107A	0.29524	-0.0732085	0.368448	0.0066
Protein jagged-2	0.43071	-0.0544423	0.485152	0.0062
Protein kinase C alpha type	0.303094	-0.0683061	0.3714	0.0082
Protein kinase C delta type	0.224151	-0.0600678	0.284219	0.011
Protein kinase C gamma type	0.18129	-0.0960077	0.277298	0.0334
Protein kinase C iota type	0.228499	-0.116244	0.344743	0.0132
Protein kinase C theta type	0.288719	-0.0565948	0.345314	0.0118
Protein kinase C zeta type	0.305911	-0.0888637	0.394775	0.0107
Protein lin-7 homolog B	0.207647	-0.0382353	0.245882	0.0157
Protein NOV homolog	0.269483	-0.0573142	0.326797	0.021
Protein Rev_HV2BE	0.245501	-0.0710067	0.316507	0.0082
Protein S100-A6	0.095899	-0.0637985	0.159697	0.0234
Protein S100-A7	0.122868	-0.0434435	0.166311	0.0293
Protein SET	-0.250794	0.0460317	-0.296825	0.0398
Protein Wnt-7a	0.205052	-0.0675086	0.27256	0.029
Protein Z-dependent protease inhibitor	-0.138696	0.100847	-0.239543	0.0276	-0.377787	0.111375	-0.489162	0.0037	-0.297883	0.00965284	-0.307536	0.0341
Protein-tyrosine kinase 6	0.267023	-0.0522881	0.319311	0.0209
Prothrombin	-0.2892	0.0882184	-0.377419	0.0096	-0.57157	0.152612	-0.724182	<.0001	-0.443044	0.0585489	-0.501592	0.0131
Proto-oncogene tyrosine-protein kinase Src	0.378676	-0.0859868	0.464663	0.0035	0.420649	-0.0566167	0.477266	0.0453
Proto-oncogene vav	0.422812	-0.0891601	0.511972	0.0021
Pulmonary surfactant-associated protein D	0.635235	-0.0832387	0.718474	0.001
Pyridoxal phosphate phosphatase	0.207437	-0.0875731	0.29501	0.0158
Pyruvate kinase PKM	0.378519	-0.0469979	0.425517	0.0124
R-spondin-2	0.279661	-0.073342	0.353003	0.0072
R-spondin-3	0.29369	-0.0395046	0.333195	0.011
R-spondin-4	0.476755	-0.0550248	0.531779	0.004
Ras-related C3 botulinum toxin substrate 1	0.225393	-0.0265336	0.251927	0.0184
Ras-related C3 botulinum toxin substrate 3	0.314409	-0.12621	0.44062	0.0082
Receptor tyrosine-protein kinase erbB-2	0.173751	-0.066436	0.240187	0.0119
Regenerating islet-derived protein 4	0.736023	-0.0910586	0.827081	0.0004
Relaxin receptor 1	0.137894	-0.0669244	0.204819	0.0165
Retinoblastoma-associated protein	0.260633	-0.0446684	0.305301	0.0162
Retinoic acid receptor responder protein 2	-0.415848	0.160091	-0.57594	0.0004	-0.512022	0.160599	-0.672621	<.0001	-0.344988	0.145064	-0.490052	0.0005	-0.319548	0.130545	-0.450093	0.0067
Ribonuclease H1	0.281061	-0.101675	0.382736	0.0082
Ribosomal protein S6 kinase alpha-3	0.481181	-0.074761	0.555942	0.0082
Ribosomal protein S6 kinase alpha-5	0.236857	-0.0706111	0.307468	0.0085
Ribosome maturation protein SBDS	0.528827	-0.113652	0.642479	0.0044
RNA-binding protein 39	0.349534	-0.109247	0.458781	0.0065
Roundabout homolog 3	0.246482	-0.0641912	0.310673	0.0126
S-phase kinase-associated protein 1	0.300629	-0.0617195	0.362349	0.0107
Scavenger receptor class F member 2	0.303109	-0.077259	0.380368	0.0081
Secreted frizzled-related protein 1	0.509213	-0.0930651	0.602278	0.0026									0.398721	-0.0352683	0.433989	0.0398
Secretin	0.24124	-0.0631739	0.304414	0.0157
Seizure 6-like protein 2	0.32482	-0.0456899	0.37051	0.0082
Semaphorin-3A	0.236133	-0.0362702	0.272403	0.0168
Semaphorin-3E	0.301702	-0.0992006	0.400903	0.0169
Semaphorin-5A	0.43757	-0.110126	0.547696	0.0065
Semaphorin-6B	0.450221	-0.0614206	0.511641	0.0102
Serine protease 27	0.184179	-0.0449854	0.229164	0.0206
Serine/threonine-protein kinase 16	0.284334	-0.0531383	0.337473	0.0269
Serine/threonine-protein kinase 17B	0.281797	-0.0661358	0.347933	0.0023
Serine/threonine-protein kinase Chk1	0.284347	-0.111191	0.395538	0.0099
Serine/threonine-protein kinase Chk2	0.204925	-0.0612039	0.266129	0.0276
Serine/threonine-protein kinase MRCK beta	0.289338	-0.0795468	0.368884	0.0154
Serine/threonine-protein kinase PAK 3	0.253034	-0.0407223	0.293756	0.0169
Serine/threonine-protein kinase PAK 7	0.287356	-0.0929171	0.380273	0.0078
Serine/threonine-protein kinase pim-1	0.391639	-0.100452	0.492091	0.0084
Serine/threonine-protein kinase PLK1	0.331045	-0.0720942	0.403139	0.0125
Serine/threonine-protein kinase receptor R3	0.345642	-0.0985037	0.444145	0.0078
Serine/threonine-protein kinase TBK1	0.246724	-0.0319202	0.278644	0.0132
Serum albumin	-0.437611	0.0867318	-0.524343	0.0014	-0.700503	0.0844819	-0.784985	0.0001					-0.428024	0.0336063	-0.46163	0.0031
Serum amyloid P-component	-0.362884	0.123942	-0.486827	0.004	-0.552396	0.124804	-0.6772	0.0001	-0.456596	0.081804	-0.5384	0.0022	-0.480275	0.122186	-0.602462	0.0165
Serum paraoxonase/arylesterase 1	0.376765	-0.060287	0.437052	0.0077
SH2 domain-containing protein 1A	0.442419	-0.103139	0.545558	0.0154
SHC-transforming protein 1	0.169357	-0.0809727	0.25033	0.0205
Sialic acid-binding Ig-like lectin 6	0.281358	-0.0831601	0.364518	0.0145
Sialoadhesin	0.437447	-0.0519149	0.489362	0.011
Signal transducer and activator of transcription 1-alpha/beta	0.585334	-0.023467	0.608801	0.004
SLAM family member 5	0.319335	-0.102114	0.421448	0.0226
SLAM family member 6	0.361763	-0.0977257	0.459488	0.0245
SLIT and NTRK-like protein 1	0.346544	-0.0513061	0.39785	0.0096
Small glutamine-rich tetratricopeptide repeat-containing protein alpha	0.292783	-0.0940818	0.386865	0.0066
Small nuclear ribonucleoprotein F	0.160885	-0.10949	0.270376	0.0429
Small ubiquitin-related modifier 3	0.126934	-0.0491045	0.176038	0.0211
Somatotropin	0.488153	-0.0718032	0.559957	0.005
Sorting nexin-4	0.190636	-0.0625582	0.253195	0.0271
SPARC	0.385407	-0.0723923	0.4578	0.0417
SPARC-related modular calcium-binding protein 1	0.176623	-0.0460285	0.222651	0.0249
Spectrin alpha chain, non-erythrocytic 1	0.232644	-0.0580901	0.290734	0.0251
Sphingosine kinase 1	0.453358	-0.0599836	0.513342	0.0114
Sphingosine kinase 2	0.294276	-0.0498016	0.344078	0.029
Stabilin-2	0.334048	-0.062098	0.396146	0.0169
Stress-induced-phosphoprotein 1	0.178175	-0.0773353	0.25551	0.0089
Stromelysin-1	0.429337	-0.0804914	0.509829	0.0087
Stromelysin-2	0.312327	-0.046265	0.358592	0.0256
SUMO-conjugating enzyme UBC9	0.203614	-0.0556022	0.259216	0.0064
Superoxide dismutase [Cu-Zn]	0.340907	-0.069486	0.410393	0.0077
Superoxide dismutase [Mn], mitochondrial	-0.312446	0.0397264	-0.352172	0.0127	-0.47862	0.10788	-0.586499	0.0004
Syntaxin-1A	0.368916	-0.0984471	0.467363	0.0087
T-cell surface glycoprotein CD4	0.312823	-0.0662094	0.379032	0.0111
T-lymphocyte activation antigen CD80	0.335806	-0.0781899	0.413996	0.0167
TATA-box-binding protein	0.290831	-0.111079	0.401909	0.007
Testican-2	0.541158	-0.0827179	0.623875	0.0004
TGF-beta receptor type-2	0.235751	-0.0571094	0.29286	0.0174
Thrombopoietin Receptor	0.26488	-0.0472512	0.312131	0.0154
Thrombospondin-2	0.427756	-0.0642119	0.491968	0.0205
Thymic stromal lymphopoietin	0.302699	-0.105988	0.408687	0.0089
Thymidylate synthase	0.274657	-0.0784956	0.353152	0.0398
Thyroglobulin	0.374778	-0.0493898	0.424168	0.0082
Thyroid peroxidase	0.420006	-0.0673486	0.487355	0.0089
Thyroxine-binding globulin	-0.481552	0.0905255	-0.572077	0.0042	-0.879619	0.136299	-1.01592	<.0001	-0.599183	0.0328968	-0.63208	0.0012	-0.466897	0.0437669	-0.510664	0.0067
Tissue Factor	0.226489	-0.118192	0.344681	0.0316
Transcription factor AP-1	0.154677	-0.0511213	0.205798	0.0124
Transcription factor IIIB 90 kDa subunit	0.224113	-0.115103	0.339216	0.0186
Transforming growth factor beta-1	0.409205	-0.100168	0.509372	0.0102
Transforming growth factor beta-2	0.304911	-0.0641257	0.369037	0.0111
Transforming growth factor beta-3	0.277838	-0.0598305	0.337669	0.0189
Translationally-controlled tumor protein	0.248397	-0.126744	0.375141	0.0106
Trefoil factor 1	0.214112	-0.0781751	0.292287	0.0202
Tropomyosin alpha-4 chain	0.388147	-0.0702354	0.458383	0.0089
Troponin I, cardiac muscle	0.243409	-0.0724299	0.315839	0.0411
Troponin T, cardiac muscle	0.242733	-0.0528829	0.295616	0.0172
Trypsin-3	0.257752	-0.0564658	0.314218	0.0118
Tryptase gamma	0.291392	-0.0601862	0.351578	0.013
Tumor necrosis factor	0.173017	-0.0604208	0.233438	0.0287
Tumor necrosis factor ligand superfamily member 12	0.399359	-0.0376788	0.437037	0.0173
Tumor necrosis factor ligand superfamily member 14	0.0853203	-0.063014	0.148334	0.0253
Tumor necrosis factor ligand superfamily member 15	0.355762	-0.11764	0.473402	0.006
Tumor necrosis factor ligand superfamily member 18	0.377532	-0.0436417	0.421174	0.029
Tumor necrosis factor ligand superfamily member 4	0.385806	-0.0680239	0.45383	0.0091
Tumor necrosis factor ligand superfamily member 6, soluble form	0.26841	-0.0857741	0.354184	0.0492
Tumor necrosis factor ligand superfamily member 8	0.223009	-0.0587955	0.281805	0.0479
Tumor necrosis factor ligand superfamily member 9	0.369458	-0.0635703	0.433028	0.0162
Tumor necrosis factor receptor superfamily member 10A	0.354446	-0.0681909	0.422637	0.0111
Tumor necrosis factor receptor superfamily member 10B	0.36222	-0.0829218	0.445142	0.0151
Tumor necrosis factor receptor superfamily member 10D	0.260389	-0.0590416	0.31943	0.007
Tumor necrosis factor receptor superfamily member 11A	0.270376	-0.0646018	0.334978	0.0173
Tumor necrosis factor receptor superfamily member 11B	0.300056	-0.0355093	0.335566	0.0409
Tumor necrosis factor receptor superfamily member 12A	0.253084	-0.0582731	0.311357	0.0352
Tumor necrosis factor receptor superfamily member 13B	0.369107	-0.0727444	0.441851	0.0073
Tumor necrosis factor receptor superfamily member 13C	0.261977	-0.0438235	0.3058	0.0238
Tumor necrosis factor receptor superfamily member 14	0.200559	-0.0700397	0.270598	0.0084
Tumor necrosis factor receptor superfamily member 17	-0.449161	0.0514433	-0.500604	0.004	-0.473903	0.0344483	-0.508352	0.0249	-0.444995	0.0185571	-0.463552	0.0433
Tumor necrosis factor receptor superfamily member 19	0.266213	-0.108106	0.374319	0.0099
Tumor necrosis factor receptor superfamily member 19L	0.244283	-0.0649321	0.309215	0.0323
Tumor necrosis factor receptor superfamily member 1A	0.207269	-0.0813943	0.288663	0.0205
Tumor necrosis factor receptor superfamily member 27	0.275251	-0.0691396	0.344391	0.0234
Tumor necrosis factor receptor superfamily member 4	0.348382	-0.0643593	0.412741	0.0093
Tumor necrosis factor receptor superfamily member 6B	0.299911	-0.0459294	0.34584	0.0193
Tumor necrosis factor receptor superfamily member 8	0.441286	-0.10959	0.550876	0.0102
Tumor necrosis factor receptor superfamily member 9	0.304666	-0.0753305	0.379997	0.0087
Tumor necrosis factor receptor superfamily member EDAR	0.324796	-0.158527	0.483324	0.0073
Tumor-associated calcium signal transducer 2	0.283318	-0.0460819	0.3294	0.0106
Tyrosine-protein kinase ABL1	0.318456	-0.0565753	0.375031	0.0114
Tyrosine-protein kinase BTK	0.465612	-0.0698655	0.535477	0.0044
Tyrosine-protein kinase CSK	0.387455	-0.0738572	0.461312	0.0047
Tyrosine-protein kinase Fer	0.423265	-0.0791103	0.502375	0.0084
Tyrosine-protein kinase Fgr	0.582183	-0.091179	0.673362	0.0006	0.32821	-0.0296943	0.357904	0.0278
Tyrosine-protein kinase Fyn	0.663597	-0.0865328	0.75013	0.0001
Tyrosine-protein kinase HCK	0.21463	-0.0411603	0.25579	0.0196
Tyrosine-protein kinase JAK2	-0.135249	0.0673	-0.202549	0.0378	-0.434322	0.0876894	-0.522011	0.0013	-0.375284	0.0114188	-0.386703	0.0229
Tyrosine-protein kinase Lck	0.397157	-0.0751477	0.472304	0.0082
Tyrosine-protein kinase Lyn	0.379318	-0.0571183	0.436437	0.0064
Tyrosine-protein kinase Lyn, isoform B	0.478218	-0.0506651	0.528883	0.005
Tyrosine-protein kinase Tec	0.259841	-0.0578929	0.317733	0.0081
Tyrosine-protein kinase transmembrane receptor ROR1	-0.343603	0.0957803	-0.439384	0.0033	-0.538178	0.0810449	-0.619223	0.0019
Tyrosine-protein kinase ZAP-70	0.269578	-0.0710041	0.340582	0.0167
Tyrosine-protein phosphatase non-receptor type 2	0.401094	-0.0747615	0.475856	0.0111
Tyrosine-protein phosphatase non-receptor type 6	0.287758	-0.0959591	0.383717	0.0067
Ubiquitin carboxyl-terminal hydrolase 25	0.162986	-0.0465235	0.209509	0.0129
Ubiquitin carboxyl-terminal hydrolase isozyme L1	0.152191	-0.0751086	0.2273	0.0478
Ubiquitin-conjugating enzyme E2 L3	0.283772	-0.0617607	0.345533	0.0078
Ubiquitin-conjugating enzyme E2 N	0.124399	-0.0632608	0.187659	0.0137
Ubiquitin-fold modifier 1	0.248335	-0.0639527	0.312287	0.0239
Ubiquitin-like protein ISG15	0.331727	-0.114919	0.446646	0.0057
Ubiquitin+1, truncated mutation for UbB	0.162071	-0.062983	0.225054	0.048
UMP-CMP kinase	0.174721	-0.0477507	0.222472	0.0174
Urokinase-type plasminogen activator	0.236769	-0.104212	0.340981	0.0139
Vacuolar protein sorting-associated protein VTA1 homolog	0.256565	-0.0310313	0.287597	0.0099
Vascular endothelial growth factor C	0.341069	-0.0663925	0.407462	0.0051
Vascular endothelial growth factor receptor 3	-0.270218	0.0763831	-0.346601	0.007									-0.268616	0.0620872	-0.330704	0.0339
Vasoactive Intestinal Peptide	0.236874	-0.0809151	0.317789	0.0049
Vitamin K-dependent protein S	-0.46506	0.0971888	-0.562249	0.0001	-0.696084	0.100803	-0.796888	<.0001	-0.668541	0.011747	-0.680288	0.0003	-0.436412	0.0718876	-0.5083	0.0011
von Willebrand factor	-0.32084	0.0502839	-0.371124	0.024
VPS10 domain-containing receptor SorCS2	0.297249	-0.0647868	0.362036	0.0227
WAP, kazal, immunoglobulin, kunitz and NTR domain-containing protein 1	0.259696	-0.0425871	0.302283	0.0398
WAP, Kazal, immunoglobulin, Kunitz and NTR domain-containing protein 2	-0.301226	0.0932264	-0.394452	0.022									-0.329177	0.101412	-0.430589	0.0265
Wnt inhibitory factor 1	0.436218	-0.12324	0.559458	0.0049
WNT1-inducible-signaling pathway protein 1	0.220892	-0.0625976	0.28349	0.0357
WNT1-inducible-signaling pathway protein 3	0.125172	-0.0475953	0.172767	0.0256
X-linked interleukin-1 receptor accessory protein-like 2	0.364276	-0.109127	0.473403	0.009
X-ray repair cross-complementing protein 6	0.30165	-0.104871	0.40652	0.0107
