# Supplementary material for: Proteomics of Coagulopathy Following Injury Reveals Limitations of Using Laboratory Assessment to Define Trauma-Induced Coagulopathy to Predict Massive Transfusion
Source: Ann Surg Open. 2022 May 25;3(2):e167. doi: 10.1097/AS9.0000000000000167 (PMC9514137; doi:10.1097/AS9.0000000000000167)
Supplement: Supplementary file 4 [file as9-3-e167-s004.xlsx]

## Sheet: All SOMAscan Proteins
A2M
ABL1
ABL2
ACAN
ACE2
ACP1
ACP5
ACVR1B
ACVRL1
ACY1
ADAM12
ADAM9
ADAMTS1
ADAMTS13
ADAMTS15
ADAMTS4
ADAMTS5
ADCYAP1
ADGRE2
ADGRG5
ADIPOQ
ADM
ADRBK1
ADSL
AFM
AFP
AGER
AGR2
AGRP
AGT
AHSG
AIF1
AIMP1
AIP
AK1
AKR1A1
AKR7A2
AKT1
AKT2
ALB
ALCAM
ALDOA
AMH
AMICA1
AMIGO2
AMN
ANG
ANGPT1
ANGPT2
ANGPT4
ANGPTL3
ANGPTL4
ANK2
ANP32B
ANXA1
ANXA2
ANXA5
ANXA6
APCS
APOA1
APOB
APOD
APOE
APOL1
APOM
APP
AREG
ARG1
ARID3A
ARPP19
ARSA
ARSB
ARTN
ASAH2
ASGR1
ATP5B
ATP5O
AURKA
AURKB
AZU1
B2M
BAD
BCAM
BCAN
BCAR3
BCL2
BCL2A1
BCL2L1
BCL2L2
BCL6
BDNF
BGLAP
BGN
BID
BIRC3
BIRC5
BIRC7
BMP1
BMP10
BMP6
BMP7
BMPER
BMPR1A
BMPR2
BMX
BOC
BPI
BRF1
BSG
BST1
BTC
BTK
C10orf54
C1QA
C1QBP
C1R
C2
C3
C4A
C4B
C5
C6
C7
C8A
C9
CA1
CA10
CA13
CA2
CA3
CA4
CA6
CA7
CA9
CADM1
CADM3
CALR
CAMK1
CAMK1D
CAMK2A
CAMK2B
CAMK2D
CAMKK1
CAPG
CAPN1
CASP10
CASP2
CASP3
CAST
CAT
CBX5
CCDC80
CCL1
CCL11
CCL13
CCL14
CCL15
CCL16
CCL17
CCL18
CCL19
CCL2
CCL20
CCL21
CCL22
CCL23
CCL24
CCL25
CCL26
CCL27
CCL28
CCL3
CCL3L1
CCL4L1
CCL5
CCL7
CCL8
CCNB1
CD109
CD163
CD177
CD200
CD200R1
CD207
CD209
CD22
CD226
CD244
CD27
CD274
CD300C
CD33
CD36
CD38
CD4
CD40LG
CD47
CD48
CD55
CD59
CD5L
CD63
CD70
CD80
CD83
CD84
CD86
CD93
CD97
CDC2
CDC37
CDC42BPB
CDH1
CDH12
CDH15
CDH2
CDH3
CDH5
CDH6
CDK2
CDK5
CDK8
CDKN1B
CDNF
CDON
CEBPB
CFB
CFC1
CFD
CFH
CFHR5
CFI
CFL1
CFP
CGB
CHEK1
CHEK2
CHGA
CHI3L1
CHIT1
CHKB
CHL1
CHRDL1
CHST15
CHST2
CHST6
CKAP2
CKB
CKM
CLC
CLEC11A
CLEC1B
CLEC4M
CLEC7A
CLIC1
CLU
CMA1
CMPK1
CNDP1
CNDP2
CNTF
CNTFR
CNTN1
CNTN2
CNTN4
CNTN5
COL18A1
COL23A1
COL8A1
COLEC11
COLEC12
COMMD7
COTL1
CPB2
CPE
CPNE1
CRELD1
CRISP3
CRK
CRLF1
CRLF2
CRP
CRTAM
CRYZL1
CSF1
CSF1R
CSF2
CSF3
CSF3R
CSH1
CSK
CSNK2A1
CSNK2A2
CSRP3
CST1
CST2
CST3
CST4
CST5
CST6
CST7
CTF1
CTGF
CTLA4
CTSA
CTSB
CTSC
CTSD
CTSE
CTSF
CTSG
CTSH
CTSS
CTSV
CTSZ
CX3CL1
CXCL1
CXCL10
CXCL11
CXCL12
CXCL13
CXCL16
CXCL3
CXCL5
CXCL6
CXCL8
CXCL9
CYCS
CYP3A4
DAPK2
DBNL
DCN
DCTN2
DCTPP1
DDC
DDR1
DDR2
DDX19B
DHH
DIABLO
DKK1
DKK3
DKK4
DKKL1
DLL1
DLL4
DNAJB1
DNAJC19
DPP7
DPT
DSC2
DSC3
DSCAM
DSG1
DUSP3
DYNLL1
DYNLRB1
DYRK3
ECE1
ECM1
EDA
EDA2R
EDAR
EEF1B2
EFEMP1
EFNA2
EFNA3
EFNA4
EFNA5
EFNB1
EFNB2
EFNB3
EGF
EGFR
EHMT2
EIF4A3
EIF4EBP2
EIF4G2
EIF4H
EIF5
EIF5A
ELANE
ENG
ENO1
ENO2
ENPP7
ENTPD1
ENTPD3
ENTPD5
EPB41
EPHA1
EPHA10
EPHA2
EPHA3
EPHA5
EPHB2
EPHB4
EPHB6
EPO
EPOR
EPS15L1
ERAP1
ERBB2
ERBB3
ERBB4
EREG
ERP29
ESAM
ESD
ESM1
ESR1
ETHE1
F10
F11
F2
F3
F5
F7
F9
FABP1
FABP3
FABP5
FAM107A
FAM107B
FAM3B
FAM3D
FAP
FAS
FASLG
FCAR
FCER2
FCGR1A
FCGR2A
FCGR2B
FCGR3B
FCN1
FCN2
FCN3
FCRL3
FER
FETUB
FGA
FGF1
FGF10
FGF12
FGF16
FGF17
FGF18
FGF19
FGF2
FGF20
FGF23
FGF4
FGF5
FGF6
FGF7
FGF8
FGF9
FGFR1
FGFR2
FGFR3
FGFR4
FGG
FGR
FIGF
FLRT1
FLRT2
FLRT3
FLT3
FLT3LG
FLT4
FN1
FOLH1
FRZB
FSHB
FST
FSTL1
FSTL3
FTCD
FTH1
FUT3
FUT5
FYN
GAPDH
GAS1
GCG
GCKR
GDF11
GDF15
GDF2
GDF5
GDF9
GDI2
GDNF
GFAP
GFRA1
GFRA2
GFRA3
GH1
GHR
GHRL
GNLY
GNS
GOT1
GP1BA
GP6
GPC2
GPC3
GPC5
GPC6
GPD1
GPI
GPNMB
GPT
GRAP2
GRB2
GREM1
GRN
GRP
GSK3A
GSN
GSTA3
GSTP1
GZMA
GZMB
GZMH
H2AFZ
HAAO
HAMP
HAPLN1
HAT1
HAVCR2
HBA1
HBEGF
HCK
HDAC8
HDGFRP2
HFE2
HGF
HGFAC
HHLA2
HIBADH
HIF1A
HINT1
HIPK3
HIST1H1C
HIST1H3A
HIST2H2BE
HIST3H2A
HK1
HK2
HMGB1
HMGCR
HMGN1
HMOX2
HNRNPA2B1
HNRNPAB
HNRNPK
HP
HPGD
HPX
HRG
HS6ST1
HSD17B1
HSD17B10
HSP90AA1
HSP90AB1
HSPA1A
HSPA8
HSPB1
HSPD1
HTRA2
IBSP
ICAM1
ICAM2
ICAM3
ICAM5
ICOS
ICOSLG
IDE
IDS
IDUA
IFNA10
IFNA2
IFNA7
IFNAR1
IFNB1
IFNG
IFNGR1
IFNGR2
IFNL1
IFNL2
IGF1
IGF1R
IGF2R
IGFBP1
IGFBP2
IGFBP3
IGFBP4
IGFBP5
IGFBP6
IGFBP7
IGHA1
IGHD
IGHE
IGHG1
IGHM
IL10
IL10RA
IL10RB
IL11
IL12A
IL12RB1
IL12RB2
IL13
IL13RA1
IL15RA
IL16
IL17A
IL17B
IL17D
IL17F
IL17RA
IL17RB
IL17RC
IL17RD
IL18BP
IL18R1
IL18RAP
IL19
IL1A
IL1B
IL1R1
IL1R2
IL1RAP
IL1RAPL2
IL1RL1
IL1RL2
IL1RN
IL2
IL20
IL20RA
IL22
IL22RA1
IL22RA2
IL23A
IL23R
IL24
IL25
IL27
IL27RA
IL2RA
IL2RG
IL3
IL34
IL36A
IL36B
IL37
IL3RA
IL4
IL4R
IL5
IL5RA
IL6
IL6R
IL6ST
IL7
IL7R
IL9
IMPDH1
IMPDH2
ING1
INHBA
INS
INSR
IRF1
ISG15
ISLR2
ITGA1
ITGA2B
ITGAV
ITIH4
JAG1
JAG2
JAK2
JAM2
JAM3
JUN
KAT6A
KDR
KEAP1
KIF23
KIR2DL4
KIR3DL2
KIR3DS1
KIRREL3
KIT
KLK11
KLK12
KLK13
KLK14
KLK3
KLK4
KLK5
KLK6
KLK7
KLK8
KLKB1
KLRF1
KLRK1
KNG1
KPNA2
KPNB1
KRAS
KREMEN2
KRT18
KYNU
L1CAM
LAG3
LAMA1
LAYN
LBP
LCK
LCMT1
LCN2
LCORL
LDHB
LDLR
LEP
LEPR
LGALS2
LGALS3
LGALS3BP
LGALS4
LGALS7
LGALS8
LGALS9
LGMN
LHB
LIFR
LILRB1
LILRB2
LIN7B
LMAN2
LMNB1
LPO
LRIG3
LRP1
LRP1B
LRP8
LRPAP1
LRRK2
LRRTM1
LRRTM3
LSAMP
LTA
LTA4H
LTBP4
LTBR
LTF
LUM
LY86
LY9
LYN
LYPD3
LYVE1
LYZ
MAP2K1
MAP2K2
MAP2K3
MAP2K4
MAP3K7
MAPK1
MAPK11
MAPK12
MAPK13
MAPK14
MAPK3
MAPK8
MAPK9
MAPKAPK2
MAPKAPK3
MAPKAPK5
MAPT
MASP1
MATK
MATN2
MATN3
MB
MBD4
MBL2
MCL1
MDH1
MDK
MDM2
MED1
MEPE
MET
METAP1
METAP2
MFGE8
MFRP
MIA
MICA
MICB
MIF
MMEL1
MMP1
MMP10
MMP12
MMP13
MMP14
MMP16
MMP17
MMP2
MMP3
MMP7
MMP8
MMP9
MPL
MPO
MRC1
MRC2
MSLN
MSN
MSR1
MST1
MST1R
MSTN
MUC1
MYBPC1
MYC
N6AMT1
NAAA
NACA
NAGK
NAMPT
NANOG
NAPA
NBL1
NCAM1
NCK1
NCR1
NCR2
NCR3
NEGR1
NGF
NID1
NID2
NLGN4X
NME1
NME2
NMT1
NOG
NOTCH1
NOTCH2
NOTCH3
NOV
NPPA
NPPB
NR1D1
NR3C1
NRCAM
NRG1
NRG4
NRP1
NRXN1
NRXN3
NSFL1C
NTF3
NTF4
NTN1
NTN4
NTRK1
NTRK2
NTRK3
NUDCD3
NXPH1
OAS1
OCIAD1
OLFM4
OLR1
OMD
OPCML
OSM
P4HB
PA2G4
PAFAH1B2
PAK3
PAK6
PAK7
PAPPA
PARK7
PCNA
PCSK7
PCSK9
PDCD1LG2
PDE11A
PDE1A
PDE2A
PDE3A
PDE4D
PDE5A
PDE7A
PDE9A
PDGFA
PDGFB
PDGFC
PDGFRA
PDGFRB
PDIA3
PDK1
PDPK1
PDXK
PDXP
PEBP1
PECAM1
PES1
PEX5
PF4
PFDN5
PGAM1
PGD
PGF
PGK1
PGLYRP1
PGM1
PI3
PIANP
PIAS4
PIGR
PIK3CA
PIK3CG
PIM1
PKM2
PLA2G10
PLA2G1B
PLA2G2A
PLA2G2E
PLA2G5
PLA2G7
PLAT
PLAU
PLAUR
PLCG1
PLG
PLK1
PLXNB2
PLXNC1
POMC
PON1
POR
POSTN
PPA1
PPBP
PPIA
PPIB
PPID
PPIE
PPIF
PPP3CA
PPP3R1
PPY
PRDX1
PRDX5
PRDX6
PRKAA1
PRKAA2
PRKACA
PRKCA
PRKCB
PRKCD
PRKCG
PRKCI
PRKCQ
PRKCZ
PRL
PRLR
PROC
PROK1
PROS1
PRSS1
PRSS2
PRSS22
PRSS27
PRSS3
PRTN3
PSMA1
PSMA2
PSMA6
PSMD7
PSME1
PSME3
PSPN
PTEN
PTGS2
PTH
PTHLH
PTK2
PTK6
PTN
PTPN1
PTPN11
PTPN2
PTPN6
PYY
RAC1
RAC3
RAD51
RAN
RARRES2
RASA1
RB1
RBM39
RBP4
REG1A
REG4
RELT
REN
RET
RETN
RGMA
RGMB
RNASEH1
RNF43
ROBO2
ROBO3
ROR1
RPS27A
RPS3
RPS3A
RPS6KA3
RPS6KA5
RPS7
RPSA
RSPO2
RSPO3
RSPO4
RTN4R
RXFP1
S100A12
S100A4
S100A6
S100A7
S100A9
SAA1
SBDS
SCARB2
SCARF1
SCARF2
SCGB2A1
SCT
SECTM1
SELE
SELL
SELP
SEMA3A
SEMA3E
SEMA5A
SEMA6A
SEMA6B
SERPINA1
SERPINA10
SERPINA3
SERPINA4
SERPINA5
SERPINA6
SERPINA7
SERPINC1
SERPIND1
SERPINE1
SERPINE2
SERPINF1
SERPINF2
SERPING1
SET
SEZ6L2
SFN
SFRP1
SFTPD
SGTA
SH2D1A
SHBG
SHC1
SHH
SIGLEC1
SIGLEC14
SIGLEC6
SIGLEC7
SIGLEC9
SIRPA
SIRT2
SKP1
SLAMF6
SLAMF7
SLC25A18
SLITRK1
SLITRK5
SLPI
SMAD2
SMAD3
SMOC1
SMPDL3A
SNAP25
SNCA
SNRPF
SNX4
SOD1
SOD2
SOD3
SORCS2
SOST
SPARC
SPARCL1
SPHK1
SPHK2
SPINT1
SPINT2
SPOCK1
SPOCK2
SPON1
SPP1
SPTAN1
SRC
SSRP1
SST
STAB2
STAT1
STAT3
STAT6
STC1
STIP1
STK16
STK17B
STUB1
STX1A
SUMO3
SYNCRIP
TACSTD2
TAGLN2
TBK1
TBP
TDGF1
TEC
TEK
TF
TFF1
TFF2
TFF3
TFPI
TG
TGFB1
TGFB2
TGFB3
TGFBI
TGFBR2
TGFBR3
TGM3
THBS1
THBS2
THBS4
THPO
THSB
TIE1
TIMP1
TIMP2
TIMP3
TK1
TKT
TLR2
TLR4
TMPRSS15
TNC
TNF
TNFAIP6
TNFRSF10A
TNFRSF10B
TNFRSF10D
TNFRSF11A
TNFRSF11B
TNFRSF12A
TNFRSF13B
TNFRSF13C
TNFRSF14
TNFRSF17
TNFRSF18
TNFRSF19
TNFRSF1A
TNFRSF1B
TNFRSF21
TNFRSF4
TNFRSF6B
TNFRSF8
TNFRSF9
TNFSF11
TNFSF12
TNFSF13B
TNFSF14
TNFSF15
TNFSF18
TNFSF4
TNFSF8
TNFSF9
TNNI2
TNNI3
TNNT2
TOP1
TP53
TPI1
TPM1
TPM2
TPM4
TPO
TPSB2
TPSG1
TPT1
TSLP
TXNDC12
TYK2
TYMS
TYRO3
UBB
UBC
UBE2G2
UBE2I
UBE2L3
UBE2N
UCHL1
UFC1
UFM1
ULBP1
ULBP2
ULBP3
UNC5C
UNC5D
USP25
VAV1
VCAM1
VEGFA
VEGFC
VIP
VTA1
VTN
VWF
WFIKKN1
WFIKKN2
WIF1
WISP1
WISP3
WNK3
WNT7A
XCL1
XPNPEP1
XRCC6
YES1
YWHAB
YWHAE
YWHAQ
YWHAZ
ZAP70
ZNRF3

## Sheet: MT Dysregulated
ABL1
ACE2
ACP5
ACVR1B
ACVRL1
ADAM12
ADAMTS1
ADAMTS13
ADAMTS15
ADGRG5
ADSL
AGRP
AGT
AIF1
AK1
AKR7A2
ALCAM
AMH
AMICA1
AMIGO2
ANGPT1
ANGPT4
ANGPTL3
ANXA6
APOA1
APOE
APOL1
APOM
ARID3A
ASAH2
B2M
BCL2
BCL2L2
BCL6
BDNF
BGLAP
BIRC7
BMP1
BMP10
BMP6
BMP7
BMPER
BMPR1A
BMX
BRF1
BSG
BST1
BTK
C10orf54
C1R
C3
C5
C8A
CA13
CA4
CADM1
CALR
CAMK2B
CAMKK1
CASP2
CCL13
CCL2
CCL20
CCL23
CCL24
CCL26
CCL3L1
CCNB1
CD109
CD200R1
CD207
CD209
CD22
CD226
CD244
CD274
CD33
CD36
CD4
CD40LG
CD47
CD55
CD63
CD70
CD86
CD93
CDC2
CDC42BPB
CDH1
CDH12
CDH2
CDH3
CDH5
CDK8
CDON
CEBPB
CFD
CFHR5
CFP
CGB
CHEK1
CHIT1
CHKB
CHL1
CHST15
CHST2
CHST6
CLC
CLEC7A
CLIC1
CMA1
CNTFR
CNTN4
COL23A1
COMMD7
CPB2
CPE
CPNE1
CRELD1
CRISP3
CRLF2
CSK
CSNK2A1
CST3
CST4
CTLA4
CTSB
CTSE
CTSF
CTSZ
CX3CL1
CXCL5
CXCL6
DBNL
DCTN2
DCTPP1
DDR1
DHH
DIABLO
DKKL1
DNAJB1
DNAJC19
DPT
DUSP3
DYNLL1
ECE1
EDA
EDAR
EEF1B2
EFEMP1
EFNA2
EFNB1
EFNB3
EGFR
EIF4A3
EIF4EBP2
ELANE
ENG
ENO2
ENPP7
ENTPD3
EPB41
EPHA2
EPHB2
EPHB4
EPO
EPS15L1
ERBB2
ERBB3
ESAM
ESM1
ESR1
ETHE1
F10
F5
FAM107B
FAP
FAS
FCAR
FCGR1A
FCGR2A
FCGR3B
FGF1
FGF10
FGF12
FGF18
FGF20
FGF4
FGF5
FGF6
FGF8
FGF9
FGFR3
FGG
FGR
FLRT1
FLRT2
FLRT3
FLT4
FRZB
FST
FSTL1
FUT3
FUT5
FYN
GAS1
GDF5
GDF9
GDNF
GFAP
GFRA2
GFRA3
GHR
GPC2
GPI
GPNMB
GREM1
GRN
GZMB
GZMH
H2AFZ
HAMP
HAT1
HBA1
HDAC8
HGFAC
HIST1H1C
HIST1H3A
HIST3H2A
HK2
HMGB1
HMGCR
HMGN1
HMOX2
HNRNPA2B1
HNRNPAB
HP
HPGD
HRG
HS6ST1
HSPA1A
HTRA2
ICAM1
ICAM2
ICAM3
ICAM5
ICOS
ICOSLG
IDS
IFNA10
IFNAR1
IFNG
IFNGR1
IFNL1
IFNL2
IGF1
IGF1R
IGF2R
IGFBP5
IGFBP6
IGHG1
IL11
IL12RB1
IL12RB2
IL13
IL13RA1
IL15RA
IL17D
IL17RA
IL17RB
IL18BP
IL18R1
IL19
IL1R1
IL1R2
IL1RAP
IL1RAPL2
IL1RL1
IL2
IL22RA1
IL22RA2
IL23A
IL24
IL27RA
IL37
IL4
IL5RA
IL6R
IL6ST
IL7R
IMPDH2
INHBA
INSR
ISLR2
ITGAV
ITIH4
JAG2
KAT6A
KDR
KIF23
KIR3DL2
KIR3DS1
KLK12
KLK14
KLK3
KLK4
KLKB1
KLRF1
KLRK1
KNG1
KREMEN2
L1CAM
LCK
LCMT1
LEPR
LGALS2
LGALS4
LGALS8
LGMN
LIFR
LILRB1
LILRB2
LMAN2
LMNB1
LRIG3
LRPAP1
LSAMP
LTA
LTBR
LY86
LY9
LYVE1
MAP2K4
MAP3K7
MAPK11
MAPK9
MAPKAPK3
MAPKAPK5
MAPT
MASP1
MATK
MATN3
MBD4
MDM2
MEPE
MET
METAP1
MFGE8
MFRP
MIF
MMP14
MMP16
MRC1
MRC2
MSN
MST1R
MUC1
MYC
N6AMT1
NAMPT
NAPA
NCAM1
NEGR1
NGF
NLGN4X
NME1
NOG
NOTCH1
NOTCH2
NPPA
NPPB
NR1D1
NR3C1
NRCAM
NRXN1
NTF3
NTF4
NTN4
NTRK2
NTRK3
NXPH1
OAS1
OPCML
PA2G4
PAK7
PARK7
PCSK7
PDCD1LG2
PDE11A
PDE2A
PDE7A
PDGFRA
PDGFRB
PDIA3
PDK1
PDPK1
PEBP1
PECAM1
PES1
PGAM1
PGD
PGM1
PIANP
PIM1
PKM2
PLA2G10
PLA2G2E
PLA2G5
PLA2G7
PLAT
PLAUR
PLCG1
PLG
PLK1
PLXNB2
PON1
POSTN
PPBP
PPIA
PPID
PPP3R1
PRDX1
PRDX6
PRKCQ
PRKCZ
PRLR
PROC
PROK1
PROS1
PSMA1
PSMA2
PSMA6
PSMD7
PSME1
PSME3
PSPN
PTGS2
PTHLH
PTPN1
PTPN2
PTPN6
RAC1
RAC3
RAD51
RAN
RARRES2
RB1
RBM39
REG4
RELT
ROBO2
ROBO3
ROR1
RPS27A
RPS3
RPS3A
RPS7
RSPO2
RSPO4
RTN4R
S100A6
SBDS
SCARB2
SCARF2
SECTM1
SELE
SEMA6A
SERPINA1
SERPINA10
SERPINA3
SERPINA6
SERPINE2
SERPINF2
SERPING1
SEZ6L2
SFN
SFTPD
SHH
SIGLEC7
SKP1
SLAMF7
SLC25A18
SLITRK1
SLITRK5
SLPI
SMOC1
SMPDL3A
SNRPF
SOD1
SOD2
SPINT1
SPOCK2
SSRP1
SST
STAT1
STIP1
STUB1
STX1A
SUMO3
TAGLN2
TBK1
TBP
TEC
TEK
TF
TFPI
TG
TGFB1
TGFB2
TGFBI
TGFBR3
THBS1
THBS4
THPO
TIE1
TIMP1
TIMP2
TLR2
TLR4
TMPRSS15
TNFAIP6
TNFRSF10A
TNFRSF10B
TNFRSF10D
TNFRSF11B
TNFRSF13B
TNFRSF17
TNFRSF18
TNFRSF1A
TNFRSF21
TNFRSF4
TNFRSF8
TNFSF11
TNFSF13B
TNFSF15
TNFSF4
TNNI2
TOP1
TP53
TPM4
TPO
TPT1
TSLP
TYK2
TYRO3
UBE2I
UBE2L3
UBE2N
UCHL1
ULBP1
ULBP3
UNC5D
VAV1
VEGFA
VEGFC
VIP
WFIKKN2
WISP1
XCL1
XPNPEP1
YWHAB
YWHAE
YWHAQ

## Sheet: Clinical TIC Dysregulated
APOE
BMP1
C1R
C5
GFAP
GHR
IL19
IL37
KDR
KLKB1
KRAS
NAMPT
PCSK7
PGAM1
PPIA
PTHLH
SFTPD
SMOC1
TF
TYRO3
VEGFA

## Sheet: INR TIC Dysregulated
ACP5
ACVR1B
ADAMTS13
AFM
AGRP
AGT
ALCAM
AMH
AMIGO2
APOA1
APOE
APOM
ASAH2
BCAM
BCL2L1
BCL2L2
BCL6
BMP1
BMP6
BSG
BST1
C1QA
C1R
C2
C3
C5
C6
C8A
C9
CA4
CADM1
CCL1
CCL11
CCL19
CCL20
CCL22
CCL23
CCL3L1
CCL5
CCL8
CCNB1
CD109
CD200R1
CD209
CD27
CD36
CD97
CDH1
CDH3
CDH5
CFB
CFH
CFHR5
CFI
CGB
CMA1
CNTF
CNTN4
CNTN5
COLEC12
CPNE1
CRELD1
CRK
CRP
CSK
CTSD
CX3CL1
CXCL11
CXCL6
DBNL
DCTPP1
DKK1
DKK4
DPT
EDA
EFNA4
EGFR
ENG
ENPP7
EPHA5
EPHB2
EPHB4
ERBB4
EREG
ERP29
ESAM
ESM1
ETHE1
F10
F3
F5
FABP5
FAM107B
FAM3D
FAS
FGG
FGR
FLRT2
FUT5
GFRA2
GHR
GPNMB
GSN
GZMA
HAVCR2
HBA1
HIST1H3A
HP
HSPA1A
IDS
IGF1R
IGFBP5
IL13RA1
IL17F
IL18BP
IL19
IL20RA
IL22RA2
IL23A
IL34
IL37
IL6R
IL6ST
IMPDH2
INSR
KIRREL3
KLK12
KLKB1
KNG1
KPNA2
KRAS
LAG3
LEP
LGMN
LIFR
LILRB1
LILRB2
LRIG3
LRP1B
LTA
LTBR
LY9
LYVE1
MAP2K2
MAP2K4
MAPK12
MAPK3
MFGE8
MMP12
MMP3
MMP7
NAMPT
NBL1
NEGR1
NRCAM
NRXN1
NTF3
NTRK3
NXPH1
OPCML
OSM
PCSK7
PDCD1LG2
PDE11A
PDGFA
PDGFB
PDGFRB
PDIA3
PGAM1
PGD
PIANP
PLAUR
PPP3R1
PRKCB
PROS1
PTGS2
PTHLH
RAD51
RARRES2
RELT
RPS27A
S100A12
S100A4
SERPINA1
SERPINA10
SERPIND1
SFN
SFTPD
SHH
SLITRK5
SLPI
SMPDL3A
SNRPF
SPINT1
TEK
TFPI
THSB
TIMP2
TLR4
TNFRSF11B
TNFSF11
TNFSF8
TPM2
TYRO3
UFC1
UNC5D
VEGFA
WFIKKN1
WFIKKN2
XPNPEP1
YWHAQ
ZAP70

## Sheet: VHA TIC Dysregulated
ALDOA
AMH
APOE
BMP1
C3
C5
C8A
CAMK2B
CCL1
CFI
FAM107B
FUT5
GHR
GSN
HBA1
HP
KDR
KRAS
LTBR
NXPH1
PIGR
PROS1
SERPIND1

## Sheet: UniProt IDs
All SOMAscan	Massive Transfusion	INR TIC	VHA TIC	Clinical TIC	These are not ordered identically to the corresponding gene names in the preceding tabs.
O00170	O00175	O00206	P00738	P00736
O00175	O00206	O00253	P01024	P01031
O00182	O00214	O00300	P01031	P01116
O00206	O00220	O00451	P01116	P02649
O00214	O00253	O00626	P01833	P02787
O00220	O00299	O14625	P02649	P03952
O00253	O00300	O14788	P03971	P10912
O00299	O00408	O14944	P04075	P12272
O00300	O00451	O43155	P05156	P13497
O00339	O00533	O43278	P05546	P14136
O00408	O00541	O94779	P06396	P15692
O00451	O14757	O94907	P07225	P18669
O00533	O14763	O94991	P07357	P35247
O00541	O14788	O95445	P10912	P35968
O00548	O14791	O95571	P13497	P43490
O00585	O14836	O95998	P22362	P62937
O00602	O14929	P00533	P35968	Q06418
O00626	O15031	P00736	P36941	Q16549
O00755	O15232	P00738	P58417	Q9H4F8
O00764	O15496	P00742	P69905	Q9NZH6
O14625	O15520	P00751	Q11128	Q9UHD0
O14757	O15530	P01009	Q13554
O14763	O43155	P01019	Q9H098
O14786	O43184	P01024
O14788	O43278	P01031
O14791	O43318	P01042
O14793	O43323	P01116
O14836	O43464	P01127
O14929	O43488	P01222
O14931	O43921	P01233
O14944	O60243	P01374
O14965	O60383	P02647
O15031	O60542	P02649
O15041	O60565	P02679
O15123	O60603	P02741
O15197	O60609	P02745
O15232	O75015	P02748
O15264	O75144	P03952
O15392	O75355	P03971
O15444	O75509	P03973
O15467	O76093	P04085
O15496	O94991	P05156
O15520	O95150	P05546
O15530	O95243	P05771
O43155	O95388	P06213
O43184	O95393	P06396
O43278	O95445	P06681
O43291	O95571	P07225
O43318	O95711	P07339
O43320	O95998	P07357
O43323	P00441	P07951
O43464	P00519	P08069
O43488	P00533	P08254
O43508	P00568	P08603
O43557	P00736	P08887
O43699	P00738	P09237
O43765	P00742	P09619
O43781	P00746	P09769
O43866	P00747	P0DMV8
O43915	P00750	P10646
O43921	P00973	P10912
O43927	P01009	P12259
O60243	P01011	P12268
O60258	P01019	P12272
O60259	P01024	P12544
O60383	P01031	P12830
O60469	P01033	P13497
O60486	P01034	P13501
O60506	P01036	P13671
O60542	P01042	P13686
O60565	P01106	P13725
O60603	P01137	P13726
O60609	P01138	P14635
O60674	P01160	P15692
O60880	P01233	P16035
O60911	P01266	P16619
O60930	P01282	P16671
O75015	P01374	P17813
O75144	P01566	P18627
O75173	P01579	P18669
O75355	P01588	P20783
O75356	P01730	P22004
O75462	P01857	P22223
O75509	P02647	P22304
O75556	P02649	P22362
O75582	P02679	P22748
O75594	P02775	P23946
O75636	P02787	P24593
O75716	P02818	P25445
O75791	P03372	P26441
O75815	P03952	P26447
O75914	P03971	P26842
O76036	P03973	P27348
O76074	P04035	P27361
O76083	P04070	P29323
O76093	P04150	P30040
O76096	P04179	P30101
O94768	P04196	P31947
O94779	P04626	P32971
O94907	P04637	P33151
O94991	P05019	P35247
O95150	P05112	P35354
O95185	P05114	P35613
O95219	P05155	P36507
O95243	P05162	P36896
O95256	P05230	P36941
O95274	P05362	P39900
O95388	P06213	P40189
O95389	P06239	P41159
O95390	P06241	P41182
O95393	P06400	P41240
O95407	P06493	P41271
O95445	P06703	P42702
O95571	P06744	P43403
O95631	P06756	P43490
O95633	P07093	P43652
O95711	P07202	P45985
O95727	P07225	P46108
O95750	P07288	P48960
O95825	P07357	P50895
O95881	P07858	P51671
O95944	P07996	P52209
O95954	P08069	P52292
O95990	P08133	P52798
O95994	P08174	P53778
O95998	P08185	P54756
O96017	P08246	P54760
P00441	P08476	P55773
P00519	P08581	P58400
P00533	P08620	P58417
P00558	P08697	P62306
P00568	P08887	P62979
P00734	P08962	P63098
P00736	P09104	P68431
P00738	P09429	P69905
P00740	P09619	P78423
P00742	P09769	P78552
P00746	P09936	P78556
P00747	P0C0S5	P80075
P00749	P0DMV8	P80162
P00750	P10144	P80511
P00751	P10415	Q01469
P00797	P10636	Q02763
P00915	P10646	Q03405
P00918	P10767	Q06418
P00973	P10912	Q06609
P01008	P11171	Q07507
P01009	P11309	Q07817
P01011	P11387	Q08431
P01019	P11717	Q10588
P01023	P12034	Q11128
P01024	P12259	Q13740
P01031	P12268	Q14956
P01033	P12272	Q14982
P01034	P12314	Q15303
P01036	P12318	Q15465
P01037	P12830	Q16288
P01042	P13497	Q16549
P01106	P13500	Q5KU26
P01116	P13591	Q6UWV6
P01127	P13598	Q6UXM1
P01130	P13686	Q6UXZ4
P01133	P13693	Q6YHK3
P01137	P14091	Q6ZMJ4
P01138	P14136	Q76LX8
P01160	P14174	Q7Z3B1
P01189	P14618	Q86SJ2
P01222	P14635	Q8IWV2
P01225	P14778	Q8IYJ0
P01229	P15260	Q8IZU9
P01233	P15428	Q8N423
P01236	P15498	Q8NHL6
P01241	P15531	Q8TD46
P01266	P15692	Q8TDQ0
P01270	P15941	Q8TEU8
P01275	P16035	Q92484
P01282	P16234	Q92823
P01298	P16284	Q92838
P01308	P16403	Q92843
P01374	P16410	Q969J5
P01375	P16471	Q969Z4
P01563	P16581	Q96AP7
P01566	P16619	Q96BQ1
P01567	P16671	Q96HD1
P01574	P16860	Q96NZ8
P01579	P16870	Q96PD4
P01583	P16871	Q99538
P01584	P17181	Q99731
P01588	P17676	Q99829
P01589	P17706	Q99969
P01730	P17813	Q9BQ51
P01833	P18031	Q9BXR6
P01854	P18075	Q9BY67
P01857	P18669	Q9H098
P01871	P19022	Q9H773
P01876	P19174	Q9HBG7
P01880	P19438	Q9HCR9
P02144	P19883	Q9NNX6
P02647	P20138	Q9NPF7
P02649	P20226	Q9NQ30
P02671	P20273	Q9NQW7
P02679	P20393	Q9NR71
P02741	P20700	Q9NZH6
P02743	P20718	Q9NZR2
P02745	P20783	Q9UBT3
P02748	P20809	Q9UHD0
P02751	P21217	Q9UHF4
P02753	P21860	Q9UJU6
P02765	P22004	Q9UK55
P02768	P22223	Q9UKR0
P02771	P22304	Q9Y3C8
P02775	P22607	Q9Y5Y7
P02776	P22626
P02778	P22748
P02787	P22897
P02788	P23396
P02790	P23510
P02794	P23560
P02818	P23946
P03372	P24071
P03950	P24534
P03951	P24592
P03952	P24593
P03956	P25445
P03971	P25685
P03973	P25786
P04004	P25787
P04035	P26038
P04040	P26718
P04054	P26992
P04070	P27169
P04075	P27348
P04083	P27797
P04085	P27918
P04114	P27930
P04141	P28799
P04150	P28908
P04155	P29317
P04179	P29323
P04183	P29350
P04196	P29597
P04275	P29965
P04278	P30041
P04406	P30086
P04626	P30101
P04629	P30519
P04637	P30533
P04792	P30566
P04818	P31371
P05019	P31946
P05067	P31947
P05089	P31948
P05090	P32004
P05112	P32942
P05113	P32970
P05114	P33151
P05121	P34130
P05129	P35225
P05154	P35247
P05155	P35354
P05156	P35443
P05161	P35590
P05162	P35613
P05164	P35916
P05230	P35968
P05231	P36871
P05362	P36894
P05412	P36896
P05413	P36941
P05451	P37023
P05543	P37802
P05546	P38919
P05771	P39877
P05783	P39905
P06213	P40189
P06239	P40225
P06241	P41182
P06396	P41240
P06400	P42081
P06493	P42224
P06576	P42575
P06681	P42679
P06702	P42680
P06703	P42701
P06732	P42702
P06733	P42830
P06734	P42892
P06744	P43026
P06756	P43489
P07093	P43490
P07148	P43630
P07195	P45984
P07202	P45985
P07225	P46531
P07237	P47992
P07288	P48357
P07306	P48740
P07333	P48788
P07339	P49336
P07355	P49767
P07357	P50281
P07359	P51452
P07384	P51512
P07451	P51665
P07477	P51813
P07478	P52209
P07492	P52789
P07585	P53350
P07858	P53582
P07900	P54108
P07947	P54760
P07948	P54826
P07949	P54920
P07951	P55008
P07996	P55075
P08069	P55289
P08133	P55773
P08174	P55854
P08185	P56470
P08238	P58294
P08246	P58400
P08253	P58417
P08254	P60568
P08294	P60763
P08311	P60900
P08476	P61088
P08514	P61247
P08581	P61278
P08603	P61289
P08620	P61328
P08631	P61769
P08684	P61812
P08697	P62081
P08700	P62258
P08709	P62306
P08758	P62826
P08833	P62937
P08865	P62979
P08887	P63000
P08962	P63098
P09038	P63167
P09104	P63208
P09211	P63279
P09228	P67936
P09237	P68036
P09238	P68400
P09326	P68431
P09341	P69905
P09429	P78423
P09486	P78552
P09493	P78556
P09603	P80162
P09619	P81172
P09668	P98066
P09683	P98073
P09758	P98172
P09769	Q00987
P09919	Q01344
P09936	Q01638
P09960	Q01973
P0C0L4	Q02223
P0C0L5	Q02241
P0C0S5	Q02763
P0CG37	Q03167
P0CG47	Q03405
P0CG48	Q04721
P0DJI8	Q04756
P0DML2	Q04759
P0DMV8	Q04912
P10082	Q05315
P10144	Q05513
P10145	Q06187
P10147	Q06323
P10415	Q06418
P10451	Q06609
P10600	Q06830
P10619	Q07507
P10636	Q08345
P10643	Q08431
P10645	Q08722
P10646	Q08752
P10721	Q08945
P10767	Q10588
P10768	Q11128
P10809	Q12805
P10909	Q12841
P10912	Q12884
P10914	Q12907
P10915	Q13007
P11142	Q13093
P11171	Q13231
P11226	Q13253
P11309	Q13261
P11362	Q13449
P11387	Q13478
P11717	Q13542
P12004	Q13554
P12034	Q13561
P12259	Q13740
P12268	Q13946
P12272	Q14108
P12277	Q14498
P12314	Q14624
P12318	Q14943
P12544	Q14956
P12830	Q14982
P12931	Q15063
P12956	Q15118
P13232	Q15389
P13385	Q15465
P13497	Q15582
P13500	Q15759
P13501	Q15762
P13591	Q15768
P13598	Q16288
P13671	Q16549
P13686	Q16620
P13693	Q16623
P13725	Q16644
P13726	Q2I0M5
P13987	Q4KMG0
P14061	Q6UWB1
P14091	Q6UWV6
P14136	Q6UXD5
P14151	Q6UXK2
P14174	Q6UXM1
P14210	Q6UXX9
P14543	Q6UXZ4
P14550	Q6YHK3
P14555	Q76LX8
P14618	Q7L7L0
P14635	Q7LFX5
P14735	Q7Z3B1
P14778	Q86SJ2
P14780	Q86VX2
P15248	Q86Y22
P15260	Q86YT9
P15289	Q8IU54
P15428	Q8IW41
P15498	Q8IWV2
P15514	Q8IYJ0
P15531	Q8IZF4
P15586	Q8IZJ0
P15692	Q8N0W4
P15848	Q8N158
P15941	Q8N1Q1
P16035	Q8N423
P16109	Q8N5S9
P16112	Q8N6P7
P16234	Q8N8U9
P16284	Q8NCW0
P16333	Q8NHL6
P16403	Q8TAD2
P16410	Q8TD46
P16435	Q8TE58
P16471	Q8TEU8
P16581	Q8WVN6
P16591	Q92484
P16619	Q92563
P16671	Q92765
P16860	Q92794
P16870	Q92823
P16871	Q92838
P17174	Q92843
P17181	Q92994
P17213	Q969D9
P17252	Q969J5
P17612	Q969Z4
P17676	Q96AP7
P17706	Q96CA5
P17813	Q96DA6
P17931	Q96F46
P17936	Q96GP6
P18031	Q96HD1
P18065	Q96IY4
P18075	Q96MS0
P18428	Q96PX8
P18509	Q99497
P18510	Q99538
P18627	Q99616
P18669	Q99665
P19022	Q99729
P19174	Q99829
P19235	Q99856
P19320	Q99969
P19367	Q9BQ51
P19429	Q9BXN2
P19438	Q9BXR6
P19784	Q9BY41
P19876	Q9BY67
P19883	Q9BY79
P19957	Q9BYF1
P20138	Q9BYZ8
P20160	Q9BZM4
P20226	Q9BZM6
P20231	Q9BZR6
P20273	Q9BZW8
P20333	Q9GZX3
P20393	Q9H098
P20700	Q9H1K4
P20711	Q9H2E6
P20718	Q9H4F8
P20783	Q9H773
P20809	Q9H7M9
P20810	Q9HB63
P20839	Q9HBG7
P20936	Q9HC73
P21217	Q9HCK4
P21246	Q9HCR9
P21695	Q9NNX6
P21709	Q9NP60
P21741	Q9NP95
P21757	Q9NPF7
P21781	Q9NPH3
P21802	Q9NPY3
P21810	Q9NQ25
P21815	Q9NQ30
P21860	Q9NQ76
P22004	Q9NQW7
P22079	Q9NR28
P22223	Q9NR71
P22301	Q9NRM6
P22304	Q9NZH6
P22362	Q9NZK7
P22392	Q9NZQ7
P22455	Q9NZS2
P22607	Q9NZU0
P22626	Q9NZU1
P22692	Q9P0G3
P22748	Q9P286
P22749	Q9UBC2
P22894	Q9UBG0
P22897	Q9UBN6
P23280	Q9UBR2
P23284	Q9UBX1
P23396	Q9UHD0
P23510	Q9UHD2
P23528	Q9UHI8
P23560	Q9UIC8
P23946	Q9UJ71
P24071	Q9UJU6
P24158	Q9UK55
P24298	Q9UK85
P24394	Q9UKR0
P24534	Q9UMF0
P24592	Q9UNE0
P24593	Q9UNE7
P24666	Q9UQ80
P24821	Q9Y219
P24941	Q9Y258
P25098	Q9Y259
P25391	Q9Y264
P25445	Q9Y275
P25685	Q9Y286
P25774	Q9Y3A5
P25786	Q9Y4C5
P25787	Q9Y5C1
P26038	Q9Y5K2
P26441	Q9Y5N5
P26447	Q9Y5S2
P26718	Q9Y5U5
P26842	Q9Y5Y7
P26927	Q9Y6W8
P26951
P26992
P27169
P27348
P27361
P27658
P27797
P27918
P27930
P28325
P28482
P28799
P28907
P28908
P29279
P29317
P29320
P29323
P29350
P29353
P29401
P29459
P29597
P29622
P29965
P30040
P30041
P30044
P30085
P30086
P30101
P30405
P30419
P30519
P30533
P30566
P31151
P31371
P31749
P31751
P31785
P31937
P31946
P31947
P31948
P31994
P32004
P32942
P32970
P32971
P33151
P33681
P34130
P35030
P35070
P35225
P35247
P35318
P35354
P35442
P35443
P35475
P35590
P35613
P35625
P35916
P35968
P36222
P36507
P36871
P36888
P36894
P36896
P36941
P36955
P37023
P37173
P37802
P37840
P38484
P38919
P39060
P39877
P39900
P39905
P40121
P40189
P40225
P40238
P40763
P40925
P41159
P41182
P41217
P41240
P41271
P41273
P41743
P42081
P42224
P42226
P42336
P42574
P42575
P42679
P42680
P42684
P42701
P42702
P42830
P42892
P43026
P43166
P43403
P43489
P43490
P43630
P43652
P45379
P45452
P45973
P45983
P45984
P45985
P46108
P46527
P46531
P46734
P46952
P47929
P47992
P48023
P48047
P48061
P48357
P48736
P48740
P48745
P48788
P48960
P49137
P49336
P49763
P49767
P49771
P49773
P49840
P49862
P49961
P50281
P50395
P50461
P50542
P50579
P50895
P51452
P51512
P51654
P51665
P51671
P51812
P51813
P51884
P52209
P52292
P52789
P52797
P52798
P52799
P52803
P52823
P53350
P53582
P53634
P53778
P54108
P54646
P54750
P54756
P54760
P54826
P54920
P55008
P55010
P55075
P55285
P55289
P55291
P55773
P55774
P55854
P55957
P56159
P56199
P56211
P56470
P57087
P58294
P58400
P58417
P58499
P60174
P60484
P60568
P60604
P60763
P60880
P60900
P61088
P61247
P61278
P61289
P61328
P61626
P61769
P61812
P61960
P61978
P62081
P62258
P62306
P62826
P62937
P62979
P62993
P63000
P63098
P63104
P63167
P63208
P63241
P63279
P67936
P68036
P68400
P68402
P68431
P69905
P78324
P78333
P78344
P78380
P78423
P78504
P78552
P78556
P80075
P80098
P80162
P80188
P80511
P81172
P84022
P98066
P98073
P98172
P99999
Q00535
Q00872
Q00987
Q01105
Q01151
Q01344
Q01469
Q01484
Q01638
Q01973
Q02083
Q02223
Q02241
Q02246
Q02297
Q02413
Q02487
Q02750
Q02763
Q03154
Q03167
Q03403
Q03405
Q04609
Q04721
Q04756
Q04759
Q04912
Q05315
Q05397
Q05513
Q05655
Q06124
Q06187
Q06323
Q06418
Q06609
Q06830
Q07011
Q07021
Q07325
Q07507
Q07654
Q07817
Q07820
Q07954
Q08188
Q08209
Q08334
Q08345
Q08380
Q08431
Q08499
Q08629
Q08708
Q08722
Q08752
Q08945
Q08ET2
Q10588
Q11128
Q12805
Q12841
Q12860
Q12884
Q12904
Q12907
Q13007
Q13093
Q13131
Q13219
Q13231
Q13253
Q13261
Q13421
Q13443
Q13449
Q13478
Q13489
Q13542
Q13554
Q13557
Q13561
Q13591
Q13651
Q13740
Q13765
Q13813
Q13873
Q13882
Q13946
Q14005
Q14012
Q14019
Q14108
Q14112
Q14114
Q14145
Q14162
Q14397
Q14432
Q14498
Q14515
Q14563
Q14574
Q14624
Q14943
Q14956
Q14974
Q14982
Q15056
Q15063
Q15109
Q15118
Q15181
Q15303
Q15389
Q15465
Q15485
Q15582
Q15648
Q15759
Q15762
Q15768
Q15796
Q15828
Q15848
Q16270
Q16288
Q16539
Q16543
Q16548
Q16549
Q16552
Q16610
Q16619
Q16620
Q16623
Q16627
Q16644
Q16663
Q16665
Q16674
Q16719
Q16772
Q16778
Q16790
Q16832
Q29980
Q29983
Q2I0M5
Q495T6
Q49AH0
Q4KMG0
Q5JZY3
Q5KU26
Q5S007
Q5T4W7
Q5VWK5
Q68DV7
Q6NW40
Q6UWB1
Q6UWV6
Q6UX06
Q6UX15
Q6UXD5
Q6UXK2
Q6UXM1
Q6UXX9
Q6UXZ4
Q6YHK3
Q6ZMJ4
Q6ZVN8
Q76LX8
Q76M96
Q7L7L0
Q7LFX5
Q7Z3B1
Q7Z4V5
Q86SJ2
Q86UE6
Q86VB7
Q86VH5
Q86VX2
Q86Y22
Q86YT9
Q8IU54
Q8IU85
Q8IVD9
Q8IW41
Q8IWV2
Q8IXJ6
Q8IYJ0
Q8IZF4
Q8IZJ0
Q8IZU9
Q8N0W4
Q8N126
Q8N158
Q8N1Q1
Q8N2S1
Q8N2W9
Q8N3X6
Q8N423
Q8N474
Q8N5S9
Q8N6P7
Q8N6Q3
Q8N8U9
Q8NAC3
Q8NBP7
Q8NCW0
Q8NEV9
Q8NFM7
Q8NHL6
Q8NHW4
Q8TAD2
Q8TD46
Q8TDQ0
Q8TE58
Q8TEU8
Q8WVN6
Q8WWG1
Q8WWK9
Q8WWQ8
Q92484
Q92563
Q92583
Q92688
Q92765
Q92794
Q92823
Q92838
Q92843
Q92851
Q92876
Q92934
Q92956
Q92994
Q969D9
Q969J5
Q969Z4
Q96AP7
Q96B86
Q96BQ1
Q96CA5
Q96DA6
Q96DU3
Q96F46
Q96GD0
Q96GD4
Q96GP6
Q96GW7
Q96HD1
Q96IY4
Q96KN2
Q96KP4
Q96KQ7
Q96MS0
Q96NZ8
Q96P31
Q96PD4
Q96PQ0
Q96PX8
Q96RJ3
Q99062
Q99075
Q99471
Q99497
Q99538
Q99616
Q99665
Q99706
Q99714
Q99729
Q99731
Q99829
Q99856
Q99969
Q99983
Q99988
Q9BQ51
Q9BQB4
Q9BQR3
Q9BU40
Q9BWP8
Q9BWV1
Q9BX67
Q9BXJ7
Q9BXN2
Q9BXR6
Q9BXY4
Q9BY41
Q9BY67
Q9BY76
Q9BY79
Q9BYF1
Q9BYP7
Q9BYZ8
Q9BZM4
Q9BZM5
Q9BZM6
Q9BZR6
Q9BZW8
Q9BZZ2
Q9GZN4
Q9GZV9
Q9GZX3
Q9GZX6
Q9H098
Q9H1K4
Q9H293
Q9H2A7
Q9H2E6
Q9H2X3
Q9H3T3
Q9H422
Q9H4F8
Q9H773
Q9H7M9
Q9H9S0
Q9HAP6
Q9HAV5
Q9HB29
Q9HB63
Q9HBG7
Q9HBX9
Q9HC73
Q9HCB6
Q9HCK4
Q9HCN6
Q9HCR9
Q9HD89
Q9HDB5
Q9NNX6
Q9NP60
Q9NP79
Q9NP84
Q9NP95
Q9NP97
Q9NPF7
Q9NPH3
Q9NPY3
Q9NQ25
Q9NQ30
Q9NQ76
Q9NQU5
Q9NQW7
Q9NR28
Q9NR61
Q9NR71
Q9NRA0
Q9NRA1
Q9NRJ3
Q9NRM6
Q9NRR2
Q9NS68
Q9NS85
Q9NX40
Q9NYA1
Q9NYY1
Q9NZ08
Q9NZH6
Q9NZH7
Q9NZK7
Q9NZQ7
Q9NZR2
Q9NZS2
Q9NZU0
Q9NZU1
Q9P0G3
Q9P126
Q9P286
Q9UBC2
Q9UBG0
Q9UBN6
Q9UBP4
Q9UBR2
Q9UBT3
Q9UBU3
Q9UBX1
Q9UBX7
Q9UGM5
Q9UHA7
Q9UHD0
Q9UHD2
Q9UHF4
Q9UHF5
Q9UHI8
Q9UHL4
Q9UHP3
Q9UHX3
Q9UIB8
Q9UIC8
Q9UIK4
Q9UJ70
Q9UJ71
Q9UJU6
Q9UK05
Q9UK53
Q9UK55
Q9UK85
Q9UKR0
Q9UKR3
Q9ULT6
Q9ULZ9
Q9UM44
Q9UM47
Q9UMF0
Q9UMR2
Q9UNA0
Q9UNE0
Q9UNE7
Q9UNG2
Q9UNP9
Q9UNZ2
Q9UQ80
Q9UQM7
Q9Y219
Q9Y240
Q9Y258
Q9Y259
Q9Y264
Q9Y275
Q9Y286
Q9Y336
Q9Y337
Q9Y3A5
Q9Y3C8
Q9Y4C5
Q9Y4X3
Q9Y5C1
Q9Y5K2
Q9Y5N5
Q9Y5S2
Q9Y5U5
Q9Y5W5
Q9Y5Y7
Q9Y625
Q9Y6Q6
Q9Y6W8
