# Supplementary material for: Proteomics of Coagulopathy Following Injury Reveals Limitations of Using Laboratory Assessment to Define Trauma-Induced Coagulopathy to Predict Massive Transfusion
Source: Ann Surg Open. 2022 May 25;3(2):e167. doi: 10.1097/AS9.0000000000000167 (PMC9514137; doi:10.1097/AS9.0000000000000167)
Supplement: Supplementary file 5 [file as9-3-e167-s005.xlsx]

## Sheet: MT vs SOMA Table
Category	Term	Count	%	PValue	Genes	List Total	Pop Hits	Pop Total	Fold Enrichment	Benjamini
UP_KEYWORDS	Transmembrane helix	211	37.4778	2.8e-06	O75355, Q6UXK2, O14788, O00206, P13591, P16581, Q8N0W4, O14791, O43184, Q9GZX3, P78423, Q9UBG0, Q9H1K4, P04035, Q9BQ51, O43278, Q9BXN2, P13598, O60603, P98172, Q8IZF4, Q6UXM1, P01730, P27930, Q9NP60, O43464, P46531, Q11128, Q99665, P06756, P37023, Q13449, P98073, Q96AP7, P07225, Q9NR71, P35613, P35590, P78552, Q8IYJ0, Q8N423, Q9Y5U5, Q04912, Q9BZW8, P58400, P00533, Q08722, P23560, P36894, P36896,…	563	387	1261	1.22118	0.000543
UP_KEYWORDS	Transmembrane	213	37.833	1.5e-06	O75355, Q6UXK2, O14788, O00206, P13591, P16581, Q8N0W4, O14791, O43184, Q9GZX3, P78423, Q9UBG0, Q9H1K4, P04035, Q9BQ51, O43278, Q9BXN2, P13598, O60603, P98172, Q8IZF4, Q6UXM1, P01730, P27930, Q9NP60, O43464, P46531, Q11128, P06756, P37023, Q99665, Q13449, P98073, Q96AP7, P07225, Q9NR71, P35613, P35590, P78552, Q8IYJ0, Q8N423, Q9Y5U5, Q04912, Q9BZW8, P58400, P00533, Q08722, P23560, P36894, P36896,…	563	389	1261	1.22641	0.000583
UP_KEYWORDS	Receptor	127	22.5577	8.16e-06	Q6UWB1, O14788, O00206, P13591, O15031, Q02763, P22897, Q96GP6, P14778, P06213, P08174, P48357, P15260, P12318, P05362, Q9UBG0, Q9BQ51, Q16288, P12314, Q9BXN2, Q9NZS2, P42702, P42701, P54760, P17706, O60603, O60609, Q01638, P26992, Q8IZF4, Q6UXD5, P01730, P27930, P43489, Q9NP60, Q06418, P08887, Q02223, P46531, Q9NRM6, Q99665, P37023, P06756, P09619, Q8TD46, P35916, Q8NHL6, P20393, P22607, P35590,…	563	217	1261	1.31084	0.00105784
GOTERM_CC_DIRECT	GO:0016021~integral component of membrane	185	32.8597	3.01e-06	O75355, Q6UWB1, Q6UXK2, Q9HBG7, P19022, O14788, P13591, P16581, Q96PX8, Q8N0W4, O14791, Q16623, Q96GP6, P14778, O43184, O75144, P33151, Q9UMF0, Q9UJ71, Q9GZX3, P48357, P08962, P22223, P50281, P10415, Q9BY79, P15260, P12318, P05362, P16410, P78423, P30533, Q9UBG0, Q9H1K4, P04035, Q9BQ51, Q16288, Q86VX2, P54826, O43278, P55289, P12314, Q9BXN2, Q9NZS2, P42702, P13598, P17706, O60603, Q01638, Q8IZF4,…	561	333	1258	1.24579	0.00124798
UP_SEQ_FEATURE	transmembrane region	194	34.4583	1.61e-06	O75355, Q6UXK2, O14788, O00206, P13591, P16581, Q8N0W4, O43184, Q9GZX3, P78423, Q9UBG0, Q9H1K4, P04035, Q9BQ51, Q9BXN2, P13598, O60603, P98172, Q8IZF4, Q6UXM1, P01730, P27930, Q9NP60, O43464, P46531, Q11128, Q99665, P06756, P37023, P98073, Q96AP7, Q9NR71, P35613, P35590, P78552, Q8IYJ0, Q8N423, Q9Y5U5, Q04912, Q9BZW8, P58400, P00533, Q08722, P36894, P36896, O94991, P16234, Q01973, Q15762, Q04721,…	563	349	1260	1.24405	0.00143305
UP_SEQ_FEATURE	topological domain:Cytoplasmic	186	33.0373	1.08e-06	O75355, Q12907, Q6UWB1, Q6UXK2, Q9HBG7, P19022, O14788, O00206, P13591, P16581, O15031, Q96PX8, Q8N0W4, Q02763, P22897, Q16623, Q96GP6, P14778, O43184, O75144, P33151, Q9UMF0, Q9UJ71, Q9GZX3, P06213, P48357, P08962, P22223, P50281, Q9BY79, P15260, P12318, P05362, P78423, P16410, Q9UBG0, Q9BQ51, Q16288, P55289, P12314, Q9BXN2, Q9NZS2, P42702, P42701, P13598, P54760, O60603, P98172, Q01638, Q8IZF4,…	563	331	1260	1.25761	0.001923
UP_SEQ_FEATURE	topological domain:Extracellular	174	30.9059	1.46e-05	O75355, Q6UWB1, Q6UXK2, Q9HBG7, P19022, O14788, O00206, P13591, P16581, O15031, Q96PX8, Q8N0W4, Q02763, P22897, Q16623, Q96GP6, P14778, O43184, O75144, P33151, Q9UMF0, Q9UJ71, P06213, P48357, P08962, P22223, P50281, Q9BY79, P15260, P12318, P05362, P78423, P16410, Q9UBG0, Q9BQ51, Q16288, P55289, P12314, Q9BXN2, Q9NZS2, P42702, P42701, P13598, P54760, O60603, P98172, Q01638, Q8IZF4, Q6UXD5, P01730,…	563	315	1260	1.23623	0.008653
UP_KEYWORDS	Membrane	271	48.135	0.000691	O75355, Q7Z3B1, Q6UXK2, O14788, P41240, O00206, P13591, P16581, Q8N0W4, O14791, O43184, O00408, P52789, Q9GZX3, P23396, Q9UJU6, Q15465, Q13561, P78423, Q9UBG0, Q9H1K4, P04035, Q9BQ51, O43278, P43026, Q9BXN2, P13598, O60603, Q13554, O60609, P98172, P26992, P10646, Q8IZF4, Q6UXM1, P06239, P01730, P27930, Q9NP60, O43464, P46531, Q11128, P06756, P37023, Q99665, Q13449, P60763, P06241, P98073, P09769,…	563	542	1261	1.11989	0.0650476
UP_KEYWORDS	Glycoprotein	356	63.2327	0.000971	O75355, Q7Z3B1, Q6UXK2, O14788, P13591, O00206, P16581, O95393, Q8N0W4, P61769, Q6UXX9, O14791, O43184, Q9GZX3, Q15465, P78423, Q969D9, Q9UBG0, Q9BQ51, P04035, O43278, P43026, Q9BXN2, P13598, Q76LX8, Q15063, O60603, O60609, P98172, P01137, P01138, P40225, P26992, P10646, Q8IZF4, Q6UXM1, P01730, P98066, P27930, Q9NP60, Q99538, P01011, P46531, Q11128, P37023, P06756, Q99665, Q13449, P01009, P55075,…	563	735	1261	1.08485	0.0727928
UP_KEYWORDS	Cell membrane	170	30.1954	0.00497217	Q6UXK2, Q9HBG7, Q7Z3B1, P19022, O14788, P41240, O00206, P13591, P16581, O15031, Q8N0W4, Q02763, P22897, Q16623, O43318, P14778, O43184, P33151, O15530, O00408, P06213, P48357, P08174, P08962, P22223, Q99497, Q9UJU6, Q99829, Q9BY79, Q15465, P15260, P12318, P06703, P78423, P16410, Q9BQ51, P54826, P55289, P12314, P43026, Q9BXN2, P42702, O00299, P54760, O43323, P17706, P55008, O60609, Q01638, P26992,…	563	333	1261	1.14343	0.276146
GOTERM_CC_DIRECT	GO:0005886~plasma membrane	248	44.0497	0.00169628	O75355, Q6UXK2, Q7Z3B1, O14788, P41240, O00206, P13591, P16581, Q8N0W4, P61769, O43184, Q00987, O00408, P00568, P23396, Q9UJU6, Q15465, P78423, Q9BQ51, O43278, P43026, Q9BXN2, P13598, P39877, O60603, Q13554, O60609, P98172, P01137, P26992, P10646, Q8IZF4, Q6UXM1, P06239, P01730, P27930, P56470, P46531, P62979, P06756, P37023, Q99665, Q13449, P60763, P06241, P09769, Q96AP7, P07225, P10636, Q8N158,…	561	497	1258	1.11896	0.296915
GOTERM_CC_DIRECT	GO:0009986~cell surface	86	15.2753	0.00381685	P26718, P36896, Q12907, Q6UXK2, Q9HBG7, P17813, P13591, O00206, O15520, P14174, Q9BYF1, O95393, O15031, Q15762, Q8N0W4, Q6UXX9, Q02763, P22897, P14778, P16035, Q04721, P33151, P08697, P08174, P08962, Q9HCK4, Q15465, P02679, P02787, P05362, P78423, P11717, Q03167, P30533, Q9NNX6, P19438, Q9H7M9, Q76LX8, P15692, P01588, O60603, P02647, P00747, P01137, Q8TE58, P10646, P29317, O14763, Q9Y5C1, Q9BZR6,…	561	155	1258	1.24418	0.410811
UP_KEYWORDS	Immunoglobulin domain	75	13.3215	0.0119363	Q8TEU8, Q6UXK2, Q7Z3B1, Q9HBG7, O00533, P16234, P13591, Q01973, Q15762, Q92823, Q9Y6W8, Q02763, P61769, P14778, O75144, P01857, Q9UMF0, P20138, P48357, Q14943, P20273, Q9HCK4, Q9Y286, P15260, P12318, Q9NPH3, P05362, P16410, Q16288, Q9BQ51, P12314, Q9H7M9, P13598, P35968, Q96MS0, Q01638, P26992, Q6UXM1, P01730, P32942, O95998, P27930, P43630, Q9NP60, Q06418, Q9NQ25, Q9BY67, P08887, P42081, P09619,…	563	137	1261	1.22616	0.486911
KEGG_PATHWAY	hsa04514:Cell adhesion molecules (CAMs)	29	5.15098	0.00308591	Q7Z3B1, P19022, P01730, P32942, P13591, P16581, Q92823, Q8N0W4, Q15762, Q9BY67, Q9Y6W8, P42081, O75144, P12830, P33151, P06756, P29965, P22223, P20273, Q96AP7, Q9NZQ7, P05362, P32004, P16410, P16284, Q9BQ51, P13598, Q13740, P58400	394	41	848	1.52235	0.507257
UP_SEQ_FEATURE	glycosylation site:N-linked (GlcNAc...)	329	58.4369	0.00183446	O75355, Q7Z3B1, Q6UXK2, O14788, P13591, O00206, P16581, O95393, Q8N0W4, Q6UXX9, O14791, O43184, Q9GZX3, Q15465, P78423, Q969D9, Q9UBG0, P04035, Q9BQ51, O43278, P43026, Q9BXN2, P13598, Q76LX8, Q15063, O60603, O60609, P98172, P01137, P01138, P40225, P26992, P10646, Q8IZF4, Q6UXM1, P01730, P98066, P27930, Q9NP60, Q99538, P01011, P46531, Q11128, P37023, P06756, Q99665, Q13449, P01009, P55075, P98073,…	563	677	1260	1.0876	0.559497
UP_SEQ_FEATURE	domain:Ig-like C2-type 2	47	8.34813	0.00293791	Q6UXM1, Q9HBG7, Q7Z3B1, O00533, P01730, P32942, P27930, P16234, P43630, P13591, Q9NP60, Q06418, Q9BY67, Q15762, Q02763, P14778, P09619, Q13449, Q9UMF0, P24071, P35916, Q8NHL6, Q14943, P20273, Q9HCK4, Q14982, Q9Y286, P12318, P22607, Q9NPH3, P05362, P32004, P16284, P35590, O75015, Q13478, Q16288, P12314, Q4KMG0, Q16620, P35968, P13598, Q8N423, Q96MS0, Q8IWV2, Q13740, Q01638	563	76	1260	1.38403	0.6504
UP_SEQ_FEATURE	domain:Ig-like C2-type 1	47	8.34813	0.00293791	Q6UXM1, Q9HBG7, Q7Z3B1, O00533, P01730, P32942, P27930, P16234, P43630, P13591, Q9NP60, Q06418, Q9BY67, Q15762, Q02763, P14778, P09619, Q13449, Q9UMF0, P24071, P35916, Q8NHL6, Q14943, P20273, Q9HCK4, Q14982, Q9Y286, P12318, P22607, Q9NPH3, P05362, P32004, P16284, P35590, O75015, Q13478, Q16288, P12314, Q4KMG0, Q16620, P35968, P13598, Q8N423, Q96MS0, Q8IWV2, Q13740, Q01638	563	76	1260	1.38403	0.6504
UP_SEQ_FEATURE	domain:Ig-like C2-type 3	34	6.03908	0.00406264	Q6UXM1, Q7Z3B1, O00533, P01730, P32942, P27930, P16234, P43630, P13591, Q9NP60, P14778, P09619, Q13449, Q9UMF0, P35916, Q8NHL6, Q14943, P20273, Q9HCK4, Q14982, P22607, Q9NPH3, P05362, P32004, P16284, Q13478, P12314, Q4KMG0, P35968, Q8N423, Q96MS0, Q8IWV2, Q13740, Q01638	563	52	1260	1.46331	0.702332
SMART	SM00082:LRRCT	13	2.30906	0.00592622	Q6UXM1, Q9BZR6, Q6UXK2, O94991, Q9NZU0, O00206, Q16288, Q96PX8, O43155, Q16620, Q9NZU1, Q86SJ2, O60603	416	15	923	1.92292	0.723037
GOTERM_CC_DIRECT	GO:0000785~chromatin	9	1.59858	0.0250188	P06400, O43464, O14757, P05114, P53350, P62826, Q06609, Q99497, O95243	561	10	1258	2.01818	0.731354
GOTERM_CC_DIRECT	GO:0005730~nucleolus	28	4.97336	0.0243831	P42224, Q92794, P11387, Q9NZH6, P49336, P25685, P05230, P62979, P53350, P29350, Q00987, P61247, Q9UQ80, P62826, P01106, Q9Y3A5, P23396, Q99856, P07858, P61088, P62081, P00519, O00541, Q08752, P04637, O76093, Q08945, Q06609	561	45	1258	1.39529	0.768571
GOTERM_CC_DIRECT	GO:0031226~intrinsic component of plasma membrane	7	1.24334	0.0333084	P09619, P16234, O00206, Q13740, O75509, O60603, P08962	561	7	1258	2.24242	0.790294
GOTERM_CC_DIRECT	GO:0005887~integral component of plasma membrane	103	18.2948	0.0225484	Q12907, Q6UWB1, O14788, O00206, O15031, Q8N0W4, P22897, Q02763, P14778, Q9UMF0, P08174, P06213, P08962, P50281, P15260, P05362, P16410, Q9UBG0, Q16288, Q9NZS2, P42702, P13598, P54760, O60603, P98172, P32942, P51512, P43489, Q06418, Q9NRM6, Q99665, P37023, P06756, P35916, P22607, P35613, Q9NZU0, P35590, P36941, P15941, Q4KMG0, Q8N423, Q9Y5U5, Q9NZU1, Q04912, P25445, P58400, O75509, O95445, O14836,…	561	199	1258	1.16065	0.793498
GOTERM_CC_DIRECT	GO:0000139~Golgi membrane	23	4.08526	0.0207938	Q12907, P35613, P13591, P21217, P12259, O60243, Q7LFX5, P63000, Q9Y4C5, P19438, P46531, P61769, Q11128, Q04721, Q9UBR2, Q13261, P01009, Q9GZX3, P08174, P00533, P54920, Q9UJU6, P07225	561	35	1258	1.47359	0.825194
SMART	SM00408:IGc2	40	7.1048	0.0165445	P26992, Q8TEU8, Q6UXM1, Q7Z3B1, O00533, P01730, P27930, P16234, P13591, Q01973, Q06418, Q92823, Q9BY67, Q15762, P08887, P09619, Q13449, Q9UMF0, Q6UXZ4, P35916, Q8NHL6, P20273, Q96AP7, Q9HCK4, Q14982, Q9Y286, P12318, P22607, P35613, P32004, P16284, P12314, Q4KMG0, Q16620, P35968, Q8N423, Q96MS0, Q8IWV2, Q13740, Q01638	416	67	923	1.32463	0.83499
GOTERM_CC_DIRECT	GO:0030139~endocytic vesicle	8	1.42096	0.0461894	P02787, P13500, Q9UJ71, P11717, P35247, P58400, P00533, P02647	561	9	1258	1.99327	0.859499
GOTERM_CC_DIRECT	GO:0005789~endoplasmic reticulum membrane	22	3.90764	0.0197807	P09936, Q6UXD5, Q12907, P01730, P35354, Q9NZU0, P35247, Q06418, P04035, Q03405, P63000, O43464, P46531, Q92838, O43155, Q04721, Q9NZU1, Q13261, P00533, P30519, P10415, P07225	561	33	1258	1.49495	0.874169
SMART	SM00409:IG	63	11.1901	0.0313368	Q8TEU8, Q7Z3B1, Q9HBG7, O00533, P16234, Q01973, P13591, Q15762, Q92823, P61769, P14778, O75144, Q9UMF0, P20138, Q14943, P20273, Q9HCK4, Q9Y286, P12318, Q9NPH3, P05362, P16410, Q16288, Q9BQ51, P12314, Q9H7M9, P35968, Q96MS0, Q01638, P26992, Q6UXM1, P01730, P32942, P27930, P43630, Q9NP60, Q06418, Q9BY67, P08887, P42081, P09619, Q13449, P24071, Q6UXZ4, P35916, Q8NHL6, Q96AP7, Q14982, Q86YT9, P22607,…	416	116	923	1.20501	0.898972
INTERPRO	IPR000483:Cysteine-rich flanking region, C-terminal	13	2.30906	0.00526029	Q6UXM1, Q9BZR6, Q6UXK2, O94991, Q9NZU0, O00206, Q16288, Q96PX8, O43155, Q16620, Q9NZU1, Q86SJ2, O60603	556	15	1251	1.95	0.922129
UP_KEYWORDS	Proteasome	6	1.06572	0.0658569	P61289, P25786, P25787, Q06323, P51665, P60900	563	6	1261	2.23979	0.929355
UP_KEYWORDS	Cleavage on pair of basic residues	52	9.23623	0.0614567	P04196, P01031, Q9Y275, P07357, P19022, P02775, O95393, O43184, P12830, P33151, P12272, P06213, P50281, P22223, P01024, P08476, P22004, O60383, Q9UHI8, P43026, P55289, P19438, Q92838, P08069, P00742, P13497, Q76LX8, P00747, P01137, P01138, Q8TE58, P49767, P16870, P04070, P51512, P61812, P00750, P02818, P06756, Q16549, P01282, P07225, P01579, Q12884, P39905, P34130, O15496, P61278, Q04912, P20783,…	563	97	1261	1.20071	0.935522
UP_KEYWORDS	Isopeptide bond	53	9.41385	0.0881763	Q9UHD2, P42224, P31948, O43318, P53350, P0C0S5, P61247, P08697, P62826, P23396, P20273, Q99497, Q06830, O14757, P02679, P22626, P17181, Q9UBG0, P04035, P63000, P04637, P08069, Q13007, P16403, P20700, P51665, P60900, P25786, P55854, P11387, P06493, P30566, P62979, P46531, P63208, P38919, P63279, P10636, Q99856, P61088, O00541, Q02241, P15531, P62937, P04150, P16671, P17676, Q7L7L0, P14618, P09429,…	563	101	1261	1.17533	0.936845
UP_KEYWORDS	Differentiation	41	7.28242	0.058401	P49767, P26718, P29317, O00533, O14788, P05230, Q9BY67, P46531, Q04721, Q9H2E6, Q92765, P55075, P61247, P10767, P20393, Q9HCK4, Q15389, Q99829, P22004, Q9UNE0, P32004, Q16288, P15531, Q92838, Q16620, P35968, P13497, Q96MS0, P18075, P31371, P03971, Q15768, Q9H4F8, Q13253, P17676, Q99969, P15692, P07093, Q13554, P08620, P98172	563	74	1261	1.24096	0.946392
UP_KEYWORDS	Signal-anchor	26	4.61812	0.0876973	Q9Y275, P26718, O14788, Q7LFX5, Q02223, Q9Y4C5, Q11128, P42892, Q9UJ71, P98073, Q9GZX3, P29965, Q86Y22, Q9BY79, Q12884, Q9NR71, P32970, Q9NNX6, P21217, O60243, Q9BXN2, Q92838, Q9NZS2, P23510, O95150, O14836	563	45	1261	1.2941	0.948968
UP_KEYWORDS	Host cell receptor for virus entry	14	2.48668	0.0825525	P01730, P05362, P43489, P13591, Q9BYF1, Q9NNX6, Q06418, P22897, P42081, P06756, Q15768, P0DMV8, P08174, Q14108	563	21	1261	1.49319	0.952495
SMART	SM00060:FN3	25	4.4405	0.0717354	P26992, P29317, Q6UWB1, O00533, P32004, P35590, P13591, Q06418, Q92823, P08887, P16471, Q02763, Q4KMG0, P08069, P42702, P42701, Q99665, Q96MS0, Q8IWV2, P54760, P40189, P06213, P48357, P29323, Q9HCK4	416	42	923	1.32068	0.959874
INTERPRO	IPR003598:Immunoglobulin subtype 2	40	7.1048	0.013506	P26992, Q8TEU8, Q6UXM1, Q7Z3B1, O00533, P01730, P27930, P16234, P13591, Q01973, Q06418, Q92823, Q9BY67, Q15762, P08887, P09619, Q13449, Q9UMF0, Q6UXZ4, P35916, Q8NHL6, P20273, Q96AP7, Q9HCK4, Q14982, Q9Y286, P12318, P22607, P35613, P32004, P16284, P12314, Q4KMG0, Q16620, P35968, Q8N423, Q96MS0, Q8IWV2, Q13740, Q01638	556	67	1251	1.34328	0.962773
INTERPRO	IPR013783:Immunoglobulin-like fold	98	17.4067	0.00356244	Q6UWB1, Q7Z3B1, Q9HBG7, Q6UXK2, P13591, O15031, P61769, Q02763, P14778, O75144, Q9UMF0, P48357, P06213, P15260, P12318, P05362, P16410, Q16288, Q9BQ51, P12314, P42702, P13598, P42701, P54760, Q01638, P26992, Q6UXM1, P01730, P32942, P27930, Q9NP60, Q06418, P08887, Q99665, P09619, Q13449, Q8TD46, P35916, Q8NHL6, Q96AP7, Q14982, P22607, P35613, P32004, Q9HC73, P35590, P78552, Q4KMG0, Q8N423, Q9NZU1,…	556	180	1251	1.225	0.9684
SMART	SM00219:TyrKc	31	5.50622	0.070878	P29317, P06239, P08581, P16234, P41240, Q06418, Q06187, P42680, Q02763, P09619, P04626, P35916, P06241, P06213, P29323, P09769, P22607, P51813, P35590, P00519, Q16288, P08069, Q16620, P35968, Q04912, P54760, P29597, P42679, P21860, Q08345, P00533	416	54	923	1.27373	0.981123
INTERPRO	IPR003961:Fibronectin, type III	37	6.57194	0.0250568	P26992, P29317, Q6UWB1, Q969J5, O00533, P10912, P16871, P13591, Q06418, Q92823, P08887, Q02763, O43155, Q99665, P48357, P06213, P29323, Q9HCK4, P15260, P32004, Q9NZU0, P17181, P35590, Q9HC73, Q8N6P7, P78552, P16471, Q4KMG0, P08069, P42702, P42701, Q96MS0, Q8IWV2, Q01344, P54760, Q9NZU1, P40189	556	63	1251	1.32143	0.983328
INTERPRO	IPR007110:Immunoglobulin-like domain	75	13.3215	0.0130772	Q8TEU8, Q6UXK2, Q7Z3B1, Q9HBG7, O00533, P16234, P13591, Q01973, Q15762, Q92823, Q02763, P61769, P14778, O75144, P01857, Q9UMF0, P20138, P48357, Q14943, P20273, Q9HCK4, Q9Y286, P12318, Q9NPH3, P05362, P16410, Q16288, Q9BQ51, P12314, Q9H7M9, P13598, P35968, Q96MS0, Q01638, P26992, Q6UXM1, P01730, P32942, O95998, P27930, P43630, Q9NP60, Q06418, Q9NQ25, Q9BY67, Q8WVN6, P08887, P42081, P09619, Q13449,…	556	138	1251	1.22283	0.985699
KEGG_PATHWAY	hsa04110:Cell cycle	16	2.84192	0.0804368	P06400, O14757, P31947, P00519, P31946, P06493, P61812, P04637, P14635, P27348, P53350, Q00987, P62258, P63208, P01106, P01137	394	24	848	1.43486	0.991777
KEGG_PATHWAY	hsa03050:Proteasome	7	1.24334	0.0411741	P01579, P61289, P25786, P25787, Q06323, P51665, P60900	394	7	848	2.15228	0.991887
INTERPRO	IPR003599:Immunoglobulin subtype	63	11.1901	0.0247594	Q8TEU8, Q7Z3B1, Q9HBG7, O00533, P16234, Q01973, P13591, Q15762, Q92823, P61769, P14778, O75144, Q9UMF0, P20138, Q14943, P20273, Q9HCK4, Q9Y286, P12318, Q9NPH3, P05362, P16410, Q16288, Q9BQ51, P12314, Q9H7M9, P35968, Q96MS0, Q01638, P26992, Q6UXM1, P01730, P32942, P27930, P43630, Q9NP60, Q06418, Q9BY67, P08887, P42081, P09619, Q13449, P24071, Q6UXZ4, P35916, Q8NHL6, Q96AP7, Q14982, Q86YT9, P22607,…	556	116	1251	1.22198	0.992201
KEGG_PATHWAY	hsa04145:Phagosome	19	3.37478	0.0620108	P35443, P12318, P27797, O00206, O75015, P35247, Q9UBG0, Q9NNX6, P63000, P12314, P22897, Q9BXN2, P06756, P24071, P16671, O60603, P07996, P01024, P00736	394	29	848	1.41012	0.992453
INTERPRO	IPR013098:Immunoglobulin I-set	26	4.61812	0.0624313	Q8TEU8, Q6UXM1, Q7Z3B1, P22607, O00533, P16234, P32004, Q01973, P13591, Q06418, Q16288, Q92823, Q9BY67, Q4KMG0, Q16620, P14778, P35968, Q96MS0, P09619, Q8IWV2, Q13449, Q6UXZ4, P35916, Q01638, Q9HCK4, Q14982	556	44	1251	1.32955	0.998051
INTERPRO	IPR001245:Serine-threonine/tyrosine-protein kinase catalytic domain	35	6.2167	0.0448853	P36894, P29317, P06239, P08581, P16234, P41240, Q01973, Q06418, Q06187, P42680, O43318, Q02763, P37023, P09619, P04626, P35916, P06241, P06213, P29323, P09769, P22607, P51813, P35590, P00519, Q16288, P08069, Q16620, P35968, Q04912, P29597, P54760, P42679, P21860, Q08345, P00533	556	61	1251	1.29098	0.998254
GOTERM_BP_DIRECT	GO:0002479~antigen processing and presentation of exogenous peptide antigen via MHC class I, TAP-dependent	11	1.95382	0.00184382	P61769, P61289, P06756, P25786, P25787, Q9UJ71, Q06323, P16671, P51665, P60900, P12314	554	11	1248	2.25271	0.998666
INTERPRO	IPR020635:Tyrosine-protein kinase, catalytic domain	31	5.50622	0.0607453	P29317, P06239, P08581, P16234, P41240, Q06418, Q06187, P42680, Q02763, P09619, P04626, P35916, P06241, P06213, P29323, P09769, P22607, P51813, P35590, P00519, Q16288, P08069, Q16620, P35968, Q04912, P54760, P29597, P42679, P21860, Q08345, P00533	556	54	1251	1.29167	0.998818
INTERPRO	IPR008266:Tyrosine-protein kinase, active site	31	5.50622	0.0607453	P29317, P06239, P08581, P16234, P41240, Q01973, Q06418, Q06187, P42680, Q02763, P09619, P04626, P35916, P06241, P06213, P29323, P09769, P22607, P51813, P35590, P00519, Q16288, P08069, Q16620, P35968, Q04912, P54760, P29597, P42679, Q08345, P00533	556	54	1251	1.29167	0.998818
INTERPRO	IPR000859:CUB domain	9	1.59858	0.0551247	Q9BY79, P48740, Q6UXD5, P13497, Q76LX8, P98066, Q8NCW0, P98073, P00736	556	11	1251	1.84091	0.998952
UP_SEQ_FEATURE	domain:Fibronectin type-III 3	19	3.37478	0.0272078	Q6UWB1, Q969J5, O00533, P32004, P35590, P17181, Q92823, P08069, Q4KMG0, Q02763, P42702, P42701, Q99665, Q96MS0, Q8IWV2, P40189, P48357, P06213, Q9HCK4	563	28	1260	1.51865	0.999122
INTERPRO	IPR006212:Furin-like repeat	8	1.42096	0.0939164	Q6UXX9, P08069, P04626, P21860, P06213, Q2I0M5, Q96HD1, P00533	556	10	1251	1.8	0.99983
BBID	81.Structure_of_Caps_and_SMACs	5	0.888099	0.0965115	P06239, P01730, P05362, P06241, Q9NR28	61	5	144	2.36066	0.999881
BBID	99.NF-kB_activation	5	0.888099	0.0965115	P04637, P19438, P14778, P01106, P10415	61	5	144	2.36066	0.999881
GOTERM_MF_DIRECT	GO:0005178~integrin binding	26	4.61812	0.0280793	P35443, P05019, Q9Y5C1, P32942, P27797, P05230, Q15762, P16035, Q9UMF0, P07996, P50281, Q86YT9, Q12884, P05362, P78423, Q15582, Q9NQ30, P35968, P13598, Q76LX8, P14136, P17706, P00533, Q14956, O95388, Q08431	535	42	1216	1.40703	0.999986
GOTERM_MF_DIRECT	GO:0019838~growth factor binding	9	1.59858	0.0965912	Q02763, P42702, P36896, P35968, P04626, P10912, P35916, P40189, P21860	535	12	1216	1.70467	0.999989
GOTERM_BP_DIRECT	GO:0007169~transmembrane receptor protein tyrosine kinase signaling pathway	27	4.79574	0.00967624	P06239, P01730, P08581, Q01973, P41240, Q06187, P42680, Q02763, P04626, P35916, P06241, P06213, P09769, P34130, P51813, Q16288, P08069, Q16620, P35968, O00451, P29597, P20783, P42679, P21860, Q08345, P00533, P01138	554	41	1248	1.48349	0.999991
GOTERM_MF_DIRECT	GO:0001618~virus receptor activity	14	2.48668	0.0734831	P01730, P05362, P43489, P13591, Q9BYF1, Q9NNX6, Q06418, P22897, P42081, P06756, Q15768, P0DMV8, P08174, Q14108	535	21	1216	1.51526	0.999994
GOTERM_MF_DIRECT	GO:0030544~Hsp70 protein binding	8	1.42096	0.0890331	Q9BY41, P31948, P25685, P06493, P23396, P05230, Q08752, Q9UNE7	535	10	1216	1.81832	0.999995
BIOCARTA	h_g2Pathway:Cell Cycle: G2/M Checkpoint	7	1.24334	0.0984959	P04637, O14757, P14635, P53350, P27348, Q00987, P06493	192	8	413	1.88216	0.999996
GOTERM_BP_DIRECT	GO:0051437~positive regulation of ubiquitin-protein ligase activity involved in regulation of mitotic cell cycle transition	11	1.95382	0.0175036	P62979, P14635, P53350, P61289, P25786, P25787, P63208, Q06323, P51665, P06493, P60900	554	13	1248	1.90614	0.999997
GOTERM_BP_DIRECT	GO:0000209~protein polyubiquitination	11	1.95382	0.0175036	P62979, P68036, P61289, P25786, P25787, P63208, Q06323, P51665, P60900, P10415, Q9UNE7	554	13	1248	1.90614	0.999997
GOTERM_MF_DIRECT	GO:0005104~fibroblast growth factor receptor binding	11	1.95382	0.0640451	O43155, P12034, P31371, Q9NZU1, Q9NZU0, P55075, P10767, O15520, P08620, P05230, Q9NP95	535	15	1216	1.66679	0.999998
GOTERM_MF_DIRECT	GO:0004872~receptor activity	34	6.03908	0.0508738	O14763, P26718, Q9BZR6, P01730, O00206, Q8N0W4, Q15762, Q9BY67, Q02223, P22897, P46531, Q02763, Q04721, P42081, Q8TD46, O00300, P20138, O00220, Q9Y286, Q9UNE0, P05362, P11717, Q9Y5Y7, Q13478, Q03405, O00451, Q8N423, Q9NPY3, Q9BZW8, P25445, P58400, O60603, O14836, Q14108	535	60	1216	1.28798	0.999999
GOTERM_BP_DIRECT	GO:0006364~rRNA processing	8	1.42096	0.0449724	P62979, P61247, P62081, Q9UQ80, Q9Y3A5, P38919, O00541, P23396	554	9	1248	2.00241	0.999999
GOTERM_BP_DIRECT	GO:0007165~signal transduction	121	21.492	0.044639	Q9UHD0, Q02763, P22897, O75144, O00408, P42830, P15260, P06703, P13500, Q9UBG0, Q9NP95, P12314, P42701, O00299, P24592, P24593, P45985, Q13554, O60603, P01588, O60609, P47992, Q01638, P26992, Q9HCR9, P01730, P98066, Q9NP60, Q06418, P05230, P35225, Q02223, P43490, P37023, Q16644, P09619, Q8NHL6, P30101, Q9NR71, P39905, P35590, P78556, P19174, P36941, P01266, Q8N423, Q9Y5U5, P31371, Q04912, Q9Y258,…	554	243	1248	1.12172	1
GOTERM_BP_DIRECT	GO:0002223~stimulatory C-type lectin receptor signaling pathway	17	3.01954	0.0566109	P26718, P25786, P25787, P32942, Q06323, P61088, Q9NNX6, O43318, P62979, Q9BXN2, P61289, P13598, O15530, P63208, P06241, P51665, P60900	554	26	1248	1.47292	1
GOTERM_BP_DIRECT	GO:0033209~tumor necrosis factor-mediated signaling pathway	32	5.68384	0.0169837	Q9Y275, O14763, P42224, P25786, P25787, Q9UBN6, O14788, P43489, Q02223, P62979, P61289, O00300, P29965, O00220, Q9UNE0, P32970, Q06323, P36941, Q86VX2, P19438, P28908, Q92838, Q969Z4, Q9Y5U5, P01374, P23510, P25445, O95150, P51665, P60900, O75509, O14836	554	52	1248	1.38628	1
UP_SEQ_FEATURE	domain:Fibronectin type-III 1	27	4.79574	0.0664873	P26992, P29317, Q6UWB1, Q969J5, O00533, P13591, Q06418, Q92823, Q02763, Q99665, P48357, P06213, P29323, Q9HCK4, P32004, P35590, P17181, Q8N6P7, P16471, P08069, Q4KMG0, P42702, P42701, Q96MS0, Q8IWV2, P54760, P40189	563	46	1260	1.31361	1
UP_SEQ_FEATURE	domain:Fibronectin type-III 2	27	4.79574	0.0664873	P26992, P29317, Q6UWB1, Q969J5, O00533, P13591, Q06418, Q92823, Q02763, Q99665, P48357, P06213, P29323, Q9HCK4, P32004, P35590, P17181, Q8N6P7, P16471, P08069, Q4KMG0, P42702, P42701, Q96MS0, Q8IWV2, P54760, P40189	563	46	1260	1.31361	1
GOTERM_BP_DIRECT	GO:0045666~positive regulation of neuron differentiation	9	1.59858	0.0547145	Q99829, P01579, Q4KMG0, P22004, P16035, P18075, P41182, Q92823, P43026	554	11	1248	1.84312	1
GOTERM_BP_DIRECT	GO:0050776~regulation of immune response	24	4.26288	0.0834445	Q9Y286, Q86YT9, P26718, P05362, P32942, P43630, P35247, P41182, Q9NQ25, Q15762, P12314, P61769, Q9NZS2, P13598, Q8N423, P05112, Q9UMF0, Q9BZM4, Q8TD46, Q9BZM6, P20138, Q8NHL6, P29965, P01024	554	41	1248	1.31866	1
UP_SEQ_FEATURE	domain:CUB 2	7	1.24334	0.0841101	Q9BY79, P48740, Q6UXD5, P13497, Q76LX8, P98073, P00736	563	8	1260	1.95826	1
UP_SEQ_FEATURE	domain:CUB 1	7	1.24334	0.0841101	Q9BY79, P48740, Q6UXD5, P13497, Q76LX8, P98073, P00736	563	8	1260	1.95826	1
GOTERM_BP_DIRECT	GO:0090190~positive regulation of branching involved in ureteric bud morphogenesis	6	1.06572	0.0641873	P39905, P01019, Q13253, O60565, P15692, P01137	554	6	1248	2.25271	1
GOTERM_BP_DIRECT	GO:1990138~neuron projection extension	7	1.24334	0.0814807	Q99829, Q9NZU1, Q9NZU0, Q15063, Q13740, Q08345, Q05513	554	8	1248	1.97112	1
GOTERM_BP_DIRECT	GO:0043433~negative regulation of sequence-specific DNA binding transcription factor activity	7	1.24334	0.0814807	P06400, P03372, P23510, P43489, O15496, P47992, P11309	554	8	1248	1.97112	1
GOTERM_BP_DIRECT	GO:0048754~branching morphogenesis of an epithelial tube	7	1.24334	0.0814807	P46531, Q15465, P18075, P08581, P15692, O15520, P50281	554	8	1248	1.97112	1
GOTERM_BP_DIRECT	GO:0006281~DNA repair	7	1.24334	0.0814807	O14757, Q08945, P06493, Q06609, P23396, O95243, Q9UNE7	554	8	1248	1.97112	1
GOTERM_BP_DIRECT	GO:0050852~T cell receptor signaling pathway	19	3.37478	0.0396772	P01579, P06239, P25786, P25787, P01730, Q06323, P19174, P61088, P41240, O43318, P62979, Q04759, P61289, O15530, P63208, P06241, P51665, O75509, P60900	554	29	1248	1.47591	1
GOTERM_BP_DIRECT	GO:0000122~negative regulation of transcription from RNA polymerase II promoter	33	5.86146	0.0446285	P42224, P17813, P27797, P41182, P46531, P08246, P62979, P53350, O00408, Q00987, P01106, P63279, P20393, P06400, P01579, Q15465, P22004, P22626, Q08752, P04637, P03372, P16403, P31371, Q9BY41, Q13253, P16671, P17706, P15692, P09429, P01588, P19883, P01137, P81172	554	57	1248	1.3042	1
GOTERM_BP_DIRECT	GO:0050679~positive regulation of epithelial cell proliferation	14	2.48668	0.0789015	P36894, P22004, P05019, O15520, P05230, P15531, P46531, P31371, P04626, Q13253, P01106, P15692, P00533, P01137	554	21	1248	1.50181	1
GOTERM_BP_DIRECT	GO:0030308~negative regulation of cell growth	17	3.01954	0.0363459	P08476, P04196, P36896, P16860, O60383, O60565, O95393, P41182, P61812, P01160, P04637, P37023, P01019, Q92765, P07093, P01137, P10415	554	25	1248	1.53184	1
GOTERM_BP_DIRECT	GO:0010862~positive regulation of pathway-restricted SMAD protein phosphorylation	13	2.30906	0.0762143	P08476, P36894, P22004, P36896, P37023, P13497, P18075, O60383, P17813, O95393, P61812, P01137, P43026	554	19	1248	1.54133	1
GOTERM_BP_DIRECT	GO:0043161~proteasome-mediated ubiquitin-dependent protein catabolic process	12	2.13144	0.0727017	P04637, P62979, P09936, P61289, P25786, P25787, P63208, Q06323, P51665, P06493, P60900, Q9UNE7	554	17	1248	1.59015	1
GOTERM_MF_DIRECT	GO:0004714~transmembrane receptor protein tyrosine kinase activity	18	3.19716	0.021418	P29317, P08581, P16234, Q01973, P35590, Q06418, Q16288, P08069, Q02763, Q16620, P35968, P54760, P04626, P35916, P21860, Q08345, P06213, P00533	535	26	1216	1.57354	1
UP_SEQ_FEATURE	short sequence motif:WSXWS motif	14	2.48668	0.0830607	P26992, Q6UWB1, P10912, P16871, Q9HC73, P78552, P08887, P16471, P42702, P42701, Q99665, Q01344, P40189, P48357	563	21	1260	1.49201	1
GOTERM_BP_DIRECT	GO:0071260~cellular response to mechanical stimulus	20	3.5524	0.0095626	O14757, P22004, O14763, P35354, P17813, O00206, P36941, P01160, P35225, P63000, P19438, P28908, O00408, P01019, P25445, P45985, P42575, P00533, O00220, P01137	554	28	1248	1.60908	1
GOTERM_BP_DIRECT	GO:0042981~regulation of apoptotic process	31	5.50622	0.0331525	O14763, P42224, Q9UBN6, Q9UIC8, P27797, Q92843, P43489, P41182, O95393, O00300, P06241, P23396, O00220, P22004, O60383, P07858, P54826, P15531, P43026, P04637, P19438, P13693, P03372, Q969Z4, P13497, P18075, P20783, P25445, O75509, P42575, P01137	554	52	1248	1.34296	1
GOTERM_BP_DIRECT	GO:0007569~cell aging	7	1.24334	0.0324869	P04637, P02818, P00441, P05362, P14174, P06493, P10415	554	7	1248	2.25271	1
GOTERM_BP_DIRECT	GO:0003203~endocardial cushion morphogenesis	7	1.24334	0.0324869	P36894, P46531, P37023, Q00987, P17813, Q13253, P61812	554	7	1248	2.25271	1
BIOCARTA	h_alkPathway:ALK in cardiac myocytes	10	1.7762	0.0796589	O43318, P36894, P16860, P18075, Q03167, Q13253, O95393, P61812, P01160, P01137	192	13	413	1.65465	1

## Sheet: MT vs SOMA Clusters
Annotation Cluster 1	Enrichment Score: 4.405986063880493
Category	Term	Count	%	PValue	Genes	List Total	Pop Hits	Pop Total	Fold Enrichment	Benjamini
UP_SEQ_FEATURE	topological domain:Cytoplasmic	186	33.0373	1.08e-06	O75355, Q12907, Q6UWB1, Q6UXK2, Q9HBG7, P19022, O14788, O00206, P13591, P16581, O15031, Q96PX8, Q8N0W4, Q02763, P22897, Q16623, Q96GP6, P14778, O43184, O75144, P33151, Q9UMF0, Q9UJ71, Q9GZX3, P06213, P48357, P08962, P22223, P50281, Q9BY79, P15260, P12318, P05362, P78423, P16410, Q9UBG0, Q9BQ51, Q16288, P55289, P12314, Q9BXN2, Q9NZS2, P42702, P42701, P13598, P54760, O60603, P98172, Q01638, Q8IZF4,…	563	331	1260	1.25761	0.001923
UP_KEYWORDS	Transmembrane	213	37.833	1.5e-06	O75355, Q6UXK2, O14788, O00206, P13591, P16581, Q8N0W4, O14791, O43184, Q9GZX3, P78423, Q9UBG0, Q9H1K4, P04035, Q9BQ51, O43278, Q9BXN2, P13598, O60603, P98172, Q8IZF4, Q6UXM1, P01730, P27930, Q9NP60, O43464, P46531, Q11128, P06756, P37023, Q99665, Q13449, P98073, Q96AP7, P07225, Q9NR71, P35613, P35590, P78552, Q8IYJ0, Q8N423, Q9Y5U5, Q04912, Q9BZW8, P58400, P00533, Q08722, P23560, P36894, P36896,…	563	389	1261	1.22641	0.000583
UP_SEQ_FEATURE	transmembrane region	194	34.4583	1.61e-06	O75355, Q6UXK2, O14788, O00206, P13591, P16581, Q8N0W4, O43184, Q9GZX3, P78423, Q9UBG0, Q9H1K4, P04035, Q9BQ51, Q9BXN2, P13598, O60603, P98172, Q8IZF4, Q6UXM1, P01730, P27930, Q9NP60, O43464, P46531, Q11128, Q99665, P06756, P37023, P98073, Q96AP7, Q9NR71, P35613, P35590, P78552, Q8IYJ0, Q8N423, Q9Y5U5, Q04912, Q9BZW8, P58400, P00533, Q08722, P36894, P36896, O94991, P16234, Q01973, Q15762, Q04721,…	563	349	1260	1.24405	0.00143305
UP_KEYWORDS	Transmembrane helix	211	37.4778	2.8e-06	O75355, Q6UXK2, O14788, O00206, P13591, P16581, Q8N0W4, O14791, O43184, Q9GZX3, P78423, Q9UBG0, Q9H1K4, P04035, Q9BQ51, O43278, Q9BXN2, P13598, O60603, P98172, Q8IZF4, Q6UXM1, P01730, P27930, Q9NP60, O43464, P46531, Q11128, Q99665, P06756, P37023, Q13449, P98073, Q96AP7, P07225, Q9NR71, P35613, P35590, P78552, Q8IYJ0, Q8N423, Q9Y5U5, Q04912, Q9BZW8, P58400, P00533, Q08722, P23560, P36894, P36896,…	563	387	1261	1.22118	0.000543
GOTERM_CC_DIRECT	GO:0016021~integral component of membrane	185	32.8597	3.01e-06	O75355, Q6UWB1, Q6UXK2, Q9HBG7, P19022, O14788, P13591, P16581, Q96PX8, Q8N0W4, O14791, Q16623, Q96GP6, P14778, O43184, O75144, P33151, Q9UMF0, Q9UJ71, Q9GZX3, P48357, P08962, P22223, P50281, P10415, Q9BY79, P15260, P12318, P05362, P16410, P78423, P30533, Q9UBG0, Q9H1K4, P04035, Q9BQ51, Q16288, Q86VX2, P54826, O43278, P55289, P12314, Q9BXN2, Q9NZS2, P42702, P13598, P17706, O60603, Q01638, Q8IZF4,…	561	333	1258	1.24579	0.00124798
UP_KEYWORDS	Receptor	127	22.5577	8.16e-06	Q6UWB1, O14788, O00206, P13591, O15031, Q02763, P22897, Q96GP6, P14778, P06213, P08174, P48357, P15260, P12318, P05362, Q9UBG0, Q9BQ51, Q16288, P12314, Q9BXN2, Q9NZS2, P42702, P42701, P54760, P17706, O60603, O60609, Q01638, P26992, Q8IZF4, Q6UXD5, P01730, P27930, P43489, Q9NP60, Q06418, P08887, Q02223, P46531, Q9NRM6, Q99665, P37023, P06756, P09619, Q8TD46, P35916, Q8NHL6, P20393, P22607, P35590,…	563	217	1261	1.31084	0.00105784
UP_SEQ_FEATURE	topological domain:Extracellular	174	30.9059	1.46e-05	O75355, Q6UWB1, Q6UXK2, Q9HBG7, P19022, O14788, O00206, P13591, P16581, O15031, Q96PX8, Q8N0W4, Q02763, P22897, Q16623, Q96GP6, P14778, O43184, O75144, P33151, Q9UMF0, Q9UJ71, P06213, P48357, P08962, P22223, P50281, Q9BY79, P15260, P12318, P05362, P78423, P16410, Q9UBG0, Q9BQ51, Q16288, P55289, P12314, Q9BXN2, Q9NZS2, P42702, P42701, P13598, P54760, O60603, P98172, Q01638, Q8IZF4, Q6UXD5, P01730,…	563	315	1260	1.23623	0.008653
UP_KEYWORDS	Membrane	271	48.135	0.000691	O75355, Q7Z3B1, Q6UXK2, O14788, P41240, O00206, P13591, P16581, Q8N0W4, O14791, O43184, O00408, P52789, Q9GZX3, P23396, Q9UJU6, Q15465, Q13561, P78423, Q9UBG0, Q9H1K4, P04035, Q9BQ51, O43278, P43026, Q9BXN2, P13598, O60603, Q13554, O60609, P98172, P26992, P10646, Q8IZF4, Q6UXM1, P06239, P01730, P27930, Q9NP60, O43464, P46531, Q11128, P06756, P37023, Q99665, Q13449, P60763, P06241, P98073, P09769,…	563	542	1261	1.11989	0.0650476
GOTERM_CC_DIRECT	GO:0005886~plasma membrane	248	44.0497	0.00169628	O75355, Q6UXK2, Q7Z3B1, O14788, P41240, O00206, P13591, P16581, Q8N0W4, P61769, O43184, Q00987, O00408, P00568, P23396, Q9UJU6, Q15465, P78423, Q9BQ51, O43278, P43026, Q9BXN2, P13598, P39877, O60603, Q13554, O60609, P98172, P01137, P26992, P10646, Q8IZF4, Q6UXM1, P06239, P01730, P27930, P56470, P46531, P62979, P06756, P37023, Q99665, Q13449, P60763, P06241, P09769, Q96AP7, P07225, P10636, Q8N158,…	561	497	1258	1.11896	0.296915
UP_KEYWORDS	Cell membrane	170	30.1954	0.00497217	Q6UXK2, Q9HBG7, Q7Z3B1, P19022, O14788, P41240, O00206, P13591, P16581, O15031, Q8N0W4, Q02763, P22897, Q16623, O43318, P14778, O43184, P33151, O15530, O00408, P06213, P48357, P08174, P08962, P22223, Q99497, Q9UJU6, Q99829, Q9BY79, Q15465, P15260, P12318, P06703, P78423, P16410, Q9BQ51, P54826, P55289, P12314, P43026, Q9BXN2, P42702, O00299, P54760, O43323, P17706, P55008, O60609, Q01638, P26992,…	563	333	1261	1.14343	0.276146
GOTERM_CC_DIRECT	GO:0005887~integral component of plasma membrane	103	18.2948	0.0225484	Q12907, Q6UWB1, O14788, O00206, O15031, Q8N0W4, P22897, Q02763, P14778, Q9UMF0, P08174, P06213, P08962, P50281, P15260, P05362, P16410, Q9UBG0, Q16288, Q9NZS2, P42702, P13598, P54760, O60603, P98172, P32942, P51512, P43489, Q06418, Q9NRM6, Q99665, P37023, P06756, P35916, P22607, P35613, Q9NZU0, P35590, P36941, P15941, Q4KMG0, Q8N423, Q9Y5U5, Q9NZU1, Q04912, P25445, P58400, O75509, O95445, O14836,…	561	199	1258	1.16065	0.793498
Annotation Cluster 2	Enrichment Score: 1.6831999494881071
Category	Term	Count	%	PValue	Genes	List Total	Pop Hits	Pop Total	Fold Enrichment	Benjamini
UP_SEQ_FEATURE	domain:Ig-like C2-type 1	47	8.34813	0.00293791	Q6UXM1, Q9HBG7, Q7Z3B1, O00533, P01730, P32942, P27930, P16234, P43630, P13591, Q9NP60, Q06418, Q9BY67, Q15762, Q02763, P14778, P09619, Q13449, Q9UMF0, P24071, P35916, Q8NHL6, Q14943, P20273, Q9HCK4, Q14982, Q9Y286, P12318, P22607, Q9NPH3, P05362, P32004, P16284, P35590, O75015, Q13478, Q16288, P12314, Q4KMG0, Q16620, P35968, P13598, Q8N423, Q96MS0, Q8IWV2, Q13740, Q01638	563	76	1260	1.38403	0.6504
UP_SEQ_FEATURE	domain:Ig-like C2-type 2	47	8.34813	0.00293791	Q6UXM1, Q9HBG7, Q7Z3B1, O00533, P01730, P32942, P27930, P16234, P43630, P13591, Q9NP60, Q06418, Q9BY67, Q15762, Q02763, P14778, P09619, Q13449, Q9UMF0, P24071, P35916, Q8NHL6, Q14943, P20273, Q9HCK4, Q14982, Q9Y286, P12318, P22607, Q9NPH3, P05362, P32004, P16284, P35590, O75015, Q13478, Q16288, P12314, Q4KMG0, Q16620, P35968, P13598, Q8N423, Q96MS0, Q8IWV2, Q13740, Q01638	563	76	1260	1.38403	0.6504
INTERPRO	IPR013783:Immunoglobulin-like fold	98	17.4067	0.00356244	Q6UWB1, Q7Z3B1, Q9HBG7, Q6UXK2, P13591, O15031, P61769, Q02763, P14778, O75144, Q9UMF0, P48357, P06213, P15260, P12318, P05362, P16410, Q16288, Q9BQ51, P12314, P42702, P13598, P42701, P54760, Q01638, P26992, Q6UXM1, P01730, P32942, P27930, Q9NP60, Q06418, P08887, Q99665, P09619, Q13449, Q8TD46, P35916, Q8NHL6, Q96AP7, Q14982, P22607, P35613, P32004, Q9HC73, P35590, P78552, Q4KMG0, Q8N423, Q9NZU1,…	556	180	1251	1.225	0.9684
UP_SEQ_FEATURE	domain:Ig-like C2-type 3	34	6.03908	0.00406264	Q6UXM1, Q7Z3B1, O00533, P01730, P32942, P27930, P16234, P43630, P13591, Q9NP60, P14778, P09619, Q13449, Q9UMF0, P35916, Q8NHL6, Q14943, P20273, Q9HCK4, Q14982, P22607, Q9NPH3, P05362, P32004, P16284, Q13478, P12314, Q4KMG0, P35968, Q8N423, Q96MS0, Q8IWV2, Q13740, Q01638	563	52	1260	1.46331	0.702332
UP_KEYWORDS	Immunoglobulin domain	75	13.3215	0.0119363	Q8TEU8, Q6UXK2, Q7Z3B1, Q9HBG7, O00533, P16234, P13591, Q01973, Q15762, Q92823, Q9Y6W8, Q02763, P61769, P14778, O75144, P01857, Q9UMF0, P20138, P48357, Q14943, P20273, Q9HCK4, Q9Y286, P15260, P12318, Q9NPH3, P05362, P16410, Q16288, Q9BQ51, P12314, Q9H7M9, P13598, P35968, Q96MS0, Q01638, P26992, Q6UXM1, P01730, P32942, O95998, P27930, P43630, Q9NP60, Q06418, Q9NQ25, Q9BY67, P08887, P42081, P09619,…	563	137	1261	1.22616	0.486911
INTERPRO	IPR007110:Immunoglobulin-like domain	75	13.3215	0.0130772	Q8TEU8, Q6UXK2, Q7Z3B1, Q9HBG7, O00533, P16234, P13591, Q01973, Q15762, Q92823, Q02763, P61769, P14778, O75144, P01857, Q9UMF0, P20138, P48357, Q14943, P20273, Q9HCK4, Q9Y286, P12318, Q9NPH3, P05362, P16410, Q16288, Q9BQ51, P12314, Q9H7M9, P13598, P35968, Q96MS0, Q01638, P26992, Q6UXM1, P01730, P32942, O95998, P27930, P43630, Q9NP60, Q06418, Q9NQ25, Q9BY67, Q8WVN6, P08887, P42081, P09619, Q13449,…	556	138	1251	1.22283	0.985699
INTERPRO	IPR003598:Immunoglobulin subtype 2	40	7.1048	0.013506	P26992, Q8TEU8, Q6UXM1, Q7Z3B1, O00533, P01730, P27930, P16234, P13591, Q01973, Q06418, Q92823, Q9BY67, Q15762, P08887, P09619, Q13449, Q9UMF0, Q6UXZ4, P35916, Q8NHL6, P20273, Q96AP7, Q9HCK4, Q14982, Q9Y286, P12318, P22607, P35613, P32004, P16284, P12314, Q4KMG0, Q16620, P35968, Q8N423, Q96MS0, Q8IWV2, Q13740, Q01638	556	67	1251	1.34328	0.962773
SMART	SM00408:IGc2	40	7.1048	0.0165445	P26992, Q8TEU8, Q6UXM1, Q7Z3B1, O00533, P01730, P27930, P16234, P13591, Q01973, Q06418, Q92823, Q9BY67, Q15762, P08887, P09619, Q13449, Q9UMF0, Q6UXZ4, P35916, Q8NHL6, P20273, Q96AP7, Q9HCK4, Q14982, Q9Y286, P12318, P22607, P35613, P32004, P16284, P12314, Q4KMG0, Q16620, P35968, Q8N423, Q96MS0, Q8IWV2, Q13740, Q01638	416	67	923	1.32463	0.83499
INTERPRO	IPR003599:Immunoglobulin subtype	63	11.1901	0.0247594	Q8TEU8, Q7Z3B1, Q9HBG7, O00533, P16234, Q01973, P13591, Q15762, Q92823, P61769, P14778, O75144, Q9UMF0, P20138, Q14943, P20273, Q9HCK4, Q9Y286, P12318, Q9NPH3, P05362, P16410, Q16288, Q9BQ51, P12314, Q9H7M9, P35968, Q96MS0, Q01638, P26992, Q6UXM1, P01730, P32942, P27930, P43630, Q9NP60, Q06418, Q9BY67, P08887, P42081, P09619, Q13449, P24071, Q6UXZ4, P35916, Q8NHL6, Q96AP7, Q14982, Q86YT9, P22607,…	556	116	1251	1.22198	0.992201
SMART	SM00409:IG	63	11.1901	0.0313368	Q8TEU8, Q7Z3B1, Q9HBG7, O00533, P16234, Q01973, P13591, Q15762, Q92823, P61769, P14778, O75144, Q9UMF0, P20138, Q14943, P20273, Q9HCK4, Q9Y286, P12318, Q9NPH3, P05362, P16410, Q16288, Q9BQ51, P12314, Q9H7M9, P35968, Q96MS0, Q01638, P26992, Q6UXM1, P01730, P32942, P27930, P43630, Q9NP60, Q06418, Q9BY67, P08887, P42081, P09619, Q13449, P24071, Q6UXZ4, P35916, Q8NHL6, Q96AP7, Q14982, Q86YT9, P22607,…	416	116	923	1.20501	0.898972
INTERPRO	IPR013098:Immunoglobulin I-set	26	4.61812	0.0624313	Q8TEU8, Q6UXM1, Q7Z3B1, P22607, O00533, P16234, P32004, Q01973, P13591, Q06418, Q16288, Q92823, Q9BY67, Q4KMG0, Q16620, P14778, P35968, Q96MS0, P09619, Q8IWV2, Q13449, Q6UXZ4, P35916, Q01638, Q9HCK4, Q14982	556	44	1251	1.32955	0.998051
UP_SEQ_FEATURE	domain:Ig-like C2-type 4	18	3.19716	0.123364	O00533, P05362, P32942, P16284, P16234, P32004, P13591, Q4KMG0, P35968, Q8N423, Q96MS0, P09619, Q8IWV2, Q9UMF0, P35916, Q8NHL6, P20273, Q9HCK4	563	30	1260	1.34281	1
UP_SEQ_FEATURE	domain:Ig-like C2-type 5	16	2.84192	0.168039	O00533, P05362, P32942, P16284, P16234, P32004, P13591, Q4KMG0, P35968, Q96MS0, P09619, Q9UMF0, Q8IWV2, P35916, P20273, Q9HCK4	563	27	1260	1.32623	1
UP_SEQ_FEATURE	domain:Ig-like C2-type 6	8	1.42096	0.622602	P35968, Q8IWV2, O00533, Q9UMF0, P16284, P32004, P35916, P20273	563	16	1260	1.11901	1
Annotation Cluster 3	Enrichment Score: 1.3749351535439533
Category	Term	Count	%	PValue	Genes	List Total	Pop Hits	Pop Total	Fold Enrichment	Benjamini
UP_KEYWORDS	Glycoprotein	356	63.2327	0.000971	O75355, Q7Z3B1, Q6UXK2, O14788, P13591, O00206, P16581, O95393, Q8N0W4, P61769, Q6UXX9, O14791, O43184, Q9GZX3, Q15465, P78423, Q969D9, Q9UBG0, Q9BQ51, P04035, O43278, P43026, Q9BXN2, P13598, Q76LX8, Q15063, O60603, O60609, P98172, P01137, P01138, P40225, P26992, P10646, Q8IZF4, Q6UXM1, P01730, P98066, P27930, Q9NP60, Q99538, P01011, P46531, Q11128, P37023, P06756, Q99665, Q13449, P01009, P55075,…	563	735	1261	1.08485	0.0727928
UP_SEQ_FEATURE	glycosylation site:N-linked (GlcNAc...)	329	58.4369	0.00183446	O75355, Q7Z3B1, Q6UXK2, O14788, P13591, O00206, P16581, O95393, Q8N0W4, Q6UXX9, O14791, O43184, Q9GZX3, Q15465, P78423, Q969D9, Q9UBG0, P04035, Q9BQ51, O43278, P43026, Q9BXN2, P13598, Q76LX8, Q15063, O60603, O60609, P98172, P01137, P01138, P40225, P26992, P10646, Q8IZF4, Q6UXM1, P01730, P98066, P27930, Q9NP60, Q99538, P01011, P46531, Q11128, P37023, P06756, Q99665, Q13449, P01009, P55075, P98073,…	563	677	1260	1.0876	0.559497
UP_SEQ_FEATURE	signal peptide	355	63.0551	0.16777	Q7Z3B1, Q6UXK2, P13591, O00206, P16581, O95393, Q8N0W4, P61769, Q6UXX9, O14791, Q9NZK7, O43184, P42830, Q15465, P78423, Q969D9, Q9UBG0, Q9BQ51, O43278, P43026, P13598, P39877, Q76LX8, O15232, Q15063, O60603, O60609, P98172, P01137, P01138, P40225, P26992, P10646, Q8IZF4, Q6UXM1, P01730, P98066, P27930, Q9NP60, Q99538, P01011, P46531, P37023, P06756, Q99665, Q13449, P01009, P55075, P22304, Q13093,…	563	774	1260	1.02648	1
UP_KEYWORDS	Signal	360	63.9432	0.168932	Q7Z3B1, Q6UXK2, P13591, O00206, P16581, O95393, Q8N0W4, P61769, Q6UXX9, O14791, Q9NZK7, O43184, O00408, Q9GZX3, P42830, Q15465, P78423, Q969D9, Q9UBG0, Q9BQ51, O43278, P43026, P13598, P39877, Q76LX8, O15232, Q15063, O60603, O60609, P98172, P01137, P01138, P40225, P26992, P10646, Q8IZF4, Q6UXM1, P01730, P98066, P27930, Q9NP60, Q99538, P01011, P46531, P37023, P06756, Q99665, Q13449, P01009, P55075,…	563	786	1261	1.02586	0.956267
UP_KEYWORDS	Disulfide bond	334	59.325	0.191639	O75355, Q7Z3B1, Q6UXK2, P13591, O00206, P16581, O95393, Q8N0W4, P61769, Q6UXX9, Q9NZK7, O43184, P42830, P78423, Q969D9, Q9UBG0, Q9BQ51, O43278, P43026, Q9BXN2, P13598, P39877, Q76LX8, O15232, Q15063, O60603, P98172, P01137, P01138, P40225, P26992, P10646, Q6UXM1, P01730, P98066, P27930, Q9NP60, Q99538, P46531, P37023, P06756, Q99665, Q13449, P98073, Q96AP7, P07225, P10636, P30101, Q13231, P35613,…	563	729	1261	1.02618	0.958539
UP_SEQ_FEATURE	disulfide bond	298	52.9307	0.581789	Q7Z3B1, Q6UXK2, P13591, O00206, P16581, O95393, Q8N0W4, P61769, Q6UXX9, O43184, Q9NZK7, P42830, P78423, Q9UBG0, Q9BQ51, O43278, P43026, Q9BXN2, P13598, P39877, Q76LX8, O15232, Q15063, O60603, P98172, P01137, P01138, P40225, P26992, P10646, Q6UXM1, P01730, P98066, P27930, Q9NP60, P46531, P06756, Q13449, P98073, Q96AP7, P07225, P10636, P30101, Q13231, P35613, P78556, P35590, O15496, Q15582, P78552,…	563	669	1260	0.996902	1
Annotation Cluster 4	Enrichment Score: 1.3330338351529882
Category	Term	Count	%	PValue	Genes	List Total	Pop Hits	Pop Total	Fold Enrichment	Benjamini
INTERPRO	IPR003961:Fibronectin, type III	37	6.57194	0.0250568	P26992, P29317, Q6UWB1, Q969J5, O00533, P10912, P16871, P13591, Q06418, Q92823, P08887, Q02763, O43155, Q99665, P48357, P06213, P29323, Q9HCK4, P15260, P32004, Q9NZU0, P17181, P35590, Q9HC73, Q8N6P7, P78552, P16471, Q4KMG0, P08069, P42702, P42701, Q96MS0, Q8IWV2, Q01344, P54760, Q9NZU1, P40189	556	63	1251	1.32143	0.983328
UP_SEQ_FEATURE	domain:Fibronectin type-III 3	19	3.37478	0.0272078	Q6UWB1, Q969J5, O00533, P32004, P35590, P17181, Q92823, P08069, Q4KMG0, Q02763, P42702, P42701, Q99665, Q96MS0, Q8IWV2, P40189, P48357, P06213, Q9HCK4	563	28	1260	1.51865	0.999122
UP_SEQ_FEATURE	domain:Fibronectin type-III 2	27	4.79574	0.0664873	P26992, P29317, Q6UWB1, Q969J5, O00533, P13591, Q06418, Q92823, Q02763, Q99665, P48357, P06213, P29323, Q9HCK4, P32004, P35590, P17181, Q8N6P7, P16471, P08069, Q4KMG0, P42702, P42701, Q96MS0, Q8IWV2, P54760, P40189	563	46	1260	1.31361	1
UP_SEQ_FEATURE	domain:Fibronectin type-III 1	27	4.79574	0.0664873	P26992, P29317, Q6UWB1, Q969J5, O00533, P13591, Q06418, Q92823, Q02763, Q99665, P48357, P06213, P29323, Q9HCK4, P32004, P35590, P17181, Q8N6P7, P16471, P08069, Q4KMG0, P42702, P42701, Q96MS0, Q8IWV2, P54760, P40189	563	46	1260	1.31361	1
SMART	SM00060:FN3	25	4.4405	0.0717354	P26992, P29317, Q6UWB1, O00533, P32004, P35590, P13591, Q06418, Q92823, P08887, P16471, Q02763, Q4KMG0, P08069, P42702, P42701, Q99665, Q96MS0, Q8IWV2, P54760, P40189, P06213, P48357, P29323, Q9HCK4	416	42	923	1.32068	0.959874
Annotation Cluster 5	Enrichment Score: 1.1018855162124708
Category	Term	Count	%	PValue	Genes	List Total	Pop Hits	Pop Total	Fold Enrichment	Benjamini
INTERPRO	IPR000859:CUB domain	9	1.59858	0.0551247	Q9BY79, P48740, Q6UXD5, P13497, Q76LX8, P98066, Q8NCW0, P98073, P00736	556	11	1251	1.84091	0.998952
UP_SEQ_FEATURE	domain:CUB 2	7	1.24334	0.0841101	Q9BY79, P48740, Q6UXD5, P13497, Q76LX8, P98073, P00736	563	8	1260	1.95826	1
UP_SEQ_FEATURE	domain:CUB 1	7	1.24334	0.0841101	Q9BY79, P48740, Q6UXD5, P13497, Q76LX8, P98073, P00736	563	8	1260	1.95826	1
SMART	SM00042:CUB	8	1.42096	0.100326	Q9BY79, P48740, Q6UXD5, P13497, P98066, Q8NCW0, P98073, P00736	416	10	923	1.775	0.977764
Annotation Cluster 6	Enrichment Score: 1.049583608297337
Category	Term	Count	%	PValue	Genes	List Total	Pop Hits	Pop Total	Fold Enrichment	Benjamini
GOTERM_MF_DIRECT	GO:0001618~virus receptor activity	14	2.48668	0.0734831	P01730, P05362, P43489, P13591, Q9BYF1, Q9NNX6, Q06418, P22897, P42081, P06756, Q15768, P0DMV8, P08174, Q14108	535	21	1216	1.51526	0.999994
UP_KEYWORDS	Host cell receptor for virus entry	14	2.48668	0.0825525	P01730, P05362, P43489, P13591, Q9BYF1, Q9NNX6, Q06418, P22897, P42081, P06756, Q15768, P0DMV8, P08174, Q14108	563	21	1261	1.49319	0.952495
GOTERM_BP_DIRECT	GO:0046718~viral entry into host cell	14	2.48668	0.117039	P05362, P07858, P43489, P13591, Q9BYF1, Q9NNX6, Q06418, P22897, P42081, P06756, Q15768, P0DMV8, P08174, Q14108	554	22	1248	1.43354	1
Annotation Cluster 7	Enrichment Score: 0.8505881700699551
Category	Term	Count	%	PValue	Genes	List Total	Pop Hits	Pop Total	Fold Enrichment	Benjamini
GOTERM_BP_DIRECT	GO:0002479~antigen processing and presentation of exogenous peptide antigen via MHC class I, TAP-dependent	11	1.95382	0.00184382	P61769, P61289, P06756, P25786, P25787, Q9UJ71, Q06323, P16671, P51665, P60900, P12314	554	11	1248	2.25271	0.998666
GOTERM_BP_DIRECT	GO:0000209~protein polyubiquitination	11	1.95382	0.0175036	P62979, P68036, P61289, P25786, P25787, P63208, Q06323, P51665, P60900, P10415, Q9UNE7	554	13	1248	1.90614	0.999997
GOTERM_BP_DIRECT	GO:0051437~positive regulation of ubiquitin-protein ligase activity involved in regulation of mitotic cell cycle transition	11	1.95382	0.0175036	P62979, P14635, P53350, P61289, P25786, P25787, P63208, Q06323, P51665, P06493, P60900	554	13	1248	1.90614	0.999997
GOTERM_BP_DIRECT	GO:0050852~T cell receptor signaling pathway	19	3.37478	0.0396772	P01579, P06239, P25786, P25787, P01730, Q06323, P19174, P61088, P41240, O43318, P62979, Q04759, P61289, O15530, P63208, P06241, P51665, O75509, P60900	554	29	1248	1.47591	1
KEGG_PATHWAY	hsa03050:Proteasome	7	1.24334	0.0411741	P01579, P61289, P25786, P25787, Q06323, P51665, P60900	394	7	848	2.15228	0.991887
GOTERM_BP_DIRECT	GO:0002223~stimulatory C-type lectin receptor signaling pathway	17	3.01954	0.0566109	P26718, P25786, P25787, P32942, Q06323, P61088, Q9NNX6, O43318, P62979, Q9BXN2, P61289, P13598, O15530, P63208, P06241, P51665, P60900	554	26	1248	1.47292	1
UP_KEYWORDS	Proteasome	6	1.06572	0.0658569	P61289, P25786, P25787, Q06323, P51665, P60900	563	6	1261	2.23979	0.929355
GOTERM_BP_DIRECT	GO:0043161~proteasome-mediated ubiquitin-dependent protein catabolic process	12	2.13144	0.0727017	P04637, P62979, P09936, P61289, P25786, P25787, P63208, Q06323, P51665, P06493, P60900, Q9UNE7	554	17	1248	1.59015	1
GOTERM_BP_DIRECT	GO:0051436~negative regulation of ubiquitin-protein ligase activity involved in mitotic cell cycle	9	1.59858	0.101582	P62979, P14635, P61289, P25786, P25787, Q06323, P51665, P06493, P60900	554	12	1248	1.68953	1
GOTERM_BP_DIRECT	GO:0031145~anaphase-promoting complex-dependent catabolic process	10	1.7762	0.107374	P62979, P14635, P53350, P61289, P25786, P25787, Q06323, P51665, P06493, P60900	554	14	1248	1.60908	1
GOTERM_BP_DIRECT	GO:0006521~regulation of cellular amino acid metabolic process	6	1.06572	0.143438	P61289, P25786, P25787, Q06323, P51665, P60900	554	7	1248	1.93089	1
GOTERM_CC_DIRECT	GO:0000502~proteasome complex	6	1.06572	0.14602	P61289, P25786, P25787, Q06323, P51665, P60900	561	7	1258	1.92208	0.99352
GOTERM_BP_DIRECT	GO:0038095~Fc-epsilon receptor signaling pathway	20	3.5524	0.151001	P25786, P25787, Q06323, P19174, P61088, Q06187, P63000, P42680, O43318, P62979, Q04759, P61289, O15530, P15498, P63208, P45984, P45985, P51665, P60900, P63098	554	35	1248	1.28726	1
GOTERM_BP_DIRECT	GO:0038061~NIK/NF-kappaB signaling	8	1.42096	0.160896	P62979, P61289, P25786, P25787, P63208, Q06323, P51665, P60900	554	11	1248	1.63833	1
GOTERM_BP_DIRECT	GO:0060071~Wnt signaling pathway, planar cell polarity pathway	9	1.59858	0.164467	P62979, P61289, P25786, P25787, Q06323, Q01973, P51665, P60900, P63000	554	13	1248	1.55957	1
GOTERM_BP_DIRECT	GO:0090263~positive regulation of canonical Wnt signaling pathway	11	1.95382	0.383582	P62979, Q6UXX9, Q92838, P61289, P25786, P25787, P31371, Q06323, P51665, O15520, P60900	554	20	1248	1.23899	1
GOTERM_BP_DIRECT	GO:0090090~negative regulation of canonical Wnt signaling pathway	16	2.84192	0.387797	Q15465, P25786, P25787, P19022, Q8NCW0, Q06323, O60565, P62979, P46531, P61289, P02649, Q92765, P24592, Q13253, P51665, P60900	554	31	1248	1.16269	1
GOTERM_MF_DIRECT	GO:0004298~threonine-type endopeptidase activity	3	0.53286	0.409094	P25786, P25787, P60900	535	3	1216	2.2729	0.99999
INTERPRO	IPR023332:Proteasome A-type subunit	3	0.53286	0.415759	P25786, P25787, P60900	556	3	1251	2.25	1
INTERPRO	IPR001353:Proteasome, subunit alpha/beta	3	0.53286	0.415759	P25786, P25787, P60900	556	3	1251	2.25	1
INTERPRO	IPR000426:Proteasome, alpha-subunit, N-terminal domain	3	0.53286	0.415759	P25786, P25787, P60900	556	3	1251	2.25	1
GOTERM_CC_DIRECT	GO:0019773~proteasome core complex, alpha-subunit complex	3	0.53286	0.417992	P25786, P25787, P60900	561	3	1258	2.24242	0.999287
GOTERM_CC_DIRECT	GO:0005839~proteasome core complex	3	0.53286	0.417992	P25786, P25787, P60900	561	3	1258	2.24242	0.999287
UP_KEYWORDS	Threonine protease	3	0.53286	0.418774	P25786, P25787, P60900	563	3	1261	2.23979	0.982737
SMART	SM00948:SM00948	3	0.53286	0.424606	P25786, P25787, P60900	416	3	923	2.21875	0.999802
GOTERM_BP_DIRECT	GO:0051603~proteolysis involved in cellular protein catabolic process	8	1.42096	0.526435	Q12884, P25786, P25787, Q9UBR2, Q9UBX1, P07858, P60900, Q99538	554	15	1248	1.20144	1
GOTERM_BP_DIRECT	GO:0043488~regulation of mRNA stability	9	1.59858	0.66234	P62979, P61289, P25786, P25787, P0DMV8, Q06323, P51665, P60900, P31946	554	19	1248	1.06707	1
Annotation Cluster 8	Enrichment Score: 0.7942425486697001
Category	Term	Count	%	PValue	Genes	List Total	Pop Hits	Pop Total	Fold Enrichment	Benjamini
UP_SEQ_FEATURE	short sequence motif:WSXWS motif	14	2.48668	0.0830607	P26992, Q6UWB1, P10912, P16871, Q9HC73, P78552, P08887, P16471, P42702, P42701, Q99665, Q01344, P40189, P48357	563	21	1260	1.49201	1
UP_SEQ_FEATURE	short sequence motif:Box 1 motif	12	2.13144	0.119206	P16471, P42702, P42701, Q6UWB1, Q99665, Q01344, P10912, P16871, Q9HC73, P40189, P48357, P78552	563	18	1260	1.49201	1
INTERPRO	IPR003529:Long hematopoietin receptor, Gp130 family 2, conserved site	5	0.888099	0.244347	P42702, P42701, Q99665, P40189, P48357	556	6	1251	1.875	1
GOTERM_MF_DIRECT	GO:0004896~cytokine receptor activity	13	2.30906	0.274997	P26992, P10912, P16871, P78552, P08887, P42702, P42701, Q9NRM6, Q99665, Q01344, Q13261, P40189, Q01638	535	23	1216	1.28468	0.999959
Annotation Cluster 9	Enrichment Score: 0.7140316946685302
Category	Term	Count	%	PValue	Genes	List Total	Pop Hits	Pop Total	Fold Enrichment	Benjamini
GOTERM_BP_DIRECT	GO:0006281~DNA repair	7	1.24334	0.0814807	O14757, Q08945, P06493, Q06609, P23396, O95243, Q9UNE7	554	8	1248	1.97112	1
UP_KEYWORDS	DNA repair	9	1.59858	0.169274	O14757, Q08945, P61088, P00519, P09429, Q06609, P23396, O95243, Q9UNE7	563	13	1261	1.55062	0.950507
UP_KEYWORDS	DNA damage	9	1.59858	0.246834	O14757, Q08945, P61088, P00519, P09429, Q06609, P23396, O95243, Q9UNE7	563	14	1261	1.43986	0.957172
GOTERM_MF_DIRECT	GO:0004520~endodeoxyribonuclease activity	3	0.53286	0.409094	Q06609, P23396, O95243	535	3	1216	2.2729	0.99999
Annotation Cluster 10	Enrichment Score: 0.6834914738308204
Category	Term	Count	%	PValue	Genes	List Total	Pop Hits	Pop Total	Fold Enrichment	Benjamini
GOTERM_MF_DIRECT	GO:0004908~interleukin-1 receptor activity	6	1.06572	0.1385	P14778, Q9NPH3, P27930, Q9NP60, Q13478, Q01638	535	7	1216	1.9482	0.999976
UP_SEQ_FEATURE	domain:TIR	7	1.24334	0.158888	P14778, Q9NPH3, O00206, Q9NP60, Q13478, O60603, Q01638	563	9	1260	1.74067	1
SMART	SM00255:TIR	7	1.24334	0.164056	P14778, Q9NPH3, O00206, Q9NP60, Q13478, O60603, Q01638	416	9	923	1.72569	0.996032
INTERPRO	IPR004074:Interleukin-1 receptor, type I/II	5	0.888099	0.244347	P14778, Q9NPH3, P27930, Q13478, Q01638	556	6	1251	1.875	1
INTERPRO	IPR000157:Toll/interleukin-1 receptor homology (TIR) domain	7	1.24334	0.24737	P14778, Q9NPH3, O00206, Q9NP60, Q13478, O60603, Q01638	556	10	1251	1.575	0.999999
INTERPRO	IPR015621:Interleukin-1 receptor family	6	1.06572	0.363213	P14778, Q9NPH3, P27930, Q9NP60, Q13478, Q01638	556	9	1251	1.5	1
Annotation Cluster 11	Enrichment Score: 0.6194772046288248
Category	Term	Count	%	PValue	Genes	List Total	Pop Hits	Pop Total	Fold Enrichment	Benjamini
BIOCARTA	h_g2Pathway:Cell Cycle: G2/M Checkpoint	7	1.24334	0.0984959	P04637, O14757, P14635, P53350, P27348, Q00987, P06493	192	8	413	1.88216	0.999996
GOTERM_BP_DIRECT	GO:0006461~protein complex assembly	7	1.24334	0.246254	P04637, P14635, Q00987, Q9NPH3, P25445, P06493, Q08752	554	10	1248	1.5769	1
KEGG_PATHWAY	hsa04115:p53 signaling pathway	9	1.59858	0.571171	P04637, O14757, P14635, P05019, Q00987, P31947, P25445, P06493, P07996	394	17	848	1.13944	0.999423
Annotation Cluster 12	Enrichment Score: 0.6118106631765998
Category	Term	Count	%	PValue	Genes	List Total	Pop Hits	Pop Total	Fold Enrichment	Benjamini
GOTERM_BP_DIRECT	GO:0003203~endocardial cushion morphogenesis	7	1.24334	0.0324869	P36894, P46531, P37023, Q00987, P17813, Q13253, P61812	554	7	1248	2.25271	1
GOTERM_BP_DIRECT	GO:0003222~ventricular trabecula myocardium morphogenesis	4	0.71048	0.670548	P36894, P46531, P17813, P61812	554	7	1248	1.28726	1
GOTERM_BP_DIRECT	GO:0003148~outflow tract septum morphogenesis	4	0.71048	0.670548	P36894, P17813, P55075, P61812	554	7	1248	1.28726	1
Annotation Cluster 13	Enrichment Score: 0.6067300043232744
Category	Term	Count	%	PValue	Genes	List Total	Pop Hits	Pop Total	Fold Enrichment	Benjamini
BIOCARTA	h_alkPathway:ALK in cardiac myocytes	10	1.7762	0.0796589	O43318, P36894, P16860, P18075, Q03167, Q13253, O95393, P61812, P01160, P01137	192	13	413	1.65465	1
GOTERM_BP_DIRECT	GO:0001837~epithelial to mesenchymal transition	7	1.24334	0.348684	P46531, P18075, Q03167, Q13253, P61812, P01137, Q99729	554	11	1248	1.43354	1
GOTERM_BP_DIRECT	GO:0060389~pathway-restricted SMAD protein phosphorylation	4	0.71048	0.544682	Q03167, O95393, P61812, P01137	554	6	1248	1.50181	1
Annotation Cluster 14	Enrichment Score: 0.5565722904532941
Category	Term	Count	%	PValue	Genes	List Total	Pop Hits	Pop Total	Fold Enrichment	Benjamini
INTERPRO	IPR013768:Intercellular adhesion molecule, N-terminal	4	0.71048	0.232707	P13598, Q9UMF0, P05362, P32942	556	4	1251	2.25	1
INTERPRO	IPR003988:Intercellular adhesion molecule	4	0.71048	0.232707	P13598, Q9UMF0, P05362, P32942	556	4	1251	2.25	1
INTERPRO	IPR003987:Intercellular adhesion molecule/vascular cell adhesion molecule, N-terminal	4	0.71048	0.395061	P13598, Q9UMF0, P05362, P32942	556	5	1251	1.8	1
Annotation Cluster 15	Enrichment Score: 0.555890384003077
Category	Term	Count	%	PValue	Genes	List Total	Pop Hits	Pop Total	Fold Enrichment	Benjamini
GOTERM_BP_DIRECT	GO:0045664~regulation of neuron differentiation	4	0.71048	0.232002	Q4KMG0, P34130, P20783, P01138	554	4	1248	2.25271	1
INTERPRO	IPR002072:Nerve growth factor-related	4	0.71048	0.232707	P34130, P20783, P01138, P23560	556	4	1251	2.25	1
INTERPRO	IPR019846:Nerve growth factor conserved site	4	0.71048	0.232707	P34130, P20783, P01138, P23560	556	4	1251	2.25	1
INTERPRO	IPR020408:Nerve growth factor-like	4	0.71048	0.232707	P34130, P20783, P01138, P23560	556	4	1251	2.25	1
SMART	SM00140:NGF	4	0.71048	0.240503	P34130, P20783, P01138, P23560	416	4	923	2.21875	0.998643
PIR_SUPERFAMILY	PIRSF001789:nerve growth factor, subunit beta	4	0.71048	0.268984	P34130, P20783, P01138, P23560	108	4	227	2.10185	1
GOTERM_BP_DIRECT	GO:0048812~neuron projection morphogenesis	6	1.06572	0.679204	P18075, P34130, P20783, P00533, P01138, Q9UJU6	554	12	1248	1.12635	1
Annotation Cluster 16	Enrichment Score: 0.5485552836567051
Category	Term	Count	%	PValue	Genes	List Total	Pop Hits	Pop Total	Fold Enrichment	Benjamini
GOTERM_BP_DIRECT	GO:0098609~cell-cell adhesion	20	3.5524	0.239019	P29317, P42224, P35613, P31947, Q9NZU0, P37802, P25685, P31946, Q9UBC2, P18031, P30041, P62258, P68431, P0DMV8, Q6UXZ4, P62826, P14618, Q06830, Q99497, Q9UJU6	554	37	1248	1.21768	1
GOTERM_MF_DIRECT	GO:0098641~cadherin binding involved in cell-cell adhesion	21	3.73002	0.264466	P29317, P42224, P35613, P31947, P37802, P25685, P31946, Q9UBC2, P18031, P30041, P12830, O00299, P62258, P68431, P0DMV8, P62826, P14618, P00533, Q06830, Q99497, Q9UJU6	535	40	1216	1.19327	0.999957
GOTERM_CC_DIRECT	GO:0005913~cell-cell adherens junction	25	4.4405	0.35771	P29317, P42224, P19022, P31947, P25685, P37802, P31946, Q15762, Q9BY67, P30041, P12830, P62826, P22223, Q06830, Q99497, Q9UJU6, P35613, Q9UBC2, P18031, O00299, P62258, P0DMV8, P68431, P14618, P00533	561	50	1258	1.12121	0.999147
Annotation Cluster 17	Enrichment Score: 0.5238194800042711
Category	Term	Count	%	PValue	Genes	List Total	Pop Hits	Pop Total	Fold Enrichment	Benjamini
UP_KEYWORDS	Adaptive immunity	22	3.90764	0.193503	P26718, Q9HBG7, P01730, P16410, P41240, Q9NNX6, Q9NQ25, Q06187, P42680, Q02223, P60568, P42081, Q8N423, O75144, Q9BZW8, P06241, Q13740, O75509, Q8NHL6, P09429, O14836, Q9UJU6	563	40	1261	1.23188	0.954878
UP_KEYWORDS	Immunity	54	9.59147	0.368109	P00973, P01031, Q9Y275, P26718, Q9UHD2, P07357, Q9HBG7, O00206, P41240, P35247, P14174, P41182, Q06187, P27918, P61769, P48740, O75144, P00738, P08174, P01024, Q9UJU6, P00736, P12318, Q9NPH3, P16410, Q9NPF7, Q9NNX6, P12314, Q9BXN2, P03973, O60603, P00746, P25786, P01730, Q9NQ25, Q9BY67, Q02223, P42680, P42081, P06241, Q8NHL6, P09769, O95711, Q86YT9, P60568, Q04759, Q8N423, P05155, Q04912, Q9BZW8,…	563	114	1261	1.06095	0.979388
GOTERM_BP_DIRECT	GO:0002250~adaptive immune response	22	3.90764	0.376597	P01566, P01579, P26718, P01730, P16410, P41240, Q9NNX6, Q9NQ25, Q06187, P42680, Q02223, P60568, P42081, O75144, Q8N423, Q9BZW8, P06241, Q13740, O75509, Q8NHL6, O14836, Q9UJU6	554	44	1248	1.12635	1
Annotation Cluster 18	Enrichment Score: 0.5148136214002196
Category	Term	Count	%	PValue	Genes	List Total	Pop Hits	Pop Total	Fold Enrichment	Benjamini
GOTERM_BP_DIRECT	GO:0010862~positive regulation of pathway-restricted SMAD protein phosphorylation	13	2.30906	0.0762143	P08476, P36894, P22004, P36896, P37023, P13497, P18075, O60383, P17813, O95393, P61812, P01137, P43026	554	19	1248	1.54133	1
GOTERM_MF_DIRECT	GO:0005160~transforming growth factor beta receptor binding	11	1.95382	0.158368	P08476, P22004, P13497, P03971, P18075, O60383, Q03167, O95393, P61812, P01137, P43026	535	17	1216	1.4707	0.99997
INTERPRO	IPR017948:Transforming growth factor beta, conserved site	9	1.59858	0.165463	P08476, P22004, P03971, P18075, O60383, O95393, P61812, P01137, P43026	556	13	1251	1.55769	0.999999
GOTERM_BP_DIRECT	GO:0030509~BMP signaling pathway	12	2.13144	0.166365	P36894, P22004, P37023, P13497, P18075, O60383, P17813, P55075, Q03167, Q13253, Q12841, O95393	554	19	1248	1.42276	1
INTERPRO	IPR001839:Transforming growth factor-beta, C-terminal	11	1.95382	0.167865	P08476, P22004, P03971, P39905, P18075, O60383, O95393, P61812, P01137, P43026, O60542	556	17	1251	1.45588	0.999997
SMART	SM00204:TGFB	11	1.95382	0.180351	P08476, P22004, P03971, P39905, P18075, O60383, O95393, P61812, P01137, P43026, O60542	416	17	923	1.43566	0.995345
KEGG_PATHWAY	hsa04350:TGF-beta signaling pathway	15	2.6643	0.217693	P01579, P08476, P22004, P36894, P36896, P61812, P43026, P03971, P18075, P63208, Q13253, P01106, P07996, P19883, P01137	394	25	848	1.29137	0.999915
INTERPRO	IPR015615:Transforming growth factor-beta-related	8	1.42096	0.338113	P08476, P22004, P18075, O60383, O95393, P61812, P01137, P43026	556	13	1251	1.38462	1
INTERPRO	IPR001111:Transforming growth factor-beta, N-terminal	7	1.24334	0.350051	P08476, P22004, P18075, O95393, P61812, P01137, P43026	556	11	1251	1.43182	1
KEGG_PATHWAY	hsa04390:Hippo signaling pathway	14	2.48668	0.500208	P22004, P36894, P31946, P61812, P05230, P43026, P27348, P12830, P03971, P18075, P62258, P01106, P01137, Q05513	394	27	848	1.116	0.999268
GOTERM_BP_DIRECT	GO:0060395~SMAD protein signal transduction	9	1.59858	0.586223	P08476, P22004, P13497, P18075, O60383, O95393, P61812, P01137, P43026	554	18	1248	1.12635	1
GOTERM_BP_DIRECT	GO:0040007~growth	5	0.888099	0.623073	P08476, P22004, P18075, P15692, P43026	554	9	1248	1.2515	1
GOTERM_BP_DIRECT	GO:0048468~cell development	5	0.888099	0.720017	P08476, Q15465, P13497, O60383, P43026	554	10	1248	1.12635	1
GOTERM_BP_DIRECT	GO:0007184~SMAD protein import into nucleus	3	0.53286	0.733824	P61812, P01137, P43026	554	5	1248	1.35162	1
GOTERM_BP_DIRECT	GO:0043408~regulation of MAPK cascade	6	1.06572	0.757749	P08476, P22004, P13497, O60383, O95393, P43026	554	13	1248	1.03971	1
Annotation Cluster 19	Enrichment Score: 0.4956818313421131
Category	Term	Count	%	PValue	Genes	List Total	Pop Hits	Pop Total	Fold Enrichment	Benjamini
GOTERM_BP_DIRECT	GO:0033209~tumor necrosis factor-mediated signaling pathway	32	5.68384	0.0169837	Q9Y275, O14763, P42224, P25786, P25787, Q9UBN6, O14788, P43489, Q02223, P62979, P61289, O00300, P29965, O00220, Q9UNE0, P32970, Q06323, P36941, Q86VX2, P19438, P28908, Q92838, Q969Z4, Q9Y5U5, P01374, P23510, P25445, O95150, P51665, P60900, O75509, O14836	554	52	1248	1.38628	1
INTERPRO	IPR000488:Death domain	7	1.24334	0.155298	P19438, O14763, Q6UXZ4, O00300, P25445, O75509, O00220	556	9	1251	1.75	0.999999
UP_SEQ_FEATURE	domain:Death	7	1.24334	0.158888	P19438, Q9UNE0, O14763, Q6UXZ4, P25445, O75509, O00220	563	9	1260	1.74067	1
SMART	SM00005:DEATH	7	1.24334	0.164056	P19438, O14763, Q6UXZ4, O00300, P25445, O75509, O00220	416	9	923	1.72569	0.996032
INTERPRO	IPR011029:Death-like domain	9	1.59858	0.165463	P19438, Q9UNE0, O14763, Q6UXZ4, O00300, P25445, O75509, P42575, O00220	556	13	1251	1.55769	0.999999
UP_SEQ_FEATURE	repeat:TNFR-Cys 2	13	2.30906	0.172377	P19438, Q9UNE0, P28908, O14763, Q9Y5U5, Q9UBN6, O00300, P25445, P43489, P36941, O75509, O14836, O00220	563	21	1260	1.38544	1
UP_SEQ_FEATURE	repeat:TNFR-Cys 1	13	2.30906	0.172377	P19438, Q9UNE0, P28908, O14763, Q9Y5U5, Q9UBN6, O00300, P25445, P43489, P36941, O75509, O14836, O00220	563	21	1260	1.38544	1
GOTERM_MF_DIRECT	GO:0005031~tumor necrosis factor-activated receptor activity	12	2.13144	0.217003	P19438, P28908, O14763, Q969Z4, Q9Y5U5, Q9UBN6, O00300, P25445, P43489, P36941, O75509, O00220	535	20	1216	1.36374	0.999994
INTERPRO	IPR001368:TNFR/NGFR cysteine-rich region	11	1.95382	0.307464	P19438, P28908, O14763, Q9Y5U5, Q9UBN6, O00300, P25445, P43489, P36941, O75509, O00220	556	19	1251	1.30263	1
UP_SEQ_FEATURE	repeat:TNFR-Cys 3	11	1.95382	0.315048	P19438, Q9UNE0, P28908, O14763, Q9Y5U5, Q9UBN6, O00300, P25445, P36941, O75509, O00220	563	19	1260	1.29569	1
SMART	SM00208:TNFR	11	1.95382	0.326141	P19438, P28908, O14763, Q9Y5U5, Q9UBN6, O00300, P25445, P43489, P36941, O75509, O00220	416	19	923	1.28454	0.99957
GOTERM_MF_DIRECT	GO:0045569~TRAIL binding	3	0.53286	0.409094	O14763, Q9UBN6, O00220	535	3	1216	2.2729	0.99999
GOTERM_BP_DIRECT	GO:0008625~extrinsic apoptotic signaling pathway via death domain receptors	9	1.59858	0.414532	P19438, O14763, Q9Y5U5, Q9UBN6, P25445, Q9NR28, O00220, P01138, P10415	554	16	1248	1.26715	1
INTERPRO	IPR020465:Tumour necrosis factor receptor 10	3	0.53286	0.415759	O14763, Q9UBN6, O00220	556	3	1251	2.25	1
GOTERM_BP_DIRECT	GO:0032496~response to lipopolysaccharide	32	5.68384	0.461495	O14763, P80162, Q9UBN6, P02775, O95998, O00206, P43489, P16581, O15520, P35225, P46531, P08246, Q99665, Q16644, O00300, P42830, O00220, P35354, P17181, P36941, P13686, P19438, P28908, Q969Z4, Q9Y5U5, P01374, P04179, P03973, P25445, O75509, P01588, O60603	554	68	1248	1.0601	1
UP_SEQ_FEATURE	repeat:TNFR-Cys 4	6	1.06572	0.485288	P19438, P28908, O00300, P43489, P36941, O75509	563	10	1260	1.34281	1
GOTERM_BP_DIRECT	GO:1902042~negative regulation of extrinsic apoptotic signaling pathway via death domain receptors	5	0.888099	0.623073	P02679, O14763, P05362, P25445, O00220	554	9	1248	1.2515	1
GOTERM_BP_DIRECT	GO:1902041~regulation of extrinsic apoptotic signaling pathway via death domain receptors	3	0.53286	0.733824	O14763, P25445, O00220	554	5	1248	1.35162	1
GOTERM_BP_DIRECT	GO:0097296~activation of cysteine-type endopeptidase activity involved in apoptotic signaling pathway	3	0.53286	0.828395	O14763, P25445, O00220	554	6	1248	1.12635	1
GOTERM_BP_DIRECT	GO:0006919~activation of cysteine-type endopeptidase activity involved in apoptotic process	8	1.42096	0.943438	O14763, P06239, O95150, P25445, Q9NR28, P42575, O00220, P01138	554	23	1248	0.78355	1
BIOCARTA	h_deathPathway:Induction of apoptosis through DR3 and DR4/5 Death Receptors	3	0.53286	0.968651	O14763, O00220, P10415	192	9	413	0.717014	1
KEGG_PATHWAY	hsa04210:Apoptosis	8	1.42096	0.982596	P04637, P19438, O14763, Q9UBN6, P25445, O00220, P01138, P10415	394	25	848	0.688731	0.999923
Annotation Cluster 20	Enrichment Score: 0.4884660613742485
Category	Term	Count	%	PValue	Genes	List Total	Pop Hits	Pop Total	Fold Enrichment	Benjamini
UP_SEQ_FEATURE	repeat:6	7	1.24334	0.158888	P02649, P05155, P11717, P15941, Q9NNX6, Q9UBC2, P02647	563	9	1260	1.74067	1
UP_SEQ_FEATURE	repeat:7	7	1.24334	0.158888	P02649, P05155, P11717, P15941, Q9NNX6, Q9UBC2, P02647	563	9	1260	1.74067	1
UP_SEQ_FEATURE	repeat:10	4	0.71048	0.235857	P11717, P15941, Q9UBC2, P02647	563	4	1260	2.23801	1
UP_SEQ_FEATURE	repeat:8	5	0.888099	0.24824	P02649, P11717, P15941, Q9UBC2, P02647	563	6	1260	1.86501	1
UP_SEQ_FEATURE	repeat:4	8	1.42096	0.250574	P49767, P02649, P05155, P11717, P15941, Q9NNX6, Q9UBC2, P02647	563	12	1260	1.49201	1
UP_SEQ_FEATURE	repeat:5	7	1.24334	0.252361	P02649, P05155, P11717, P15941, Q9NNX6, Q9UBC2, P02647	563	10	1260	1.56661	1
UP_SEQ_FEATURE	repeat:1	10	1.7762	0.40818	P49767, P02649, P05155, P20226, Q92994, P11717, P15941, Q9NNX6, Q9UBC2, P02647	563	18	1260	1.24334	1
UP_SEQ_FEATURE	repeat:13	3	0.53286	0.419298	P11717, P15941, Q9UBC2	563	3	1260	2.23801	1
UP_SEQ_FEATURE	repeat:14	3	0.53286	0.419298	P11717, P15941, Q9UBC2	563	3	1260	2.23801	1
UP_SEQ_FEATURE	repeat:15	3	0.53286	0.419298	P11717, P15941, Q9UBC2	563	3	1260	2.23801	1
UP_SEQ_FEATURE	repeat:11	3	0.53286	0.419298	P11717, P15941, Q9UBC2	563	3	1260	2.23801	1
UP_SEQ_FEATURE	repeat:12	3	0.53286	0.419298	P11717, P15941, Q9UBC2	563	3	1260	2.23801	1
UP_SEQ_FEATURE	repeat:9	3	0.53286	0.419298	P11717, P15941, Q9UBC2	563	3	1260	2.23801	1
UP_SEQ_FEATURE	repeat:3	7	1.24334	0.461732	P49767, P02649, P05155, P11717, P15941, Q9NNX6, Q9UBC2	563	12	1260	1.30551	1
UP_SEQ_FEATURE	repeat:2	10	1.7762	0.491999	P49767, P02649, P05155, P20226, Q92994, P11717, P15941, Q9NNX6, Q9UBC2, P02647	563	19	1260	1.1779	1
Annotation Cluster 21	Enrichment Score: 0.47585779942580836
Category	Term	Count	%	PValue	Genes	List Total	Pop Hits	Pop Total	Fold Enrichment	Benjamini
GOTERM_MF_DIRECT	GO:0004897~ciliary neurotrophic factor receptor activity	4	0.71048	0.226817	P26992, P42702, P40189, P08887	535	4	1216	2.2729	0.999993
GOTERM_BP_DIRECT	GO:0070120~ciliary neurotrophic factor-mediated signaling pathway	4	0.71048	0.394079	P26992, P42702, P40189, P08887	554	5	1248	1.80217	1
GOTERM_CC_DIRECT	GO:0070110~ciliary neurotrophic factor receptor complex	3	0.53286	0.417992	P26992, P40189, P08887	561	3	1258	2.24242	0.999287
Annotation Cluster 22	Enrichment Score: 0.472229851394148
Category	Term	Count	%	PValue	Genes	List Total	Pop Hits	Pop Total	Fold Enrichment	Benjamini
BBID	99.NF-kB_activation	5	0.888099	0.0965115	P04637, P19438, P14778, P01106, P10415	61	5	144	2.36066	0.999881
GOTERM_BP_DIRECT	GO:0010332~response to gamma radiation	5	0.888099	0.623073	P04637, P13500, P04179, P01106, P10415	554	9	1248	1.2515	1
BIOCARTA	h_telPathway:Telomeres, Telomerase, Cellular Aging, and Immortality	6	1.06572	0.637078	P04637, P06400, P08069, P01106, P00533, P10415	192	11	413	1.1733	1
Annotation Cluster 23	Enrichment Score: 0.4567779337614423
Category	Term	Count	%	PValue	Genes	List Total	Pop Hits	Pop Total	Fold Enrichment	Benjamini
GOTERM_BP_DIRECT	GO:0006364~rRNA processing	8	1.42096	0.0449724	P62979, P61247, P62081, Q9UQ80, Q9Y3A5, P38919, O00541, P23396	554	9	1248	2.00241	0.999999
GOTERM_MF_DIRECT	GO:0003735~structural constituent of ribosome	5	0.888099	0.237079	P62979, P61247, P62081, Q9H1K4, P23396	535	6	1216	1.89408	0.999986
GOTERM_BP_DIRECT	GO:0000184~nuclear-transcribed mRNA catabolic process, nonsense-mediated decay	5	0.888099	0.243476	P62979, P61247, P62081, P38919, P23396	554	6	1248	1.87726	1
GOTERM_BP_DIRECT	GO:0006412~translation	7	1.24334	0.246254	P62979, Q13542, P61247, P62081, Q9H1K4, P00533, P23396	554	10	1248	1.5769	1
GOTERM_CC_DIRECT	GO:0022627~cytosolic small ribosomal subunit	5	0.888099	0.2468	P62979, P69905, P61247, P62081, P23396	561	6	1258	1.86869	0.996306
GOTERM_MF_DIRECT	GO:0003723~RNA binding	12	2.13144	0.283899	Q14498, P25786, P04150, P22626, P61247, P62081, P12268, P62306, P60900, O00541, P23396, Q99729	535	21	1216	1.2988	0.999958
UP_KEYWORDS	Ribonucleoprotein	7	1.24334	0.355248	P62979, P22626, P61247, P62081, P62306, Q9UQ80, P23396	563	11	1261	1.42532	0.981134
UP_KEYWORDS	RNA-binding	11	1.95382	0.392648	P00973, Q14498, P04150, P22626, P12268, P62306, Q9UQ80, P38919, P23396, Q99497, Q99729	563	20	1261	1.23188	0.980911
GOTERM_BP_DIRECT	GO:0006614~SRP-dependent cotranslational protein targeting to membrane	4	0.71048	0.394079	P62979, P61247, P62081, P23396	554	5	1248	1.80217	1
GOTERM_BP_DIRECT	GO:0019083~viral transcription	4	0.71048	0.394079	P62979, P61247, P62081, P23396	554	5	1248	1.80217	1
KEGG_PATHWAY	hsa03010:Ribosome	4	0.71048	0.43154	P62979, P61247, P62081, P23396	394	5	848	1.72183	0.998895
GOTERM_CC_DIRECT	GO:0030529~intracellular ribonucleoprotein complex	7	1.24334	0.45923	P22626, P61247, P62081, Q9UQ80, P38919, P23396, Q99729	561	12	1258	1.30808	0.999164
UP_KEYWORDS	Ribosomal protein	4	0.71048	0.549912	P62979, P61247, P62081, P23396	563	6	1261	1.49319	0.995272
GOTERM_CC_DIRECT	GO:0005840~ribosome	4	0.71048	0.674589	P62979, P61247, P62081, P23396	561	7	1258	1.28139	0.999791
GOTERM_BP_DIRECT	GO:0006413~translational initiation	4	0.71048	0.768665	P62979, P61247, P62081, P23396	554	8	1248	1.12635	1
UP_KEYWORDS	Translation regulation	4	0.71048	0.896476	Q13542, Q9UQ80, P38919, P23396	563	10	1261	0.895915	0.999593
Annotation Cluster 24	Enrichment Score: 0.4463942879698082
Category	Term	Count	%	PValue	Genes	List Total	Pop Hits	Pop Total	Fold Enrichment	Benjamini
GOTERM_BP_DIRECT	GO:0007169~transmembrane receptor protein tyrosine kinase signaling pathway	27	4.79574	0.00967624	P06239, P01730, P08581, Q01973, P41240, Q06187, P42680, Q02763, P04626, P35916, P06241, P06213, P09769, P34130, P51813, Q16288, P08069, Q16620, P35968, O00451, P29597, P20783, P42679, P21860, Q08345, P00533, P01138	554	41	1248	1.48349	0.999991
GOTERM_MF_DIRECT	GO:0004714~transmembrane receptor protein tyrosine kinase activity	18	3.19716	0.021418	P29317, P08581, P16234, Q01973, P35590, Q06418, Q16288, P08069, Q02763, Q16620, P35968, P54760, P04626, P35916, P21860, Q08345, P06213, P00533	535	26	1216	1.57354	1
INTERPRO	IPR001245:Serine-threonine/tyrosine-protein kinase catalytic domain	35	6.2167	0.0448853	P36894, P29317, P06239, P08581, P16234, P41240, Q01973, Q06418, Q06187, P42680, O43318, Q02763, P37023, P09619, P04626, P35916, P06241, P06213, P29323, P09769, P22607, P51813, P35590, P00519, Q16288, P08069, Q16620, P35968, Q04912, P29597, P54760, P42679, P21860, Q08345, P00533	556	61	1251	1.29098	0.998254
INTERPRO	IPR008266:Tyrosine-protein kinase, active site	31	5.50622	0.0607453	P29317, P06239, P08581, P16234, P41240, Q01973, Q06418, Q06187, P42680, Q02763, P09619, P04626, P35916, P06241, P06213, P29323, P09769, P22607, P51813, P35590, P00519, Q16288, P08069, Q16620, P35968, Q04912, P54760, P29597, P42679, Q08345, P00533	556	54	1251	1.29167	0.998818
INTERPRO	IPR020635:Tyrosine-protein kinase, catalytic domain	31	5.50622	0.0607453	P29317, P06239, P08581, P16234, P41240, Q06418, Q06187, P42680, Q02763, P09619, P04626, P35916, P06241, P06213, P29323, P09769, P22607, P51813, P35590, P00519, Q16288, P08069, Q16620, P35968, Q04912, P54760, P29597, P42679, P21860, Q08345, P00533	556	54	1251	1.29167	0.998818
SMART	SM00219:TyrKc	31	5.50622	0.070878	P29317, P06239, P08581, P16234, P41240, Q06418, Q06187, P42680, Q02763, P09619, P04626, P35916, P06241, P06213, P29323, P09769, P22607, P51813, P35590, P00519, Q16288, P08069, Q16620, P35968, Q04912, P54760, P29597, P42679, P21860, Q08345, P00533	416	54	923	1.27373	0.981123
UP_KEYWORDS	Tyrosine-protein kinase	32	5.68384	0.158525	P29317, P06239, P08581, P16234, P41240, Q06418, Q06187, P42680, Q02763, P09619, P04626, P35916, P06241, P06213, P29323, P09769, P22607, P51813, P35590, P00519, Q16288, P08069, Q16620, P35968, Q04912, P54760, P29597, P42679, P45985, P21860, Q08345, P00533	563	60	1261	1.19455	0.976009
GOTERM_MF_DIRECT	GO:0004713~protein tyrosine kinase activity	35	6.2167	0.321413	P29317, P06239, P08581, P41240, O15520, Q06418, Q06187, P05230, Q02763, P09619, P04626, P55075, P06241, P10767, P06213, P29323, P09769, P22607, P51813, P35590, P00519, Q9NP95, O76093, P08069, P35968, P31371, P12034, Q04912, Q01344, P29597, P42679, P45985, P21860, P08620, P00533	535	72	1216	1.10488	0.999961
GOTERM_BP_DIRECT	GO:0038083~peptidyl-tyrosine autophosphorylation	14	2.48668	0.346112	P06239, P51813, P41240, P00519, Q06187, P42680, P08069, P35968, P29597, P42679, P06241, P06213, Q08345, P09769	554	26	1248	1.213	1
GOTERM_BP_DIRECT	GO:0018108~peptidyl-tyrosine phosphorylation	40	7.1048	0.46338	P29317, P08581, P16234, Q01973, O15520, Q06418, P05230, Q06187, P42680, Q02763, P29350, Q99665, P09619, P04626, P55075, P06241, P10767, P35916, P06213, P09769, P29323, P22607, P35590, Q16288, P00519, Q9NP95, O76093, Q16620, P35968, P42701, P31371, P12034, Q04912, Q01344, P54760, P45985, Q12805, P21860, P08620, P00533	554	86	1248	1.04777	1
UP_SEQ_FEATURE	binding site:ATP	60	10.6572	0.559228	P36894, Q9UHD2, P36896, P16234, P41240, Q01973, Q06187, O43318, Q02763, P53350, O15530, P52789, Q15759, P06213, Q8N5S9, O14757, Q16288, P00519, P08069, P35968, P54760, Q9P286, P45984, P45985, Q13554, Q9Y5S2, P29317, P06239, P08581, P49336, Q06418, P06493, P68400, P42680, Q15118, Q16644, P37023, P09619, P04626, P06241, P35916, Q8IW41, P38919, P29323, P09769, P22607, P51813, P35590, P15531, Q16620,…	563	133	1260	1.00963	1
UP_SEQ_FEATURE	domain:Protein kinase	54	9.59147	0.61026	P36894, Q9UHD2, P36896, P16234, P41240, Q01973, Q06187, O43318, Q02763, P53350, O15530, Q15759, P06213, Q8N5S9, O14757, Q16288, P00519, P08069, P35968, P54760, Q9P286, P45984, P45985, Q13554, Q9Y5S2, P29317, P06239, P08581, P49336, Q06418, P06493, P68400, P42680, P37023, Q16644, P09619, P04626, P35916, P06241, Q8IW41, P29323, P09769, P22607, P51813, P35590, Q16620, Q04759, Q04912, P42679, P21860,…	563	121	1260	0.998782	1
INTERPRO	IPR017441:Protein kinase, ATP binding site	50	8.88099	0.625912	P36894, Q9UHD2, P36896, P16234, P41240, Q06187, O43318, Q02763, P53350, O15530, Q15759, P06213, Q8N5S9, O14757, P00519, Q16288, P08069, P35968, P54760, Q9P286, P45985, Q13554, Q9Y5S2, P29317, P06239, P08581, P49336, P06493, Q06418, P68400, P42680, P37023, Q16644, P09619, P04626, P35916, P06241, P29323, P09769, P22607, P51813, P35590, Q04759, Q16620, P29597, Q04912, P42679, P00533, P11309, Q05513	556	113	1251	0.995575	1
INTERPRO	IPR000719:Protein kinase, catalytic domain	55	9.76909	0.643733	P36894, Q9UHD2, P36896, P16234, P41240, Q01973, Q06187, O43318, Q02763, P53350, O15530, Q15759, P06213, Q8N5S9, O14757, Q16288, P00519, P08069, P35968, P54760, Q9P286, P45984, P45985, Q13554, Q9Y5S2, P29317, P06239, P08581, P49336, Q06418, P06493, P68400, P42680, P37023, Q16644, P09619, P04626, P35916, P06241, Q8IW41, P29323, P09769, P22607, P51813, P35590, Q16620, Q04759, P29597, Q04912, P42679,…	556	125	1251	0.99	1
GOTERM_MF_DIRECT	GO:0005524~ATP binding	72	12.7886	0.655928	P00973, O75355, P36894, Q9UHD2, P36896, P16234, P41240, Q01973, Q06187, O43318, Q02763, P53350, O15530, P52789, Q15759, P00568, P06213, Q8N5S9, O14757, P68036, Q16288, P00519, P04637, P08069, P35968, P54760, Q9P286, P45984, P45985, Q13554, Q9Y5S2, P29317, P06239, P08581, P49336, P30086, Q06418, P06493, P68400, P42680, Q15118, Q16644, P37023, P09619, P04626, P06241, P35916, Q8IW41, P38919, P29323,…	535	166	1216	0.985835	1
UP_KEYWORDS	Nucleotide-binding	76	13.4991	0.665176	P00973, O75355, P36894, Q9UHD2, P36896, P16234, P41240, Q01973, Q06187, O43318, Q02763, Q9H773, P53350, O00408, O15530, P52789, Q15759, P00568, P62826, P06213, Q8N5S9, O14757, P68036, Q16288, P00519, P63000, P08069, P35968, P54760, Q9P286, P45984, P45985, Q13554, Q9Y5S2, P29317, P06239, P08581, P49336, P30086, Q06418, P06493, P68400, P42680, Q15118, Q16644, P37023, P09619, P04626, P06241, P35916,…	563	173	1261	0.983953	0.997906
INTERPRO	IPR011009:Protein kinase-like domain	56	9.94671	0.665264	P36894, Q9UHD2, P36896, P16234, P41240, Q01973, Q06187, O43318, Q02763, P53350, O15530, Q15759, P06213, Q8N5S9, O14757, Q16288, P00519, P08069, P35968, P54760, Q9P286, P45984, P45985, Q13554, Q9Y5S2, P29317, P06239, P08581, P49336, Q06418, P06493, P68400, P42680, Q16644, P37023, P09619, P04626, P35916, P06241, Q8IW41, P29323, P09769, P22607, P51813, P35590, Q16620, Q04759, P29597, Q9Y259, Q04912,…	556	128	1251	0.984375	1
UP_SEQ_FEATURE	nucleotide phosphate-binding region:ATP	61	10.8348	0.701593	P36894, Q9UHD2, P36896, P16234, P41240, Q01973, Q06187, O43318, Q02763, P53350, O15530, Q15759, P00568, P06213, Q8N5S9, O14757, Q16288, P00519, P08069, P35968, P54760, Q9P286, P45984, P45985, Q13554, Q9Y5S2, P29317, P06239, P08581, P49336, Q06418, P06493, P68400, P42680, Q15118, Q16644, P37023, P09619, P04626, P06241, P35916, Q8IW41, P38919, P29323, P09769, P22607, P51813, P35590, Q02241, Q16620,…	563	140	1260	0.975133	1
UP_KEYWORDS	Transferase	78	13.8544	0.702025	P00973, P36894, Q9UHD2, P36896, Q9UIC8, P16234, P41240, Q01973, Q06187, O43318, Q02763, P53350, O15530, P52789, Q15759, P00568, Q9GZX3, P06213, Q96CA5, Q8N5S9, O14757, P68036, Q9Y5N5, Q16288, P00519, Q03405, O60243, P08069, P35968, P54760, Q9P286, P45984, P45985, Q13554, Q9Y5S2, P29317, P06239, Q92794, P08581, P49336, Q06418, P06493, P68400, O14929, Q7LFX5, Q9Y4C5, P42680, Q11128, P43490, Q15118,…	563	179	1261	0.975997	0.997225
GOTERM_BP_DIRECT	GO:0046777~protein autophosphorylation	25	4.4405	0.723089	P36896, P22607, P51813, P16234, P41240, P00519, Q06418, Q16288, P08069, Q02763, Q16620, P35968, O15530, Q16644, P09619, P54760, P04626, P35916, Q08345, Q8IW41, P06213, Q13554, P00533, P09769, P11309	554	58	1248	0.970995	1
UP_KEYWORDS	ATP-binding	71	12.611	0.750748	P00973, O75355, P36894, Q9UHD2, P36896, P16234, P41240, Q01973, Q06187, O43318, Q02763, P53350, O15530, P52789, Q15759, P00568, P06213, Q8N5S9, O14757, P68036, Q16288, P00519, P08069, P35968, P54760, Q9P286, P45984, P45985, Q13554, Q9Y5S2, P29317, P06239, P08581, P49336, P30086, Q06418, P06493, P68400, P42680, Q15118, Q16644, P37023, P09619, P04626, P06241, P35916, Q8IW41, P38919, P29323, P09769,…	563	165	1261	0.963787	0.997848
UP_SEQ_FEATURE	active site:Proton acceptor	63	11.1901	0.76319	P36894, Q9UHD2, P36896, P16234, P41240, Q01973, Q06187, O43318, Q02763, P53350, O15530, Q15759, P06213, Q8N5S9, O14757, P35354, Q16288, P00519, P08069, P35968, Q9BY41, P54760, Q9P286, P45984, P45985, Q13554, Q9Y5S2, P29317, P06239, P08581, P49336, Q06418, P06493, P68400, P30566, P42680, Q16644, P37023, P09619, P04626, P06241, P35916, P09104, Q8IW41, P29323, P09769, P22607, P51813, P35590, P07202,…	563	147	1260	0.959147	1
UP_KEYWORDS	Kinase	62	11.0124	0.850092	P36894, Q9UHD2, P36896, P16234, P41240, Q01973, Q06187, O43318, Q02763, P53350, O15530, P52789, Q15759, P00568, P06213, Q8N5S9, O14757, Q16288, P00519, Q03405, P08069, P35968, P54760, Q9P286, P45984, P45985, Q13554, Q9Y5S2, P29317, P06239, P08581, P49336, Q06418, P06493, P68400, P42680, Q15118, Q16644, P37023, P09619, P04626, P06241, P35916, Q8IW41, P29323, P09769, P22607, P51813, P35590, P15531,…	563	149	1261	0.931992	0.999228
GOTERM_MF_DIRECT	GO:0004672~protein kinase activity	30	5.3286	0.878125	Q9UHD2, P08581, P16234, P49336, Q01973, P06493, P68400, Q06187, O43318, Q02763, P53350, Q15118, O15530, Q16644, P04626, Q15759, Q8IW41, O14757, P13500, P00519, Q04759, P29597, P45984, P45985, P21860, Q08345, Q13554, P00533, Q9Y5S2, Q05513	535	76	1216	0.897196	1
SMART	SM00220:S_TKc	23	4.08526	0.983022	P36894, O14757, Q9UHD2, P36896, P16234, P49336, P06493, P68400, O43318, Q02763, Q04759, P53350, O15530, Q16644, Q15759, P45984, P45985, Q8IW41, Q13554, Q8N5S9, Q9Y5S2, Q05513, P11309	416	66	923	0.773201	1
GOTERM_BP_DIRECT	GO:0006468~protein phosphorylation	27	4.79574	0.984433	P36894, P36896, P06239, P49336, P41240, P61812, P68400, Q06187, P42680, P53350, Q15118, O15530, P37023, P04626, P06241, P09769, Q8N5S9, P51813, P13500, P29597, P45984, P42679, Q13554, P01137, Q9Y5S2, P11309, Q05513	554	78	1248	0.779783	1
INTERPRO	IPR008271:Serine/threonine-protein kinase, active site	20	3.5524	0.985749	P36894, O14757, P36896, P49336, P06493, P68400, O43318, Q04759, P53350, P37023, O15530, Q16644, P45984, P45985, Q13554, Q8IW41, Q8N5S9, Q9Y5S2, Q05513, P11309	556	60	1251	0.75	1
GOTERM_MF_DIRECT	GO:0004674~protein serine/threonine kinase activity	21	3.73002	0.990804	P36894, O14757, Q9UHD2, P36896, P49336, P06493, P68400, O43318, Q04759, P53350, P37023, O15530, Q16644, Q15759, Q9P286, Q13554, Q8IW41, Q8N5S9, Q9Y5S2, Q05513, P11309	535	65	1216	0.734321	1
UP_KEYWORDS	Serine/threonine-protein kinase	23	4.08526	0.9925	P36894, O14757, Q9UHD2, P36896, P49336, P06493, P68400, O43318, Q04759, P53350, P37023, O15530, Q16644, Q15759, Q9P286, P45984, P45985, Q13554, Q8IW41, Q8N5S9, Q9Y5S2, Q05513, P11309	563	70	1261	0.73593	0.999999
Annotation Cluster 25	Enrichment Score: 0.4449787846764774
Category	Term	Count	%	PValue	Genes	List Total	Pop Hits	Pop Total	Fold Enrichment	Benjamini
GOTERM_MF_DIRECT	GO:0003700~transcription factor activity, sequence-specific DNA binding	15	2.6643	0.109764	P06400, P42224, P20226, P41182, Q99729, P04637, P46531, P03372, P04150, P15498, Q9UQ80, P17676, P01106, P09429, P20393	535	24	1216	1.42056	0.999989
GOTERM_BP_DIRECT	GO:0006355~regulation of transcription, DNA-templated	26	4.61812	0.135886	P36896, Q92794, P17813, P27797, P68400, Q14498, P46531, Q04721, P37023, O15530, P01106, P06213, P23396, Q99829, P68036, P63167, Q92994, P00519, P04637, P03372, Q04759, P04150, Q08945, P15498, P17676, Q12805	554	47	1248	1.24618	1
UP_KEYWORDS	Activator	16	2.84192	0.335646	P42224, Q92794, P63167, Q92994, P49336, P41182, P04637, Q14498, P46531, P03372, Q04721, O15530, P04626, P17676, P01106, P20393	563	30	1261	1.19455	0.981257
UP_KEYWORDS	Transcription	31	5.50622	0.699675	P42224, Q92794, P49336, P41182, P68400, Q06187, O43318, Q14498, P46531, Q04721, O15530, P04626, Q15759, Q9UQ80, P01106, P23396, P20393, P06400, Q99829, P68036, Q99856, P63167, P20226, Q92994, Q86VX2, P04637, P03372, P04150, Q08945, Q9BY41, P17676	563	71	1261	0.977935	0.997323
UP_KEYWORDS	Transcription regulation	31	5.50622	0.699675	P42224, Q92794, P49336, P41182, P68400, Q06187, O43318, Q14498, P46531, Q04721, O15530, P04626, Q15759, Q9UQ80, P01106, P23396, P20393, P06400, Q99829, P68036, Q99856, P63167, P20226, Q92994, Q86VX2, P04637, P03372, P04150, Q08945, Q9BY41, P17676	563	71	1261	0.977935	0.997323
GOTERM_BP_DIRECT	GO:0006351~transcription, DNA-templated	23	4.08526	0.872612	P06400, Q99829, P68036, P42224, Q92794, P63167, P41182, P68400, Q86VX2, Q06187, P04637, O43318, Q14498, P03372, O15530, P04150, Q9BY41, P04626, Q15759, Q9UQ80, P17676, P23396, P20393	554	58	1248	0.893315	1
Annotation Cluster 26	Enrichment Score: 0.440108041959765
Category	Term	Count	%	PValue	Genes	List Total	Pop Hits	Pop Total	Fold Enrichment	Benjamini
GOTERM_MF_DIRECT	GO:0003700~transcription factor activity, sequence-specific DNA binding	15	2.6643	0.109764	P06400, P42224, P20226, P41182, Q99729, P04637, P46531, P03372, P04150, P15498, Q9UQ80, P17676, P01106, P09429, P20393	535	24	1216	1.42056	0.999989
GOTERM_MF_DIRECT	GO:0043565~sequence-specific DNA binding	9	1.59858	0.2311	P04637, P46531, P03372, P04150, P17676, P01106, P41182, P10415, Q99729	535	14	1216	1.46115	0.999989
UP_KEYWORDS	DNA-binding	24	4.26288	0.319933	P06400, Q99856, P42224, P11387, P20226, P12268, P41182, P00519, O95243, P04637, P05114, P03372, P0C0S5, P04150, Q08945, P16403, P68431, P17676, Q7L7L0, P01106, P09429, Q06609, P23396, P20393	563	47	1261	1.14372	0.97863
GOTERM_MF_DIRECT	GO:0000978~RNA polymerase II core promoter proximal region sequence-specific DNA binding	9	1.59858	0.401819	P0C0S5, P03372, P42224, P04150, P20226, P17676, P01106, P15941, P20393	535	16	1216	1.2785	0.99999
GOTERM_MF_DIRECT	GO:0003677~DNA binding	23	4.08526	0.448183	P06400, Q99856, P42224, Q92794, P11387, P27797, P20226, P12268, P00519, P01011, P04637, P05114, P03372, P04150, Q08945, P04179, Q7L7L0, Q9UQ80, P17676, P01106, P09429, Q06609, P23396	535	48	1216	1.0891	0.999997
GOTERM_BP_DIRECT	GO:0006366~transcription from RNA polymerase II promoter	8	1.42096	0.613471	P04637, P03372, Q99856, P04150, Q08945, P20226, P17676, P01106	554	16	1248	1.12635	1
GOTERM_MF_DIRECT	GO:0001077~transcriptional activator activity, RNA polymerase II core promoter proximal region sequence-specific binding	4	0.71048	0.926075	P03372, P04150, P17676, P01106	535	11	1216	0.826508	1
Annotation Cluster 27	Enrichment Score: 0.43289195667709457
Category	Term	Count	%	PValue	Genes	List Total	Pop Hits	Pop Total	Fold Enrichment	Benjamini
UP_KEYWORDS	Fibrinolysis	6	1.06572	0.146691	P04196, P05155, P03952, P00747, P07225, Q96IY4	563	7	1261	1.91982	0.978864
GOTERM_BP_DIRECT	GO:0042730~fibrinolysis	10	1.7762	0.23666	P04196, P02679, P00750, P05155, P08697, P03952, Q03405, P00747, P07225, Q96IY4	554	16	1248	1.40794	1
UP_KEYWORDS	Blood coagulation	15	2.6643	0.345568	P04196, P10646, P02679, P01042, P04070, P12259, P00742, P05155, Q76LX8, P01009, Q9UK55, P03952, P00747, P07225, Q96IY4	563	28	1261	1.19989	0.980296
UP_KEYWORDS	Hemostasis	15	2.6643	0.345568	P04196, P10646, P02679, P01042, P04070, P12259, P00742, P05155, Q76LX8, P01009, Q9UK55, P03952, P00747, P07225, Q96IY4	563	28	1261	1.19989	0.980296
GOTERM_BP_DIRECT	GO:0051918~negative regulation of fibrinolysis	5	0.888099	0.376861	P04196, P08697, P07996, P00747, Q96IY4	554	7	1248	1.60908	1
BIOCARTA	h_intrinsicPathway:Intrinsic Prothrombin Activation Pathway	8	1.42096	0.389585	P02679, P00742, P01042, P05155, P04070, P03952, P12259, P07225	192	13	413	1.32372	1
BIOCARTA	h_amiPathway:Acute Myocardial Infarction	7	1.24334	0.398132	P10646, P02679, P00742, P00750, P04070, P00747, P07225	192	11	413	1.36884	1
KEGG_PATHWAY	hsa04610:Complement and coagulation cascades	22	3.90764	0.648934	P01031, P10646, P02679, P07357, P01042, P04070, Q03405, P12259, P48740, P00742, P00750, P05155, P01009, P08697, P03952, P08174, P01024, P00747, P00746, P00736, P07225, Q96IY4	394	47	848	1.00745	0.999133
GOTERM_BP_DIRECT	GO:0007596~blood coagulation	19	3.37478	0.807913	P01566, P10646, Q15465, P02679, P04070, Q03405, P12259, P63000, P00742, P00750, P68431, P01009, P16671, Q9UK55, P06241, P07093, P00747, P07225, Q96IY4	554	46	1248	0.930466	1
Annotation Cluster 28	Enrichment Score: 0.4325531041499116
Category	Term	Count	%	PValue	Genes	List Total	Pop Hits	Pop Total	Fold Enrichment	Benjamini
BBID	81.Structure_of_Caps_and_SMACs	5	0.888099	0.0965115	P06239, P01730, P05362, P06241, Q9NR28	61	5	144	2.36066	0.999881
GOTERM_BP_DIRECT	GO:0050690~regulation of defense response to virus by virus	5	0.888099	0.243476	P61769, P06239, P01730, P06241, P63000	554	6	1248	1.87726	1
BBID	67.Ikaros_and_signaling_inhibitors	5	0.888099	0.561812	P60568, P06239, P15498, P01730, P06241	61	9	144	1.31148	0.999897
BIOCARTA	h_tcraPathway:Lck and Fyn tyrosine kinases in initiation of TCR Activation	3	0.53286	0.62996	P06239, P01730, P06241	192	4	413	1.61328	1
UP_SEQ_FEATURE	lipid moiety-binding region:S-palmitoyl cysteine	6	1.06572	0.826598	P06239, P01730, P06241, P16671, P30086, P15941	563	14	1260	0.959147	1
Annotation Cluster 29	Enrichment Score: 0.4288645157135692
Category	Term	Count	%	PValue	Genes	List Total	Pop Hits	Pop Total	Fold Enrichment	Benjamini
GOTERM_BP_DIRECT	GO:0032733~positive regulation of interleukin-10 production	8	1.42096	0.160896	P05112, P23510, O00206, Q9NPF7, P09429, O60603, P29965, P47992	554	11	1248	1.63833	1
GOTERM_BP_DIRECT	GO:0032735~positive regulation of interleukin-12 production	8	1.42096	0.243936	P01579, P23510, P16671, O00206, Q9NPF7, P09429, O60603, P29965	554	12	1248	1.50181	1
GOTERM_BP_DIRECT	GO:0032760~positive regulation of tumor necrosis factor production	7	1.24334	0.644148	P01579, P13500, P16671, O00206, Q9NPF7, P09429, O60603	554	14	1248	1.12635	1
GOTERM_MF_DIRECT	GO:0001530~lipopolysaccharide binding	4	0.71048	0.761614	P25786, O00206, P09429, O60603	535	8	1216	1.13645	1
Annotation Cluster 30	Enrichment Score: 0.4284677201513389
Category	Term	Count	%	PValue	Genes	List Total	Pop Hits	Pop Total	Fold Enrichment	Benjamini
GOTERM_BP_DIRECT	GO:0060038~cardiac muscle cell proliferation	4	0.71048	0.232002	P46531, Q03167, O95393, P61812	554	4	1248	2.25271	1
GOTERM_BP_DIRECT	GO:0001837~epithelial to mesenchymal transition	7	1.24334	0.348684	P46531, P18075, Q03167, Q13253, P61812, P01137, Q99729	554	11	1248	1.43354	1
GOTERM_BP_DIRECT	GO:0061384~heart trabecula morphogenesis	4	0.71048	0.394079	P46531, P18075, Q03167, Q13253	554	5	1248	1.80217	1
GOTERM_BP_DIRECT	GO:0060317~cardiac epithelial to mesenchymal transition	3	0.53286	0.414964	P46531, Q03167, P61812	554	3	1248	2.25271	1
GOTERM_BP_DIRECT	GO:0060412~ventricular septum morphogenesis	4	0.71048	0.544682	P46531, Q03167, Q13253, P61812	554	6	1248	1.50181	1
Annotation Cluster 31	Enrichment Score: 0.42318196201801495
Category	Term	Count	%	PValue	Genes	List Total	Pop Hits	Pop Total	Fold Enrichment	Benjamini
INTERPRO	IPR000483:Cysteine-rich flanking region, C-terminal	13	2.30906	0.00526029	Q6UXM1, Q9BZR6, Q6UXK2, O94991, Q9NZU0, O00206, Q16288, Q96PX8, O43155, Q16620, Q9NZU1, Q86SJ2, O60603	556	15	1251	1.95	0.922129
SMART	SM00082:LRRCT	13	2.30906	0.00592622	Q6UXM1, Q9BZR6, Q6UXK2, O94991, Q9NZU0, O00206, Q16288, Q96PX8, O43155, Q16620, Q9NZU1, Q86SJ2, O60603	416	15	923	1.92292	0.723037
GOTERM_BP_DIRECT	GO:0051965~positive regulation of synapse assembly	12	2.13144	0.227957	O43155, Q16620, Q9NPH3, Q9NZU1, O94991, Q86SJ2, Q9NZU0, P58400, Q16288, Q96PX8, P29323, P23560	554	20	1248	1.35162	1
UP_SEQ_FEATURE	repeat:LRR 13	5	0.888099	0.24824	Q6UXM1, O94991, O00206, O60603, Q96PX8	563	6	1260	1.86501	1
GOTERM_MF_DIRECT	GO:0005057~receptor signaling protein activity	6	1.06572	0.352691	O43155, Q9NZU1, Q9NZU0, P19174, Q01638, P12314	535	9	1216	1.51526	0.999984
UP_SEQ_FEATURE	domain:Fibronectin type-III	7	1.24334	0.356153	O43155, Q9NZU1, P10912, P16871, Q9NZU0, Q9HC73, P08887	563	11	1260	1.42419	1
INTERPRO	IPR001611:Leucine-rich repeat	13	2.30906	0.359699	Q6UXM1, Q9BZR6, Q6UXK2, O94991, Q9NZU0, O00206, Q16288, Q96PX8, O43155, Q16620, Q9NZU1, Q86SJ2, O60603	556	24	1251	1.21875	1
UP_KEYWORDS	Leucine-rich repeat	13	2.30906	0.367399	Q6UXM1, Q9BZR6, Q6UXK2, O94991, Q9NZU0, O00206, Q16288, Q96PX8, O43155, Q16620, Q9NZU1, Q86SJ2, O60603	563	24	1261	1.21322	0.98255
INTERPRO	IPR003591:Leucine-rich repeat, typical subtype	11	1.95382	0.38547	O43155, Q6UXM1, Q6UXK2, Q9BZR6, Q9NZU1, O94991, Q86SJ2, Q9NZU0, O00206, O60603, Q96PX8	556	20	1251	1.2375	1
UP_SEQ_FEATURE	repeat:LRR 5	11	1.95382	0.393899	O43155, Q6UXM1, Q6UXK2, Q9BZR6, Q9NZU1, O94991, Q86SJ2, Q9NZU0, O00206, O60603, Q96PX8	563	20	1260	1.23091	1
UP_SEQ_FEATURE	repeat:LRR 14	4	0.71048	0.399435	Q6UXM1, O94991, O00206, O60603	563	5	1260	1.79041	1
SMART	SM00369:LRR_TYP	11	1.95382	0.406405	O43155, Q6UXM1, Q6UXK2, Q9BZR6, Q9NZU1, O94991, Q86SJ2, Q9NZU0, O00206, O60603, Q96PX8	416	20	923	1.22031	0.999828
UP_SEQ_FEATURE	repeat:LRR 2	13	2.30906	0.440995	Q6UXM1, Q9BZR6, Q6UXK2, O94991, Q9NZU0, O00206, Q16288, Q96PX8, O43155, Q16620, Q9NZU1, Q86SJ2, O60603	563	25	1260	1.16377	1
UP_SEQ_FEATURE	repeat:LRR 1	13	2.30906	0.440995	Q6UXM1, Q9BZR6, Q6UXK2, O94991, Q9NZU0, O00206, Q16288, Q96PX8, O43155, Q16620, Q9NZU1, Q86SJ2, O60603	563	25	1260	1.16377	1
UP_SEQ_FEATURE	repeat:LRR 4	11	1.95382	0.473443	O43155, Q6UXM1, Q6UXK2, Q9BZR6, Q9NZU1, O94991, Q86SJ2, Q9NZU0, O00206, O60603, Q96PX8	563	21	1260	1.17229	1
UP_SEQ_FEATURE	repeat:LRR 6	10	1.7762	0.491999	O43155, Q6UXM1, Q9BZR6, Q9NZU1, O94991, Q86SJ2, Q9NZU0, O00206, O60603, Q96PX8	563	19	1260	1.1779	1
UP_SEQ_FEATURE	repeat:LRR 9	9	1.59858	0.512575	O43155, Q6UXM1, Q9BZR6, Q9NZU1, O94991, Q9NZU0, O00206, O60603, Q96PX8	563	17	1260	1.18483	1
UP_SEQ_FEATURE	repeat:LRR 8	9	1.59858	0.512575	O43155, Q6UXM1, Q9BZR6, Q9NZU1, O94991, Q9NZU0, O00206, O60603, Q96PX8	563	17	1260	1.18483	1
UP_SEQ_FEATURE	repeat:LRR 7	9	1.59858	0.512575	O43155, Q6UXM1, Q9BZR6, Q9NZU1, O94991, Q9NZU0, O00206, O60603, Q96PX8	563	17	1260	1.18483	1
UP_SEQ_FEATURE	repeat:LRR 3	11	1.95382	0.550628	O43155, Q6UXM1, Q6UXK2, Q9BZR6, Q9NZU1, O94991, Q86SJ2, Q9NZU0, O00206, O60603, Q96PX8	563	22	1260	1.11901	1
UP_SEQ_FEATURE	repeat:LRR 16	3	0.53286	0.602739	Q6UXM1, O94991, O00206	563	4	1260	1.67851	1
UP_SEQ_FEATURE	repeat:LRR 15	3	0.53286	0.602739	Q6UXM1, O94991, O00206	563	4	1260	1.67851	1
UP_SEQ_FEATURE	repeat:LRR 10	8	1.42096	0.622602	O43155, Q6UXM1, Q9NZU1, O94991, Q9NZU0, O00206, O60603, Q96PX8	563	16	1260	1.11901	1
GOTERM_MF_DIRECT	GO:0030674~protein binding, bridging	6	1.06572	0.669072	O43155, Q16623, P02679, Q9NZU1, Q9NZU0, Q9UNE7	535	12	1216	1.13645	0.999999
UP_SEQ_FEATURE	repeat:LRR 12	5	0.888099	0.726355	Q6UXM1, O94991, O00206, O60603, Q96PX8	563	10	1260	1.11901	1
UP_SEQ_FEATURE	repeat:LRR 11	5	0.888099	0.726355	Q6UXM1, O94991, O00206, O60603, Q96PX8	563	10	1260	1.11901	1
INTERPRO	IPR000372:Leucine-rich repeat-containing N-terminal	5	0.888099	0.798113	O43155, Q16620, Q9NZU1, Q9NZU0, Q16288	556	11	1251	1.02273	1
SMART	SM00013:LRRNT	5	0.888099	0.809679	O43155, Q16620, Q9NZU1, Q9NZU0, Q16288	416	11	923	1.00852	0.99999
GOTERM_BP_DIRECT	GO:0006469~negative regulation of protein kinase activity	8	1.42096	0.81332	P06400, O43155, O15530, Q9BZR6, Q9NZU1, Q9NZU0, P31947, Q99497	554	19	1248	0.948508	1
GOTERM_BP_DIRECT	GO:0046426~negative regulation of JAK-STAT cascade	4	0.71048	0.841462	O43155, Q9BZR6, Q9NZU1, Q9NZU0	554	9	1248	1.0012	1
GOTERM_MF_DIRECT	GO:0004860~protein kinase inhibitor activity	4	0.71048	0.888818	O43155, Q9BZR6, Q9NZU1, Q9NZU0	535	10	1216	0.909159	1
Annotation Cluster 32	Enrichment Score: 0.4182925358874447
Category	Term	Count	%	PValue	Genes	List Total	Pop Hits	Pop Total	Fold Enrichment	Benjamini
GOTERM_BP_DIRECT	GO:0006367~transcription initiation from RNA polymerase II promoter	8	1.42096	0.160896	P46531, P03372, Q04721, P04150, P20226, P49336, P01160, P20393	554	11	1248	1.63833	1
GOTERM_MF_DIRECT	GO:0000978~RNA polymerase II core promoter proximal region sequence-specific DNA binding	9	1.59858	0.401819	P0C0S5, P03372, P42224, P04150, P20226, P17676, P01106, P15941, P20393	535	16	1216	1.2785	0.99999
GOTERM_MF_DIRECT	GO:0003707~steroid hormone receptor activity	3	0.53286	0.409094	P03372, P04150, P20393	535	3	1216	2.2729	0.99999
INTERPRO	IPR001723:Steroid hormone receptor	3	0.53286	0.415759	P03372, P04150, P20393	556	3	1251	2.25	1
INTERPRO	IPR000536:Nuclear hormone receptor, ligand-binding, core	3	0.53286	0.415759	P03372, P04150, P20393	556	3	1251	2.25	1
INTERPRO	IPR001628:Zinc finger, nuclear hormone receptor-type	3	0.53286	0.415759	P03372, P04150, P20393	556	3	1251	2.25	1
INTERPRO	IPR013088:Zinc finger, NHR/GATA-type	3	0.53286	0.415759	P03372, P04150, P20393	556	3	1251	2.25	1
UP_SEQ_FEATURE	zinc finger region:NR C4-type	3	0.53286	0.419298	P03372, P04150, P20393	563	3	1260	2.23801	1
UP_SEQ_FEATURE	DNA-binding region:Nuclear receptor	3	0.53286	0.419298	P03372, P04150, P20393	563	3	1260	2.23801	1
SMART	SM00399:ZnF_C4	3	0.53286	0.424606	P03372, P04150, P20393	416	3	923	2.21875	0.999802
SMART	SM00430:HOLI	3	0.53286	0.424606	P03372, P04150, P20393	416	3	923	2.21875	0.999802
Annotation Cluster 33	Enrichment Score: 0.40571600665013585
Category	Term	Count	%	PValue	Genes	List Total	Pop Hits	Pop Total	Fold Enrichment	Benjamini
INTERPRO	IPR006212:Furin-like repeat	8	1.42096	0.0939164	Q6UXX9, P08069, P04626, P21860, P06213, Q2I0M5, Q96HD1, P00533	556	10	1251	1.8	0.99983
SMART	SM00261:FU	8	1.42096	0.100326	Q6UXX9, P08069, P04626, P21860, P06213, Q2I0M5, Q96HD1, P00533	416	10	923	1.775	0.977764
INTERPRO	IPR000494:EGF receptor, L domain	5	0.888099	0.244347	P08069, P04626, P21860, P06213, P00533	556	6	1251	1.875	1
INTERPRO	IPR006211:Furin-like cysteine-rich domain	5	0.888099	0.244347	P08069, P04626, P21860, P06213, P00533	556	6	1251	1.875	1
GOTERM_MF_DIRECT	GO:0004716~receptor signaling protein tyrosine kinase activity	6	1.06572	0.352691	P35968, P04626, P21860, Q06418, P06213, P00533	535	9	1216	1.51526	0.999984
GOTERM_BP_DIRECT	GO:0014065~phosphatidylinositol 3-kinase signaling	5	0.888099	0.50702	P08069, P05019, P04626, P21860, Q06418	554	8	1248	1.40794	1
INTERPRO	IPR016245:Tyrosine protein kinase, EGF/ERB/XmrK receptor	3	0.53286	0.59881	P04626, P21860, P00533	556	4	1251	1.6875	1
PIR_SUPERFAMILY	PIRSF000619:tyrosine-protein kinase, EGF receptor type	3	0.53286	0.644825	P04626, P21860, P00533	108	4	227	1.57639	1
BIOCARTA	h_her2Pathway:Role of ERBB2 in Signal Transduction and Oncology	6	1.06572	0.933071	P03372, P04626, P40189, P21860, P00533, P08887	192	16	413	0.806641	1
GOTERM_BP_DIRECT	GO:2000145~regulation of cell motility	4	0.71048	0.954208	P04626, P21860, P00519, P00533	554	12	1248	0.750903	1
GOTERM_BP_DIRECT	GO:0038128~ERBB2 signaling pathway	6	1.06572	0.995962	P62979, P04626, P42679, P21860, P00533, Q9UNE7	554	24	1248	0.563177	1
Annotation Cluster 34	Enrichment Score: 0.4038334689916896
Category	Term	Count	%	PValue	Genes	List Total	Pop Hits	Pop Total	Fold Enrichment	Benjamini
GOTERM_MF_DIRECT	GO:0051219~phosphoprotein binding	7	1.24334	0.238077	P06400, Q9UHD2, P00750, P62258, P31947, P11717, P31946	535	10	1216	1.59103	0.999977
GOTERM_BP_DIRECT	GO:1900740~positive regulation of protein insertion into mitochondrial membrane involved in apoptotic signaling pathway	9	1.59858	0.24059	P04637, P27348, P62258, P63167, P31947, P31946, P10144, P63098, P10415	554	14	1248	1.44817	1
GOTERM_CC_DIRECT	GO:0030659~cytoplasmic vesicle membrane	7	1.24334	0.353898	P27348, Q6UXM1, P62258, Q9NZU1, Q13261, P31947, P31946	561	11	1258	1.427	0.99929
INTERPRO	IPR023409:14-3-3 protein, conserved site	4	0.71048	0.395061	P27348, P62258, P31947, P31946	556	5	1251	1.8	1
INTERPRO	IPR023410:14-3-3 domain	4	0.71048	0.395061	P27348, P62258, P31947, P31946	556	5	1251	1.8	1
INTERPRO	IPR000308:14-3-3 protein	4	0.71048	0.395061	P27348, P62258, P31947, P31946	556	5	1251	1.8	1
UP_SEQ_FEATURE	site:Interaction with phosphoserine on interacting protein	4	0.71048	0.399435	P27348, P62258, P31947, P31946	563	5	1260	1.79041	1
SMART	SM00101:14_3_3	4	0.71048	0.405975	P27348, P62258, P31947, P31946	416	5	923	1.775	0.999915
PIR_SUPERFAMILY	PIRSF000868:14-3-3 protein	4	0.71048	0.44595	P27348, P62258, P31947, P31946	108	5	227	1.68148	1
GOTERM_BP_DIRECT	GO:0061024~membrane organization	4	0.71048	0.544682	P27348, P62258, P31947, P31946	554	6	1248	1.50181	1
GOTERM_BP_DIRECT	GO:0006605~protein targeting	3	0.53286	0.733824	P27348, P62258, P31946	554	5	1248	1.35162	1
Annotation Cluster 35	Enrichment Score: 0.3803481088762754
Category	Term	Count	%	PValue	Genes	List Total	Pop Hits	Pop Total	Fold Enrichment	Benjamini
INTERPRO	IPR003529:Long hematopoietin receptor, Gp130 family 2, conserved site	5	0.888099	0.244347	P42702, P42701, Q99665, P40189, P48357	556	6	1251	1.875	1
UP_SEQ_FEATURE	domain:Fibronectin type-III 4	9	1.59858	0.423947	P42702, P42701, Q99665, Q8IWV2, O00533, P32004, P40189, P48357, Q92823	563	16	1260	1.25888	1
UP_SEQ_FEATURE	domain:Fibronectin type-III 5	6	1.06572	0.485288	P42702, P42701, Q99665, P32004, P40189, Q92823	563	10	1260	1.34281	1
INTERPRO	IPR010457:Immunoglobulin C2-set-like, ligand-binding	3	0.53286	0.59881	Q99665, P40189, P48357	556	4	1251	1.6875	1
Annotation Cluster 36	Enrichment Score: 0.37542531045248473
Category	Term	Count	%	PValue	Genes	List Total	Pop Hits	Pop Total	Fold Enrichment	Benjamini
GOTERM_BP_DIRECT	GO:0010951~negative regulation of endopeptidase activity	23	4.08526	0.221833	P04196, P01031, P10646, Q8TEU8, P01042, P01033, Q14624, P30086, Q6YHK3, O43278, P01011, Q92563, P16035, P08185, P05155, P01019, P03973, P01009, P08697, Q9UK55, P07093, P01024, P07225	554	43	1248	1.20494	1
GOTERM_MF_DIRECT	GO:0004867~serine-type endopeptidase inhibitor activity	16	2.84192	0.250977	P04196, P10646, Q8TEU8, Q14624, P30086, Q6YHK3, P01011, O43278, P05155, P08185, P01019, P03973, P01009, P08697, Q9UK55, P07093	535	29	1216	1.25401	0.999948
UP_KEYWORDS	Serine protease inhibitor	13	2.30906	0.297016	Q8TEU8, P10646, Q14624, P30086, Q6YHK3, O43278, P01011, P05155, P03973, P01009, P08697, Q9UK55, P07093	563	23	1261	1.26597	0.972885
UP_KEYWORDS	Protease inhibitor	20	3.5524	0.412006	P10646, Q8TEU8, P01042, P01033, Q14624, P30086, Q6YHK3, O43278, P01011, P16035, P05155, P03973, P01009, P08697, Q9UK55, P07093, P01036, Q96CA5, P01138, P01034	563	40	1261	1.11989	0.982586
INTERPRO	IPR000215:Serpin family	8	1.42096	0.528135	P05155, P08185, P01019, P01009, Q9UK55, P08697, P07093, P01011	556	15	1251	1.2	1
INTERPRO	IPR023796:Serpin domain	8	1.42096	0.528135	P05155, P08185, P01019, P01009, Q9UK55, P08697, P07093, P01011	556	15	1251	1.2	1
SMART	SM00093:SERPIN	8	1.42096	0.547157	P05155, P08185, P01019, P01009, Q9UK55, P08697, P07093, P01011	416	15	923	1.18333	0.999957
UP_SEQ_FEATURE	site:Reactive bond	8	1.42096	0.622602	P10646, Q8TEU8, P05155, P01009, Q9UK55, P07093, P01011, O43278	563	16	1260	1.11901	1
INTERPRO	IPR023795:Protease inhibitor I4, serpin, conserved site	7	1.24334	0.645678	P05155, P08185, P01019, P01009, P08697, P07093, P01011	556	14	1251	1.125	1
Annotation Cluster 37	Enrichment Score: 0.36168561228271323
Category	Term	Count	%	PValue	Genes	List Total	Pop Hits	Pop Total	Fold Enrichment	Benjamini
UP_KEYWORDS	Lipoprotein	49	8.70337	0.156911	P09936, Q7Z3B1, P13591, O14791, O00408, Q9BZM4, Q9BZM6, P08174, P08962, Q99497, P63098, Q15465, P17181, P00519, Q03405, P54826, P63000, O00451, P02649, P20700, O43323, O60609, P02647, P26992, P10646, P06239, Q9BZR6, P01730, P00441, Q6YHK3, Q16549, Q13449, P60763, P06241, P98073, P09769, O43921, Q14982, Q8N158, P16284, O75015, P15941, P03372, Q8IWV2, P16671, O95445, O75509, Q10588, P22748	563	96	1261	1.14322	0.979872
GOTERM_CC_DIRECT	GO:0031225~anchored component of membrane	18	3.19716	0.433725	P26992, P10646, Q8N158, Q7Z3B1, Q9BZR6, P13591, O75015, Q6YHK3, Q03405, O00451, Q8IWV2, Q13449, P08174, O43921, Q10588, O60609, Q14982, P22748	561	36	1258	1.12121	0.999373
UP_KEYWORDS	GPI-anchor	21	3.73002	0.511408	P26992, P10646, Q8N158, Q7Z3B1, Q9BZR6, P13591, O75015, Q6YHK3, Q03405, P54826, O00451, Q8IWV2, Q13449, Q9BZM4, Q9BZM6, P08174, O43921, Q10588, O60609, P22748, Q14982	563	44	1261	1.06899	0.993093
UP_SEQ_FEATURE	propeptide:Removed in mature form	23	4.08526	0.638372	P26992, Q8N158, Q7Z3B1, Q9BZR6, Q9NZH6, O75015, Q6YHK3, Q03405, P54826, P63000, O00451, Q8IWV2, Q13449, Q04756, Q9BZM4, P60763, Q9BZM6, P08174, O43921, Q10588, O60609, Q14982, P22748	563	51	1260	1.0093	1
UP_SEQ_FEATURE	lipid moiety-binding region:GPI-anchor amidated serine	8	1.42096	0.699621	P26992, O00451, Q9BZR6, Q8IWV2, O75015, P08174, P54826, P22748	563	17	1260	1.05318	1
Annotation Cluster 38	Enrichment Score: 0.34881711072594324
Category	Term	Count	%	PValue	Genes	List Total	Pop Hits	Pop Total	Fold Enrichment	Benjamini
GOTERM_BP_DIRECT	GO:0032735~positive regulation of interleukin-12 production	8	1.42096	0.243936	P01579, P23510, P16671, O00206, Q9NPF7, P09429, O60603, P29965	554	12	1248	1.50181	1
GOTERM_BP_DIRECT	GO:0071223~cellular response to lipoteichoic acid	4	0.71048	0.394079	P16671, O00206, P78556, O60603	554	5	1248	1.80217	1
GOTERM_BP_DIRECT	GO:0032755~positive regulation of interleukin-6 production	6	1.06572	0.934737	Q8N423, P23510, P16671, O00206, O60603, P08887	554	17	1248	0.795073	1
Annotation Cluster 39	Enrichment Score: 0.33899248852519065
Category	Term	Count	%	PValue	Genes	List Total	Pop Hits	Pop Total	Fold Enrichment	Benjamini
UP_SEQ_FEATURE	short sequence motif:ITIM motif 2	4	0.71048	0.399435	Q8N423, P20138, Q8NHL6, P20273	563	5	1260	1.79041	1
UP_SEQ_FEATURE	short sequence motif:ITIM motif 1	4	0.71048	0.399435	Q8N423, P20138, Q8NHL6, P20273	563	5	1260	1.79041	1
UP_SEQ_FEATURE	short sequence motif:ITIM motif 3	3	0.53286	0.602739	Q8N423, Q8NHL6, P20273	563	4	1260	1.67851	1
Annotation Cluster 40	Enrichment Score: 0.3356420743237021
Category	Term	Count	%	PValue	Genes	List Total	Pop Hits	Pop Total	Fold Enrichment	Benjamini
GOTERM_BP_DIRECT	GO:0023014~signal transduction by protein phosphorylation	8	1.42096	0.243936	P36894, P36896, P35968, P37023, Q9P286, Q06418, P06213, P61812	554	12	1248	1.50181	1
GOTERM_MF_DIRECT	GO:0046332~SMAD binding	5	0.888099	0.368518	P36894, P36896, P37023, Q03167, Q9UNE7	535	7	1216	1.6235	0.999987
INTERPRO	IPR003605:TGF beta receptor, GS motif	3	0.53286	0.415759	P36894, P36896, P37023	556	3	1251	2.25	1
UP_SEQ_FEATURE	domain:GS	3	0.53286	0.419298	P36894, P36896, P37023	563	3	1260	2.23801	1
SMART	SM00467:GS	3	0.53286	0.424606	P36894, P36896, P37023	416	3	923	2.21875	0.999802
UP_KEYWORDS	Manganese	8	1.42096	0.440523	P36894, P36896, P37023, P04179, P06241, P41240, P00519, Q9NQW7	563	14	1261	1.27988	0.985913
GOTERM_MF_DIRECT	GO:0004675~transmembrane receptor protein serine/threonine kinase activity	3	0.53286	0.591371	P36894, P36896, P37023	535	4	1216	1.70467	0.999999
INTERPRO	IPR000333:Activin type II/Transforming growth factor-beta II receptor	3	0.53286	0.734643	P36894, P36896, P37023	556	5	1251	1.35	1
GOTERM_MF_DIRECT	GO:0004702~receptor signaling protein serine/threonine kinase activity	6	1.06572	0.748569	P36894, P36896, P37023, Q9P286, P45985, P61812	535	13	1216	1.04903	1
Annotation Cluster 41	Enrichment Score: 0.33260921002001353
Category	Term	Count	%	PValue	Genes	List Total	Pop Hits	Pop Total	Fold Enrichment	Benjamini
UP_KEYWORDS	Chondrogenesis	5	0.888099	0.126459	P22004, P13497, P18075, Q13253, P43026	563	5	1261	2.23979	0.969989
GOTERM_BP_DIRECT	GO:0060395~SMAD protein signal transduction	9	1.59858	0.586223	P08476, P22004, P13497, P18075, O60383, O95393, P61812, P01137, P43026	554	18	1248	1.12635	1
GOTERM_CC_DIRECT	GO:0031988~membrane-bounded vesicle	4	0.71048	0.674589	P22004, P02818, P13497, P18075	561	7	1258	1.28139	0.999791
UP_KEYWORDS	Osteogenesis	3	0.53286	0.934356	P22004, P13497, P18075	563	8	1261	0.83992	0.999805
Annotation Cluster 42	Enrichment Score: 0.322610242686215
Category	Term	Count	%	PValue	Genes	List Total	Pop Hits	Pop Total	Fold Enrichment	Benjamini
GOTERM_BP_DIRECT	GO:0006511~ubiquitin-dependent protein catabolic process	9	1.59858	0.101582	P09936, P68036, P25786, P25787, P63208, P61088, P60900, P63279, Q9UNE7	554	12	1248	1.68953	1
GOTERM_BP_DIRECT	GO:0051443~positive regulation of ubiquitin-protein transferase activity	4	0.71048	0.232002	P53350, P68036, P61088, Q9UNE7	554	4	1248	2.25271	1
KEGG_PATHWAY	hsa04120:Ubiquitin mediated proteolysis	7	1.24334	0.401343	P68036, Q00987, P63208, P61088, Q96CA5, P63279, Q9UNE7	394	11	848	1.36964	0.999603
GOTERM_CC_DIRECT	GO:0000151~ubiquitin ligase complex	4	0.71048	0.54884	P68036, P0DMV8, P61088, Q9UNE7	561	6	1258	1.49495	0.999539
GOTERM_MF_DIRECT	GO:0016874~ligase activity	5	0.888099	0.613709	P09936, Q00987, Q96CA5, P63279, Q9UNE7	535	9	1216	1.26272	0.999999
GOTERM_MF_DIRECT	GO:0061630~ubiquitin protein ligase activity	5	0.888099	0.613709	Q00987, P63208, P61088, P63279, Q9UNE7	535	9	1216	1.26272	0.999999
GOTERM_BP_DIRECT	GO:0016567~protein ubiquitination	7	1.24334	0.644148	P53350, P68036, Q00987, P63208, P61088, Q96CA5, Q9UNE7	554	14	1248	1.12635	1
UP_KEYWORDS	Ubl conjugation pathway	10	1.7762	0.645142	P09936, P68036, P55854, Q00987, P63208, P61088, Q86VX2, Q96CA5, P63279, Q9UNE7	563	21	1261	1.06657	0.997559
GOTERM_MF_DIRECT	GO:0004842~ubiquitin-protein transferase activity	6	1.06572	0.669072	P68036, Q00987, P63208, P61088, Q96CA5, Q9UNE7	535	12	1216	1.13645	0.999999
UP_KEYWORDS	Ligase	4	0.71048	0.675628	P09936, Q00987, P63279, Q9UNE7	563	7	1261	1.27988	0.997906
INTERPRO	IPR013083:Zinc finger, RING/FYVE/PHD-type	4	0.71048	0.76961	Q00987, Q92794, Q96CA5, Q9UNE7	556	8	1251	1.125	1
Annotation Cluster 43	Enrichment Score: 0.31326495412157
Category	Term	Count	%	PValue	Genes	List Total	Pop Hits	Pop Total	Fold Enrichment	Benjamini
INTERPRO	IPR011993:Pleckstrin homology-like domain	11	1.95382	0.233839	P42680, O15530, Q08945, P15498, P51813, P29597, P26038, P19174, P11171, Q06187, Q9Y5S2	556	18	1251	1.375	1
INTERPRO	IPR001849:Pleckstrin homology domain	7	1.24334	0.350051	P42680, P15498, P51813, P19022, P19174, Q06187, Q9Y5S2	556	11	1251	1.43182	1
INTERPRO	IPR001562:Zinc finger, Btk motif	3	0.53286	0.415759	P42680, P51813, Q06187	556	3	1251	2.25	1
UP_SEQ_FEATURE	zinc finger region:Btk-type	3	0.53286	0.419298	P42680, P51813, Q06187	563	3	1260	2.23801	1
SMART	SM00107:BTK	3	0.53286	0.424606	P42680, P51813, Q06187	416	3	923	2.21875	0.999802
UP_SEQ_FEATURE	domain:PH	6	1.06572	0.485288	P42680, O15530, P15498, P51813, Q06187, Q9Y5S2	563	10	1260	1.34281	1
SMART	SM00233:PH	6	1.06572	0.494675	P42680, P15498, P51813, P19174, Q06187, Q9Y5S2	416	10	923	1.33125	0.9999
UP_SEQ_FEATURE	metal ion-binding site:Zinc	9	1.59858	0.512575	P04637, P42680, P16870, P51813, Q9Y5K2, Q92994, Q96CA5, Q06187, Q96IY4	563	17	1260	1.18483	1
BIOCARTA	h_bcrPathway:BCR Signaling Pathway	4	0.71048	0.992618	P15498, P19174, Q06187, P63000	192	15	413	0.573611	1
BIOCARTA	h_fcer1Pathway:Fc Epsilon Receptor I Signaling in Mast Cells	4	0.71048	0.995618	P15498, P45985, P19174, Q06187	192	16	413	0.53776	1
Annotation Cluster 44	Enrichment Score: 0.3106775950190902
Category	Term	Count	%	PValue	Genes	List Total	Pop Hits	Pop Total	Fold Enrichment	Benjamini
UP_SEQ_FEATURE	domain:Fibronectin type-II	4	0.71048	0.235857	P22897, Q04756, P11717, Q9UBG0	563	4	1260	2.23801	1
INTERPRO	IPR013806:Kringle-like fold	8	1.42096	0.528135	P22897, P00750, Q04756, Q8NCW0, P11717, Q01973, Q9UBG0, P00747	556	15	1251	1.2	1
INTERPRO	IPR000562:Fibronectin, type II, collagen-binding	4	0.71048	0.671611	P22897, Q04756, P11717, Q9UBG0	556	7	1251	1.28571	1
SMART	SM00059:FN2	4	0.71048	0.683561	P22897, Q04756, P11717, Q9UBG0	416	7	923	1.26786	0.999996
Annotation Cluster 45	Enrichment Score: 0.30599949425949546
Category	Term	Count	%	PValue	Genes	List Total	Pop Hits	Pop Total	Fold Enrichment	Benjamini
BIOCARTA	h_EfpPathway:Estrogen-responsive protein Efp controls cell cycle and breast tumors growth	6	1.06572	0.282839	P04637, P14635, P03372, P31947, P49336, P06493	192	8	413	1.61328	1
GOTERM_BP_DIRECT	GO:0006977~DNA damage response, signal transduction by p53 class mediator resulting in cell cycle arrest	9	1.59858	0.414532	P04637, P62979, P14635, Q99856, Q00987, P31947, P06493, P15941, P42575	554	16	1248	1.26715	1
KEGG_PATHWAY	hsa04115:p53 signaling pathway	9	1.59858	0.571171	P04637, O14757, P14635, P05019, Q00987, P31947, P25445, P06493, P07996	394	17	848	1.13944	0.999423
GOTERM_BP_DIRECT	GO:0046827~positive regulation of protein export from nucleus	3	0.53286	0.891534	P04637, Q00987, P31947	554	7	1248	0.965446	1
Annotation Cluster 46	Enrichment Score: 0.3049892683084659
Category	Term	Count	%	PValue	Genes	List Total	Pop Hits	Pop Total	Fold Enrichment	Benjamini
GOTERM_BP_DIRECT	GO:0016049~cell growth	8	1.42096	0.243936	Q04721, P06756, P16871, Q9P286, Q03167, P61812, P01137, P10415	554	12	1248	1.50181	1
GOTERM_MF_DIRECT	GO:0005114~type II transforming growth factor beta receptor binding	4	0.71048	0.386835	P17813, Q03167, P61812, P01137	535	5	1216	1.81832	0.999991
GOTERM_BP_DIRECT	GO:0060389~pathway-restricted SMAD protein phosphorylation	4	0.71048	0.544682	Q03167, O95393, P61812, P01137	554	6	1248	1.50181	1
BIOCARTA	h_ctcfPathway:CTCF: First Multivalent Nuclear Factor	6	1.06572	0.728785	P04637, Q00987, Q03167, P01106, P61812, P01137	192	12	413	1.07552	1
GOTERM_BP_DIRECT	GO:0050680~negative regulation of epithelial cell proliferation	5	0.888099	0.797094	P06400, Q03167, P61812, P01137, P43026	554	11	1248	1.02396	1
Annotation Cluster 47	Enrichment Score: 0.29458761560207714
Category	Term	Count	%	PValue	Genes	List Total	Pop Hits	Pop Total	Fold Enrichment	Benjamini
GOTERM_BP_DIRECT	GO:0002755~MyD88-dependent toll-like receptor signaling pathway	6	1.06572	0.361955	O43318, P62979, P16671, O00206, O60603, Q06187	554	9	1248	1.50181	1
GOTERM_BP_DIRECT	GO:0007252~I-kappaB phosphorylation	3	0.53286	0.414964	O43318, O00206, O60603	554	3	1248	2.25271	1
BIOCARTA	h_tollPathway:Toll-Like Receptor Pathway	4	0.71048	0.870105	O43318, O00206, P45985, O60603	192	9	413	0.956019	1
Annotation Cluster 48	Enrichment Score: 0.29189085324070757
Category	Term	Count	%	PValue	Genes	List Total	Pop Hits	Pop Total	Fold Enrichment	Benjamini
BBID	55.Allergen_recognition_by_Th2_or_Th0_cell	4	0.71048	0.490816	P05112, P01730, P05362, P29965	61	6	144	1.57377	0.999994
BBID	50.Hypothesis_of_bronchial_asthma	4	0.71048	0.490816	P05112, P01730, P29965, P35225	61	6	144	1.57377	0.999994
BIOCARTA	h_asbcellPathway:Antigen Dependent B Cell Activation	5	0.888099	0.5527	P60568, P05112, P01730, P25445, P29965	192	8	413	1.3444	0.999999
Annotation Cluster 49	Enrichment Score: 0.2877606602022532
Category	Term	Count	%	PValue	Genes	List Total	Pop Hits	Pop Total	Fold Enrichment	Benjamini
GOTERM_BP_DIRECT	GO:0006511~ubiquitin-dependent protein catabolic process	9	1.59858	0.101582	P09936, P68036, P25786, P25787, P63208, P61088, P60900, P63279, Q9UNE7	554	12	1248	1.68953	1
KEGG_PATHWAY	hsa04120:Ubiquitin mediated proteolysis	7	1.24334	0.401343	P68036, Q00987, P63208, P61088, Q96CA5, P63279, Q9UNE7	394	11	848	1.36964	0.999603
GOTERM_BP_DIRECT	GO:0006464~cellular protein modification process	7	1.24334	0.553532	P00750, P68036, P16870, Q9UIC8, P61088, P00519, P63279	554	13	1248	1.213	1
GOTERM_MF_DIRECT	GO:0004842~ubiquitin-protein transferase activity	6	1.06572	0.669072	P68036, Q00987, P63208, P61088, Q96CA5, Q9UNE7	535	12	1216	1.13645	0.999999
INTERPRO	IPR000608:Ubiquitin-conjugating enzyme, E2	3	0.53286	0.734643	P68036, P61088, P63279	556	5	1251	1.35	1
INTERPRO	IPR023313:Ubiquitin-conjugating enzyme, active site	3	0.53286	0.734643	P68036, P61088, P63279	556	5	1251	1.35	1
UP_SEQ_FEATURE	active site:Glycyl thioester intermediate	3	0.53286	0.738275	P68036, P61088, P63279	563	5	1260	1.34281	1
INTERPRO	IPR016135:Ubiquitin-conjugating enzyme/RWD-like	3	0.53286	0.829078	P68036, P61088, P63279	556	6	1251	1.125	1
Annotation Cluster 50	Enrichment Score: 0.28454967960561417
Category	Term	Count	%	PValue	Genes	List Total	Pop Hits	Pop Total	Fold Enrichment	Benjamini
KEGG_PATHWAY	hsa05168:Herpes simplex infection	24	4.26288	0.358813	P01566, P00973, P01579, P01031, P15260, Q9UHD2, P42224, P13500, P20226, P17181, P06493, P68400, P27918, P04637, P19438, O43318, P05114, P01374, P63208, P29597, P45984, P25445, O60603, P01024	394	46	848	1.12293	0.999904
KEGG_PATHWAY	hsa05162:Measles	25	4.4405	0.40663	P00973, P01566, Q9UHD2, O14763, P42224, Q9UBN6, O00206, P68400, P35225, O43318, P06241, O00220, P01579, P15260, P26038, P17181, Q9NNX6, P04637, P60568, Q04759, P05112, P29597, P0DMV8, P25445, O60603	394	49	848	1.0981	0.99943
KEGG_PATHWAY	hsa05164:Influenza A	22	3.90764	0.960027	P01566, P00973, P01579, P15260, O14763, Q9UHD2, P42224, Q9UBN6, P13500, P05362, P17181, O00206, P25685, P19438, P29597, P0DMV8, Q15759, P45984, P25445, P45985, P00747, O00220	394	58	848	0.816384	0.999921
Annotation Cluster 51	Enrichment Score: 0.28021306750686054
Category	Term	Count	%	PValue	Genes	List Total	Pop Hits	Pop Total	Fold Enrichment	Benjamini
GOTERM_BP_DIRECT	GO:0006974~cellular response to DNA damage stimulus	9	1.59858	0.414532	P04637, O14757, P16410, P01106, P41182, P00519, Q06609, P23396, P10415	554	16	1248	1.26715	1
BIOCARTA	h_atmPathway:ATM Signaling Pathway	5	0.888099	0.5527	P04637, O14757, Q00987, P00519, Q06609	192	8	413	1.3444	0.999999
BIOCARTA	h_atrbrcaPathway:Role of BRCA1, BRCA2 and ATR in Cancer Susceptibility	3	0.53286	0.62996	P04637, O14757, Q06609	192	4	413	1.61328	1
Annotation Cluster 52	Enrichment Score: 0.2779183586581085
Category	Term	Count	%	PValue	Genes	List Total	Pop Hits	Pop Total	Fold Enrichment	Benjamini
GOTERM_BP_DIRECT	GO:0030217~T cell differentiation	8	1.42096	0.243936	Q9Y219, P60568, P06239, P15498, P01730, P16871, P17706, P48357	554	12	1248	1.50181	1
BBID	3.T_cell_receptor	6	1.06572	0.514784	P60568, P06239, P42081, P15498, P01730, P16410	61	11	144	1.28763	0.999978
BBID	67.Ikaros_and_signaling_inhibitors	5	0.888099	0.561812	P60568, P06239, P15498, P01730, P06241	61	9	144	1.31148	0.999897
BBID	54.T-cell_anergy	4	0.71048	0.724932	P60568, P06239, P01730, P19174	61	8	144	1.18033	0.999855
BBID	63.LAT_couples_T-cell_receptor	3	0.53286	0.797296	P06239, P15498, P01730	61	6	144	1.18033	0.999923
Annotation Cluster 53	Enrichment Score: 0.2416650851899686
Category	Term	Count	%	PValue	Genes	List Total	Pop Hits	Pop Total	Fold Enrichment	Benjamini
GOTERM_CC_DIRECT	GO:0034364~high-density lipoprotein particle	5	0.888099	0.2468	O14791, P02649, P27169, O95445, P02647	561	6	1258	1.86869	0.996306
UP_KEYWORDS	HDL	5	0.888099	0.247662	O14791, P02649, P27169, O95445, P02647	563	6	1261	1.86649	0.953807
GOTERM_CC_DIRECT	GO:0034361~very-low-density lipoprotein particle	4	0.71048	0.39782	O14791, P02649, O95445, P02647	561	5	1258	1.79394	0.999296
GOTERM_BP_DIRECT	GO:0034375~high-density lipoprotein particle remodeling	3	0.53286	0.414964	P02649, O95445, P02647	554	3	1248	2.25271	1
GOTERM_BP_DIRECT	GO:0034384~high-density lipoprotein particle clearance	3	0.53286	0.414964	P02649, O95445, P02647	554	3	1248	2.25271	1
GOTERM_BP_DIRECT	GO:0034380~high-density lipoprotein particle assembly	3	0.53286	0.414964	P02649, O95445, P02647	554	3	1248	2.25271	1
GOTERM_BP_DIRECT	GO:0008203~cholesterol metabolic process	8	1.42096	0.43271	O14791, Q9Y5C1, P02649, P05112, P27169, P23510, P48357, P02647	554	14	1248	1.28726	1
GOTERM_BP_DIRECT	GO:0043691~reverse cholesterol transport	3	0.53286	0.597926	P02649, O95445, P02647	554	4	1248	1.68953	1
GOTERM_BP_DIRECT	GO:0033344~cholesterol efflux	3	0.53286	0.597926	P02649, O95445, P02647	554	4	1248	1.68953	1
GOTERM_CC_DIRECT	GO:0034366~spherical high-density lipoprotein particle	3	0.53286	0.601291	P27169, O95445, P02647	561	4	1258	1.68182	0.999647
GOTERM_BP_DIRECT	GO:0042632~cholesterol homeostasis	5	0.888099	0.623073	Q9Y5C1, P02649, O95445, O15496, P02647	554	9	1248	1.2515	1
GOTERM_MF_DIRECT	GO:0008289~lipid binding	7	1.24334	0.632766	O14791, P02649, P35354, P16671, P08174, P02647, P08133	535	14	1216	1.13645	0.999999
GOTERM_BP_DIRECT	GO:0006869~lipid transport	3	0.53286	0.733824	O14791, P02649, P02647	554	5	1248	1.35162	1
UP_KEYWORDS	Lipid transport	4	0.71048	0.773174	O14791, P02649, O95445, P02647	563	8	1261	1.11989	0.998239
GOTERM_BP_DIRECT	GO:0042157~lipoprotein metabolic process	5	0.888099	0.797094	O14791, P02649, P13497, O95445, P02647	554	11	1248	1.02396	1
UP_KEYWORDS	Cholesterol metabolism	4	0.71048	0.845211	O14791, P02649, P04035, P02647	563	9	1261	0.995461	0.999187
GOTERM_BP_DIRECT	GO:0001523~retinoid metabolic process	5	0.888099	0.856038	P02649, Q8N158, Q99969, O95445, P02647	554	12	1248	0.938628	1
GOTERM_MF_DIRECT	GO:0005543~phospholipid binding	7	1.24334	0.875995	P42680, P00742, P02649, P27169, O95445, Q13093, P02647	535	18	1216	0.883904	1
UP_KEYWORDS	Steroid metabolism	4	0.71048	0.896476	O14791, P02649, P04035, P02647	563	10	1261	0.895915	0.999593
UP_KEYWORDS	Sterol metabolism	4	0.71048	0.896476	O14791, P02649, P04035, P02647	563	10	1261	0.895915	0.999593
Annotation Cluster 54	Enrichment Score: 0.23335319038352637
Category	Term	Count	%	PValue	Genes	List Total	Pop Hits	Pop Total	Fold Enrichment	Benjamini
BIOCARTA	h_arfPathway:Tumor Suppressor Arf Inhibits Ribosomal Biogenesis	6	1.06572	0.282839	P04637, P06400, Q00987, P01106, P00519, P63000	192	8	413	1.61328	1
BIOCARTA	h_p53Pathway:p53 Signaling Pathway	4	0.71048	0.709162	P04637, P06400, Q00987, P10415	192	7	413	1.22917	1
KEGG_PATHWAY	hsa05220:Chronic myeloid leukemia	7	1.24334	0.994616	P04637, P06400, Q00987, P01106, P00519, P61812, P01137	394	25	848	0.60264	0.999975
Annotation Cluster 55	Enrichment Score: 0.23045983277067367
Category	Term	Count	%	PValue	Genes	List Total	Pop Hits	Pop Total	Fold Enrichment	Benjamini
KEGG_PATHWAY	hsa05320:Autoimmune thyroid disease	10	1.7762	0.378558	P01566, P60568, P05112, P42081, P16410, P25445, P29965, P10144, P01266, P07202	394	17	848	1.26605	0.999771
BBID	97.Immune_injury_MS-lesions_MS_antigen	7	1.24334	0.474995	P01579, P05112, P42081, P01374, P01730, P25445, P35225	61	13	144	1.27112	0.999999
BIOCARTA	h_asbcellPathway:Antigen Dependent B Cell Activation	5	0.888099	0.5527	P60568, P05112, P01730, P25445, P29965	192	8	413	1.3444	0.999999
KEGG_PATHWAY	hsa05330:Allograft rejection	7	1.24334	0.612547	P01579, P60568, P05112, P42081, P25445, P29965, P10144	394	13	848	1.15892	0.999092
BBID	76.Sig_trans_Ca2_Calcineurin_NF-AT	4	0.71048	0.619627	P60568, P05112, P16860, P29965	61	7	144	1.34895	0.999816
KEGG_PATHWAY	hsa04940:Type I diabetes mellitus	7	1.24334	0.774409	P01579, P60568, P42081, P01374, P16870, P25445, P10144	394	15	848	1.0044	0.99905
KEGG_PATHWAY	hsa05332:Graft-versus-host disease	5	0.888099	0.834124	P01579, P60568, P42081, P25445, P10144	394	11	848	0.978311	0.999509
Annotation Cluster 56	Enrichment Score: 0.22652730150461037
Category	Term	Count	%	PValue	Genes	List Total	Pop Hits	Pop Total	Fold Enrichment	Benjamini
INTERPRO	IPR000387:Protein-tyrosine/Dual specificity phosphatase	4	0.71048	0.395061	P51452, P29350, P17706, P18031	556	5	1251	1.8	1
UP_SEQ_FEATURE	domain:Tyrosine-protein phosphatase	4	0.71048	0.399435	P51452, P29350, P17706, P18031	563	5	1260	1.79041	1
INTERPRO	IPR016130:Protein-tyrosine phosphatase, active site	4	0.71048	0.545774	P51452, P29350, P17706, P18031	556	6	1251	1.5	1
UP_SEQ_FEATURE	active site:Phosphocysteine intermediate	4	0.71048	0.550631	P51452, P29350, P17706, P18031	563	6	1260	1.49201	1
GOTERM_BP_DIRECT	GO:0070373~negative regulation of ERK1 and ERK2 cascade	6	1.06572	0.585133	P51452, O00206, P41240, P17706, P00519, P18031	554	11	1248	1.22875	1
GOTERM_BP_DIRECT	GO:0050860~negative regulation of T cell receptor signaling pathway	3	0.53286	0.597926	P51452, P29350, P17706	554	4	1248	1.68953	1
INTERPRO	IPR000242:Protein-tyrosine phosphatase, receptor/non-receptor type	3	0.53286	0.59881	P29350, P17706, P18031	556	4	1251	1.6875	1
SMART	SM00194:PTPc	3	0.53286	0.608709	P29350, P17706, P18031	416	4	923	1.66406	0.999987
GOTERM_MF_DIRECT	GO:0004725~protein tyrosine phosphatase activity	4	0.71048	0.662647	P51452, P29350, P17706, P18031	535	7	1216	1.2988	0.999999
GOTERM_BP_DIRECT	GO:0035335~peptidyl-tyrosine dephosphorylation	4	0.71048	0.670548	P51452, P29350, P17706, P18031	554	7	1248	1.28726	1
INTERPRO	IPR003595:Protein-tyrosine phosphatase, catalytic	3	0.53286	0.734643	P29350, P17706, P18031	556	5	1251	1.35	1
SMART	SM00404:PTPc_motif	3	0.53286	0.743865	P29350, P17706, P18031	416	5	923	1.33125	0.999992
UP_KEYWORDS	Protein phosphatase	4	0.71048	0.773174	P51452, P29350, P17706, P18031	563	8	1261	1.11989	0.998239
Annotation Cluster 57	Enrichment Score: 0.2200756784249765
Category	Term	Count	%	PValue	Genes	List Total	Pop Hits	Pop Total	Fold Enrichment	Benjamini
GOTERM_MF_DIRECT	GO:0005104~fibroblast growth factor receptor binding	11	1.95382	0.0640451	O43155, P12034, P31371, Q9NZU1, Q9NZU0, P55075, P10767, O15520, P08620, P05230, Q9NP95	535	15	1216	1.66679	0.999998
INTERPRO	IPR002209:Heparin-binding growth factor/Fibroblast growth factor	10	1.7762	0.238032	O76093, P12034, P31371, P55075, P10767, O15520, P08620, P05230, P61328, Q9NP95	556	16	1251	1.40625	1
SMART	SM00442:FGF	10	1.7762	0.253083	O76093, P12034, P31371, P55075, P10767, O15520, P08620, P05230, P61328, Q9NP95	416	16	923	1.38672	0.998169
GOTERM_BP_DIRECT	GO:0008543~fibroblast growth factor receptor signaling pathway	15	2.6643	0.531748	P22607, Q9NZU0, O15520, P05230, Q9NP95, O43155, P62979, O76093, P12034, P31371, Q9NZU1, P55075, P10767, P08620, P61328	554	31	1248	1.09002	1
INTERPRO	IPR008996:Cytokine, IL-1-like	11	1.95382	0.541535	O76093, P12034, P31371, Q9NZH6, P55075, P10767, O15520, P08620, P05230, P61328, Q9NP95	556	22	1251	1.125	1
GOTERM_BP_DIRECT	GO:0048015~phosphatidylinositol-mediated signaling	23	4.08526	0.622171	P05019, P06239, P22607, P16234, O15520, P05230, Q9NP95, P08069, O76093, P42081, O15530, P12034, P31371, P15498, P09619, P04626, P55075, P10767, P06241, P21860, P08620, P00533, P01138	554	51	1248	1.01593	1
GOTERM_MF_DIRECT	GO:0046934~phosphatidylinositol-4,5-bisphosphate 3-kinase activity	19	3.37478	0.665392	P06239, P22607, P16234, O15520, P05230, Q9NP95, O76093, P42081, P12034, P31371, P15498, P09619, P04626, P55075, P10767, P06241, P21860, P08620, P00533	535	43	1216	1.0043	0.999999
KEGG_PATHWAY	hsa05218:Melanoma	20	3.5524	0.671765	P06400, P05019, P08581, P16234, O15520, P05230, Q9NP95, P04637, P08069, O76093, P12830, Q00987, P12034, P09619, P31371, P55075, P10767, P08620, P00533, P61328	394	43	848	1.00106	0.998987
GOTERM_BP_DIRECT	GO:0046854~phosphatidylinositol phosphorylation	19	3.37478	0.684532	P06239, P22607, P16234, O15520, P05230, Q9NP95, O76093, P42081, P12034, P31371, P15498, P09619, P04626, P55075, P10767, P06241, P21860, P08620, P00533	554	43	1248	0.995382	1
UP_KEYWORDS	Mitogen	13	2.30906	0.702845	P35443, P49767, P12034, P31371, P02775, P55075, P10767, P15692, P08620, P61812, P05230, P01137, P58294	563	29	1261	1.00404	0.997055
KEGG_PATHWAY	hsa04010:MAPK signaling pathway	38	6.74956	0.711614	P16234, O15520, P61812, P05230, O43318, P14778, Q16644, P09619, Q15759, P55075, P60763, P10767, P01106, Q8IW41, P63098, P10636, P51452, P22607, P34130, Q9NP95, P63000, P04637, P19438, O76093, Q16620, P31371, P12034, P20783, P0DMV8, P45984, P25445, P45985, P08620, P00533, P01137, P61328, P23560, P01138	394	84	848	0.973652	0.998214
GOTERM_MF_DIRECT	GO:0005088~Ras guanyl-nucleotide exchange factor activity	26	4.61812	0.726423	P16234, P13591, O15520, P05230, O60542, Q02763, P09619, P04626, P55075, P06241, P10767, Q15389, P39905, P22607, Q9NP95, P60568, O76093, O00451, P31371, P12034, Q01344, P21860, Q13554, P08620, P00533, O60609	535	61	1216	0.968776	1
GOTERM_BP_DIRECT	GO:0000165~MAPK cascade	41	7.28242	0.741339	P25786, P25787, P16234, P13591, P30086, O15520, P31946, P05230, O60542, P62979, Q02763, P61289, Q16644, P09619, P04626, Q15759, P55075, P06241, P10767, P01106, Q8IW41, Q15389, P39905, P22607, P13500, Q06323, Q9NP95, P60568, O76093, O00451, P12034, P31371, Q01344, P51665, P21860, P60900, Q13554, P08620, P00533, O60609, P01137	554	96	1248	0.962094	1
GOTERM_MF_DIRECT	GO:0016303~1-phosphatidylinositol-3-kinase activity	10	1.7762	0.749449	O76093, P22607, P12034, P31371, P55075, P10767, O15520, P08620, P05230, Q9NP95	535	23	1216	0.988216	1
GOTERM_BP_DIRECT	GO:0036092~phosphatidylinositol-3-phosphate biosynthetic process	10	1.7762	0.761566	O76093, P22607, P12034, P31371, P55075, P10767, O15520, P08620, P05230, Q9NP95	554	23	1248	0.979438	1
KEGG_PATHWAY	hsa04015:Rap1 signaling pathway	35	6.2167	0.769114	P49767, P29317, P05019, P08581, P16234, O15520, P05230, Q02763, P12830, P09619, Q15759, P55075, P60763, P10767, P35916, P06213, P07996, O43921, Q15389, P22607, P19174, Q9Y264, Q9NP95, P63000, O76093, P08069, P35968, P31371, P12034, P15692, P08620, P00533, P61328, Q05513, P01138	394	79	848	0.953544	0.999082
GOTERM_BP_DIRECT	GO:0014066~regulation of phosphatidylinositol 3-kinase signaling	19	3.37478	0.807913	P06239, P22607, P16234, O15520, P05230, Q9NP95, O76093, P42081, P12034, P31371, P15498, P09619, P04626, P55075, P10767, P06241, P21860, P08620, P00533	554	46	1248	0.930466	1
KEGG_PATHWAY	hsa04014:Ras signaling pathway	38	6.74956	0.856983	P49767, Q9UHD2, P29317, P05019, P08581, P16234, O15520, P05230, Q02763, Q9NZK7, P09619, P55075, P60763, P10767, P35916, P06213, O43921, Q15389, P22607, P19174, O15496, P00519, Q9Y264, Q9NP95, P63000, P08069, O76093, P35968, P39877, P31371, P12034, Q9P286, P45984, P15692, P08620, P00533, P61328, P01138	394	89	848	0.918953	0.999596
GOTERM_BP_DIRECT	GO:0043547~positive regulation of GTPase activity	39	6.92718	0.910887	P16619, Q9BZR6, P16234, P13591, O15520, P05230, O60542, Q02763, P09619, P04626, P55075, P06241, P10767, Q15389, P39905, P22607, P13500, P05362, P78423, P78556, Q9NP95, P63000, Q99616, P60568, O76093, O00451, P15498, P31371, P12034, Q01344, Q9Y258, O00175, P21860, Q13554, P08620, P00533, O60609, P47992, P55773	554	99	1248	0.88743	1
KEGG_PATHWAY	hsa04810:Regulation of actin cytoskeleton	20	3.5524	0.94693	P22607, P26038, P16234, O15520, P05230, Q9NP95, P63000, O76093, P06756, P12034, P15498, P09619, P31371, Q9P286, P55075, P60763, P10767, P08620, P00533, P61328	394	52	848	0.827802	0.999941
KEGG_PATHWAY	hsa04151:PI3K-Akt signaling pathway	51	9.05861	0.971004	P05019, P16234, O00206, O15520, P31946, Q02763, Q00987, O15530, P10767, P06213, P10415, Q15389, P17181, Q9NP95, P63000, P04637, O76093, P08069, P05112, P35968, P62258, P15692, O60603, P01588, P01138, P35443, P01566, P49767, P29317, P16871, P08581, P10912, P05230, P08887, P27348, P06756, P09619, P55075, P35916, P01106, P07996, O43921, P22607, Q9Y264, P16471, P60568, P31371, P12034, P08620, P00533,…	394	128	848	0.857551	0.9999
KEGG_PATHWAY	hsa05200:Pathways in cancer	41	7.28242	0.99295	P49767, P05019, P42224, P08581, P16234, O15520, P61812, P05230, P12830, P06756, Q00987, P09619, P04626, P07288, P55075, P60763, P10767, P01106, Q96CA5, P10415, P06400, Q15465, P22607, P35354, P19174, P00519, Q9NP95, P63000, P04637, O76093, P08069, P31371, P12034, P45984, P25445, P15692, P08620, Q06609, P00533, P01137, P61328	394	111	848	0.794988	0.999964
Annotation Cluster 58	Enrichment Score: 0.22003661339394365
Category	Term	Count	%	PValue	Genes	List Total	Pop Hits	Pop Total	Fold Enrichment	Benjamini
UP_KEYWORDS	Gamma-carboxyglutamic acid	6	1.06572	0.367992	P00742, P02818, P04070, Q15063, Q15582, P07225	563	9	1261	1.49319	0.981061
BIOCARTA	h_intrinsicPathway:Intrinsic Prothrombin Activation Pathway	8	1.42096	0.389585	P02679, P00742, P01042, P05155, P04070, P03952, P12259, P07225	192	13	413	1.32372	1
BIOCARTA	h_amiPathway:Acute Myocardial Infarction	7	1.24334	0.398132	P10646, P02679, P00742, P00750, P04070, P00747, P07225	192	11	413	1.36884	1
BIOCARTA	h_extrinsicPathway:Extrinsic Prothrombin Activation Pathway	6	1.06572	0.637078	P10646, P02679, P00742, P04070, P12259, P07225	192	11	413	1.1733	1
GOTERM_BP_DIRECT	GO:0006465~signal peptide processing	4	0.71048	0.670548	P00742, P02818, P04070, P07225	554	7	1248	1.28726	1
GOTERM_BP_DIRECT	GO:0017187~peptidyl-glutamic acid carboxylation	4	0.71048	0.670548	P00742, P02818, P04070, P07225	554	7	1248	1.28726	1
INTERPRO	IPR000294:Gamma-carboxyglutamic acid-rich (GLA) domain	4	0.71048	0.671611	P00742, P02818, P04070, P07225	556	7	1251	1.28571	1
UP_SEQ_FEATURE	domain:Gla	4	0.71048	0.676326	P00742, P02818, P04070, P07225	563	7	1260	1.27886	1
SMART	SM00069:GLA	4	0.71048	0.683561	P00742, P02818, P04070, P07225	416	7	923	1.26786	0.999996
INTERPRO	IPR017857:Coagulation factor, subgroup, Gla domain	3	0.53286	0.829078	P00742, P04070, P07225	556	6	1251	1.125	1
GOTERM_CC_DIRECT	GO:0005796~Golgi lumen	11	1.95382	0.902463	P00742, P02818, Q8N158, P04070, O00253, P51512, P15941, P50281, P01137, P07225, P01138	561	29	1258	0.850575	0.999992
Annotation Cluster 59	Enrichment Score: 0.21706970708487106
Category	Term	Count	%	PValue	Genes	List Total	Pop Hits	Pop Total	Fold Enrichment	Benjamini
INTERPRO	IPR013806:Kringle-like fold	8	1.42096	0.528135	P22897, P00750, Q04756, Q8NCW0, P11717, Q01973, Q9UBG0, P00747	556	15	1251	1.2	1
UP_SEQ_FEATURE	domain:Kringle	3	0.53286	0.602739	Q04756, Q8NCW0, Q01973	563	4	1260	1.67851	1
INTERPRO	IPR018056:Kringle, conserved site	5	0.888099	0.624333	P00750, Q04756, Q8NCW0, Q01973, P00747	556	9	1251	1.25	1
INTERPRO	IPR000001:Kringle	5	0.888099	0.624333	P00750, Q04756, Q8NCW0, Q01973, P00747	556	9	1251	1.25	1
UP_KEYWORDS	Kringle	5	0.888099	0.6291	P00750, Q04756, Q8NCW0, Q01973, P00747	563	9	1261	1.24433	0.997108
SMART	SM00130:KR	5	0.888099	0.638491	P00750, Q04756, Q8NCW0, Q01973, P00747	416	9	923	1.23264	0.999991
Annotation Cluster 60	Enrichment Score: 0.21257828595073341
Category	Term	Count	%	PValue	Genes	List Total	Pop Hits	Pop Total	Fold Enrichment	Benjamini
GOTERM_MF_DIRECT	GO:0005164~tumor necrosis factor receptor binding	9	1.59858	0.314223	Q92838, Q9Y275, P42224, P01374, P32970, P23510, O14788, O95150, P29965	535	15	1216	1.36374	0.999974
INTERPRO	IPR006052:Tumour necrosis factor	8	1.42096	0.434339	Q92838, Q9Y275, P01374, P32970, P23510, O14788, O95150, P29965	556	14	1251	1.28571	1
SMART	SM00207:TNF	6	1.06572	0.695909	P01374, P32970, P23510, O14788, O95150, P29965	416	12	923	1.10938	0.999995
INTERPRO	IPR008983:Tumour necrosis factor-like domain	8	1.42096	0.759138	Q92838, Q9Y275, P01374, P32970, P23510, O14788, O95150, P29965	556	18	1251	1	1
INTERPRO	IPR021184:Tumour necrosis factor, conserved site	4	0.71048	0.76961	P01374, P32970, P23510, P29965	556	8	1251	1.125	1
UP_SEQ_FEATURE	site:Cleavage	5	0.888099	0.955695	Q9Y275, P08581, O14788, O95150, P29965	563	15	1260	0.746004	1
Annotation Cluster 61	Enrichment Score: 0.20957081174322412
Category	Term	Count	%	PValue	Genes	List Total	Pop Hits	Pop Total	Fold Enrichment	Benjamini
GOTERM_MF_DIRECT	GO:0030544~Hsp70 protein binding	8	1.42096	0.0890331	Q9BY41, P31948, P25685, P06493, P23396, P05230, Q08752, Q9UNE7	535	10	1216	1.81832	0.999995
INTERPRO	IPR011990:Tetratricopeptide-like helical	4	0.71048	0.671611	P31948, P54920, Q08752, Q9UNE7	556	7	1251	1.28571	1
UP_SEQ_FEATURE	repeat:TPR 3	3	0.53286	0.738275	P31948, Q08752, Q9UNE7	563	5	1260	1.34281	1
SMART	SM00028:TPR	3	0.53286	0.743865	P31948, Q08752, Q9UNE7	416	5	923	1.33125	0.999992
INTERPRO	IPR019734:Tetratricopeptide repeat	3	0.53286	0.829078	P31948, Q08752, Q9UNE7	556	6	1251	1.125	1
INTERPRO	IPR013026:Tetratricopeptide repeat-containing domain	3	0.53286	0.829078	P31948, Q08752, Q9UNE7	556	6	1251	1.125	1
UP_KEYWORDS	TPR repeat	3	0.53286	0.831651	P31948, Q08752, Q9UNE7	563	6	1261	1.11989	0.999152
UP_SEQ_FEATURE	repeat:TPR 2	3	0.53286	0.832098	P31948, Q08752, Q9UNE7	563	6	1260	1.11901	1
UP_SEQ_FEATURE	repeat:TPR 1	3	0.53286	0.832098	P31948, Q08752, Q9UNE7	563	6	1260	1.11901	1
Annotation Cluster 62	Enrichment Score: 0.20847729498375372
Category	Term	Count	%	PValue	Genes	List Total	Pop Hits	Pop Total	Fold Enrichment	Benjamini
INTERPRO	IPR007125:Histone core	3	0.53286	0.59881	P0C0S5, P68431, Q7L7L0	556	4	1251	1.6875	1
INTERPRO	IPR009072:Histone-fold	3	0.53286	0.59881	P0C0S5, P68431, Q7L7L0	556	4	1251	1.6875	1
UP_KEYWORDS	Nucleosome core	3	0.53286	0.602157	P0C0S5, P68431, Q7L7L0	563	4	1261	1.67984	0.99692
UP_KEYWORDS	Chromosome	8	1.42096	0.621499	P0C0S5, P53350, Q08945, P16403, P68431, Q7L7L0, P09429, O00541	563	16	1261	1.11989	0.997015
KEGG_PATHWAY	hsa05034:Alcoholism	8	1.42096	0.675902	P0C0S5, Q16620, Q9BY41, P68431, Q7L7L0, O14929, Q8N5S9, P23560	394	16	848	1.07614	0.998875
Annotation Cluster 63	Enrichment Score: 0.20791022001297757
Category	Term	Count	%	PValue	Genes	List Total	Pop Hits	Pop Total	Fold Enrichment	Benjamini
UP_SEQ_FEATURE	domain:RRM 1	4	0.71048	0.399435	Q99829, Q14498, P22626, Q99729	563	5	1260	1.79041	1
UP_SEQ_FEATURE	domain:RRM 2	4	0.71048	0.399435	Q99829, Q14498, P22626, Q99729	563	5	1260	1.79041	1
UP_SEQ_FEATURE	compositionally biased region:Gly-rich	5	0.888099	0.513882	Q86Y22, Q99829, Q99856, P22626, Q99729	563	8	1260	1.39876	1
GOTERM_MF_DIRECT	GO:0003676~nucleic acid binding	7	1.24334	0.541876	Q14498, Q9UHD2, P22626, Q9Y5N5, P41182, P38919, Q99729	535	13	1216	1.22387	0.999999
INTERPRO	IPR000504:RNA recognition motif domain	3	0.53286	0.829078	Q14498, P22626, Q99729	556	6	1251	1.125	1
INTERPRO	IPR012677:Nucleotide-binding, alpha-beta plait	3	0.53286	0.829078	Q14498, P22626, Q99729	556	6	1251	1.125	1
SMART	SM00360:RRM	3	0.53286	0.836803	Q14498, P22626, Q99729	416	6	923	1.10938	0.999993
GOTERM_MF_DIRECT	GO:0000166~nucleotide binding	5	0.888099	0.849665	Q14498, P22626, P12268, Q06609, Q99729	535	12	1216	0.94704	1
Annotation Cluster 64	Enrichment Score: 0.2064566214057295
Category	Term	Count	%	PValue	Genes	List Total	Pop Hits	Pop Total	Fold Enrichment	Benjamini
BIOCARTA	h_nktPathway:Selective expression of chemokine receptors during T-cell polarization	11	1.95382	0.284239	P01579, P60568, P15260, P05112, P42701, Q99665, P01730, Q13478, P29965, P61812, P01137	192	18	413	1.31453	0.999998
KEGG_PATHWAY	hsa05321:Inflammatory bowel disease (IBD)	14	2.48668	0.901898	P01579, P15260, P42224, Q9NPF7, O00206, Q13478, P61812, P35225, P60568, P42701, P05112, Q99665, O60603, P01137	394	35	848	0.860914	0.999811
BIOCARTA	h_inflamPathway:Cytokines and Inflammatory Response	9	1.59858	0.937107	P01579, P60568, P05112, P01374, P01730, P20809, P61812, P01137, P35225	192	24	413	0.806641	1
Annotation Cluster 65	Enrichment Score: 0.20329926673391988
Category	Term	Count	%	PValue	Genes	List Total	Pop Hits	Pop Total	Fold Enrichment	Benjamini
INTERPRO	IPR008993:Tissue inhibitor of metalloproteinases-like, OB-fold	7	1.24334	0.555104	P01031, Q8TEU8, P16035, P01033, Q92765, P01024, Q9HB63	556	13	1251	1.21154	1
INTERPRO	IPR001134:Netrin domain	7	1.24334	0.555104	P01031, Q8TEU8, P16035, P01033, Q92765, P01024, Q9HB63	556	13	1251	1.21154	1
UP_SEQ_FEATURE	domain:NTR	7	1.24334	0.56209	P01031, Q8TEU8, P16035, P01033, Q92765, P01024, Q9HB63	563	13	1260	1.20508	1
GOTERM_MF_DIRECT	GO:0008191~metalloendopeptidase inhibitor activity	5	0.888099	0.613709	Q8TEU8, P16035, Q92563, P01033, P01138	535	9	1216	1.26272	0.999999
INTERPRO	IPR018933:Netrin module, non-TIMP type	5	0.888099	0.624333	P01031, Q8TEU8, Q92765, P01024, Q9HB63	556	9	1251	1.25	1
UP_KEYWORDS	Metalloprotease inhibitor	4	0.71048	0.675628	Q8TEU8, P16035, P01033, P01138	563	7	1261	1.27988	0.997906
UP_KEYWORDS	Metalloenzyme inhibitor	4	0.71048	0.675628	Q8TEU8, P16035, P01033, P01138	563	7	1261	1.27988	0.997906
SMART	SM00643:C345C	4	0.71048	0.780291	P01031, Q92765, P01024, Q9HB63	416	8	923	1.10938	0.999992
Annotation Cluster 66	Enrichment Score: 0.196565754177233
Category	Term	Count	%	PValue	Genes	List Total	Pop Hits	Pop Total	Fold Enrichment	Benjamini
GOTERM_BP_DIRECT	GO:0000086~G2/M transition of mitotic cell cycle	9	1.59858	0.586223	P62979, O14757, P14635, P53350, P62258, Q13561, P63208, P63167, P06493	554	18	1248	1.12635	1
GOTERM_BP_DIRECT	GO:0051439~regulation of ubiquitin-protein ligase activity involved in mitotic cell cycle	3	0.53286	0.597926	P14635, P53350, P06493	554	4	1248	1.68953	1
GOTERM_BP_DIRECT	GO:0007077~mitotic nuclear envelope disassembly	3	0.53286	0.733824	P14635, P53350, P06493	554	5	1248	1.35162	1
Annotation Cluster 67	Enrichment Score: 0.19593597972244114
Category	Term	Count	%	PValue	Genes	List Total	Pop Hits	Pop Total	Fold Enrichment	Benjamini
GOTERM_BP_DIRECT	GO:0019886~antigen processing and presentation of exogenous peptide antigen via MHC class II	6	1.06572	0.361955	P14091, Q9UBX1, Q13561, P63167, Q99538, Q02241	554	9	1248	1.50181	1
GOTERM_CC_DIRECT	GO:0005874~microtubule	4	0.71048	0.844447	P10636, Q13561, P63167, Q02241	561	9	1258	0.996633	0.999971
UP_KEYWORDS	Microtubule	4	0.71048	0.845211	P10636, Q13561, P63167, Q02241	563	9	1261	0.995461	0.999187
Annotation Cluster 68	Enrichment Score: 0.19415614696849806
Category	Term	Count	%	PValue	Genes	List Total	Pop Hits	Pop Total	Fold Enrichment	Benjamini
GOTERM_BP_DIRECT	GO:0007059~chromosome segregation	4	0.71048	0.232002	P04150, P11387, P23396, P63279	554	4	1248	2.25271	1
GOTERM_BP_DIRECT	GO:0007067~mitotic nuclear division	8	1.42096	0.526435	P53350, P04150, Q13561, P62826, P06493, P00519, P23396, P63279	554	15	1248	1.20144	1
UP_KEYWORDS	Mitosis	8	1.42096	0.534571	P14635, P53350, P04150, P62826, P06493, P23396, P63279, Q02241	563	15	1261	1.19455	0.994589
UP_KEYWORDS	Cell division	8	1.42096	0.698583	P14635, P53350, P04150, P62826, P06493, P23396, P63279, Q02241	563	17	1261	1.05402	0.997474
GOTERM_BP_DIRECT	GO:0051301~cell division	7	1.24334	0.722624	P06400, P14635, P04150, P62826, P06493, P23396, P63279	554	15	1248	1.05126	1
GOTERM_CC_DIRECT	GO:0072686~mitotic spindle	4	0.71048	0.772253	P63167, P06493, P23396, Q02241	561	8	1258	1.12121	0.999895
UP_KEYWORDS	Cell cycle	15	2.6643	0.842266	P06400, O14757, P06493, P68400, P54826, Q02241, P04637, P14635, P53350, P61289, P04150, P62826, P23396, P63279, P11309	563	37	1261	0.908022	0.999242
GOTERM_CC_DIRECT	GO:0005819~spindle	4	0.71048	0.895873	P06400, P53350, P04150, Q02241	561	10	1258	0.89697	0.999992
GOTERM_CC_DIRECT	GO:0030496~midbody	4	0.71048	0.931466	P53350, P62826, P06493, Q02241	561	11	1258	0.815427	0.999998
Annotation Cluster 69	Enrichment Score: 0.19374921410334117
Category	Term	Count	%	PValue	Genes	List Total	Pop Hits	Pop Total	Fold Enrichment	Benjamini
GOTERM_BP_DIRECT	GO:0098869~cellular oxidant detoxification	8	1.42096	0.526435	P30041, P02649, P69905, P35354, P00738, O95445, Q99497, P07202	554	15	1248	1.20144	1
GOTERM_MF_DIRECT	GO:0004601~peroxidase activity	4	0.71048	0.536592	P69905, P35354, Q06830, P07202	535	6	1216	1.51526	0.999999
GOTERM_BP_DIRECT	GO:0042744~hydrogen peroxide catabolic process	4	0.71048	0.768665	P30041, P69905, Q06830, P07202	554	8	1248	1.12635	1
UP_KEYWORDS	Peroxidase	4	0.71048	0.773174	P30041, P35354, Q06830, P07202	563	8	1261	1.11989	0.998239
Annotation Cluster 70	Enrichment Score: 0.19318347131867963
Category	Term	Count	%	PValue	Genes	List Total	Pop Hits	Pop Total	Fold Enrichment	Benjamini
GOTERM_MF_DIRECT	GO:0008013~beta-catenin binding	5	0.888099	0.237079	P03372, P12830, P33151, P63208, P19022	535	6	1216	1.89408	0.999986
UP_SEQ_FEATURE	compositionally biased region:Ser-rich	9	1.59858	0.423947	P12830, P33151, Q08945, P19022, Q92765, P16234, P40189, P00533, P22223	563	16	1260	1.25888	1
GOTERM_BP_DIRECT	GO:0034332~adherens junction organization	7	1.24334	0.453433	P12830, P33151, P19022, P41240, P22223, Q9BY67, P55289	554	12	1248	1.31408	1
UP_SEQ_FEATURE	domain:Cadherin 5	5	0.888099	0.629928	P12830, P33151, P19022, P22223, P55289	563	9	1260	1.24334	1
GOTERM_BP_DIRECT	GO:0007156~homophilic cell adhesion via plasma membrane adhesion molecules	11	1.95382	0.67846	P12830, P33151, P19022, Q86SJ2, O15031, P22223, Q9HCK4, Q96AP7, Q9BY67, Q15762, P55289	554	24	1248	1.03249	1
INTERPRO	IPR027397:Catenin binding domain	5	0.888099	0.721185	P12830, P33151, P19022, P22223, P55289	556	10	1251	1.125	1
INTERPRO	IPR020894:Cadherin conserved site	5	0.888099	0.721185	P12830, P33151, P19022, P22223, P55289	556	10	1251	1.125	1
INTERPRO	IPR000233:Cadherin, cytoplasmic domain	5	0.888099	0.721185	P12830, P33151, P19022, P22223, P55289	556	10	1251	1.125	1
UP_SEQ_FEATURE	domain:Cadherin 3	5	0.888099	0.726355	P12830, P33151, P19022, P22223, P55289	563	10	1260	1.11901	1
UP_SEQ_FEATURE	domain:Cadherin 2	5	0.888099	0.726355	P12830, P33151, P19022, P22223, P55289	563	10	1260	1.11901	1
UP_SEQ_FEATURE	domain:Cadherin 4	5	0.888099	0.726355	P12830, P33151, P19022, P22223, P55289	563	10	1260	1.11901	1
UP_SEQ_FEATURE	domain:Cadherin 1	5	0.888099	0.726355	P12830, P33151, P19022, P22223, P55289	563	10	1260	1.11901	1
SMART	SM00112:CA	5	0.888099	0.734369	P12830, P33151, P19022, P22223, P55289	416	10	923	1.10938	0.999993
INTERPRO	IPR014868:Cadherin prodomain	3	0.53286	0.734643	P12830, P19022, P22223	556	5	1251	1.35	1
SMART	SM01055:SM01055	3	0.53286	0.743865	P12830, P19022, P22223	416	5	923	1.33125	0.999992
INTERPRO	IPR002126:Cadherin	5	0.888099	0.798113	P12830, P33151, P19022, P22223, P55289	556	11	1251	1.02273	1
INTERPRO	IPR015919:Cadherin-like	5	0.888099	0.798113	P12830, P33151, P19022, P22223, P55289	556	11	1251	1.02273	1
Annotation Cluster 71	Enrichment Score: 0.18999076382912478
Category	Term	Count	%	PValue	Genes	List Total	Pop Hits	Pop Total	Fold Enrichment	Benjamini
GOTERM_BP_DIRECT	GO:0030036~actin cytoskeleton organization	8	1.42096	0.33665	O15530, P63167, P60763, P62826, P41182, P00519, P11171, P63000	554	13	1248	1.38628	1
GOTERM_MF_DIRECT	GO:0005525~GTP binding	6	1.06572	0.574539	P60763, P62826, P06213, P15531, P08133, P63000	535	11	1216	1.23976	0.999999
INTERPRO	IPR001806:Small GTPase superfamily	3	0.53286	0.59881	P60763, P62826, P63000	556	4	1251	1.6875	1
GOTERM_BP_DIRECT	GO:0007264~small GTPase mediated signal transduction	5	0.888099	0.623073	P27348, P15498, P60763, P62826, P63000	554	9	1248	1.2515	1
INTERPRO	IPR005225:Small GTP-binding protein domain	3	0.53286	0.734643	P60763, P62826, P63000	556	5	1251	1.35	1
GOTERM_MF_DIRECT	GO:0003924~GTPase activity	3	0.53286	0.823296	P60763, P62826, P63000	535	6	1216	1.13645	1
UP_KEYWORDS	GTP-binding	3	0.53286	0.831651	P60763, P62826, P63000	563	6	1261	1.11989	0.999152
UP_SEQ_FEATURE	nucleotide phosphate-binding region:GTP	3	0.53286	0.832098	P60763, P62826, P63000	563	6	1260	1.11901	1
Annotation Cluster 72	Enrichment Score: 0.1893172596368078
Category	Term	Count	%	PValue	Genes	List Total	Pop Hits	Pop Total	Fold Enrichment	Benjamini
UP_KEYWORDS	Immunity	54	9.59147	0.368109	P00973, P01031, Q9Y275, P26718, Q9UHD2, P07357, Q9HBG7, O00206, P41240, P35247, P14174, P41182, Q06187, P27918, P61769, P48740, O75144, P00738, P08174, P01024, Q9UJU6, P00736, P12318, Q9NPH3, P16410, Q9NPF7, Q9NNX6, P12314, Q9BXN2, P03973, O60603, P00746, P25786, P01730, Q9NQ25, Q9BY67, Q02223, P42680, P42081, P06241, Q8NHL6, P09769, O95711, Q86YT9, P60568, Q04759, Q8N423, P05155, Q04912, Q9BZW8,…	563	114	1261	1.06095	0.979388
UP_KEYWORDS	Innate immunity	30	5.3286	0.836101	P00973, P01031, Q9UHD2, P26718, P07357, Q9HBG7, O00206, P14174, P35247, Q9NQ25, Q06187, P27918, P48740, P08174, P09769, P01024, P00736, O95711, Q9NPH3, Q9NPF7, Q9NNX6, P12314, Q9BXN2, P05155, Q04912, P03973, Q9BZW8, P09429, O60603, P00746	563	73	1261	0.92046	0.99918
GOTERM_BP_DIRECT	GO:0045087~innate immune response	39	6.92718	0.878644	P01566, Q9UHD2, P26718, P06239, Q9HBG7, O00206, P41240, P14174, P35247, Q06187, P42680, P62979, P61769, O14791, P01857, P01282, P06241, P08174, Q14943, P09769, O95711, P00736, Q9NPH3, P51813, Q9NPF7, Q9NNX6, P00519, Q8IZJ0, Q9BXN2, P05155, Q04912, P29597, Q8IU54, P03973, P42679, Q9BZW8, P54108, O60603, P09429	554	97	1248	0.905728	1
Annotation Cluster 73	Enrichment Score: 0.18931019822584838
Category	Term	Count	%	PValue	Genes	List Total	Pop Hits	Pop Total	Fold Enrichment	Benjamini
INTERPRO	IPR014756:Immunoglobulin E-set	5	0.888099	0.377992	Q04912, P08581, O15031, Q6YHK3, O95711	556	7	1251	1.60714	1
UP_SEQ_FEATURE	domain:IPT/TIG 1	3	0.53286	0.419298	Q04912, P08581, O15031	563	3	1260	2.23801	1
UP_SEQ_FEATURE	domain:IPT/TIG 2	3	0.53286	0.419298	Q04912, P08581, O15031	563	3	1260	2.23801	1
UP_SEQ_FEATURE	domain:IPT/TIG 3	3	0.53286	0.419298	Q04912, P08581, O15031	563	3	1260	2.23801	1
INTERPRO	IPR002909:Cell surface receptor IPT/TIG	3	0.53286	0.59881	Q04912, P08581, O15031	556	4	1251	1.6875	1
SMART	SM00429:IPT	3	0.53286	0.608709	Q04912, P08581, O15031	416	4	923	1.66406	0.999987
INTERPRO	IPR002165:Plexin	3	0.53286	0.734643	Q9H2E6, P08581, O15031	556	5	1251	1.35	1
SMART	SM00423:PSI	4	0.71048	0.780291	Q9H2E6, Q04912, P08581, O15031	416	8	923	1.10938	0.999992
GOTERM_BP_DIRECT	GO:0071526~semaphorin-plexin signaling pathway	4	0.71048	0.841462	Q9H2E6, P08581, O15031, P63000	554	9	1248	1.0012	1
INTERPRO	IPR001627:Semaphorin/CD100 antigen	4	0.71048	0.842249	Q9H2E6, Q04912, P08581, O15031	556	9	1251	1	1
INTERPRO	IPR016201:Plexin-like fold	4	0.71048	0.842249	Q9H2E6, Q04912, P08581, O15031	556	9	1251	1	1
UP_SEQ_FEATURE	domain:Sema	4	0.71048	0.845724	Q9H2E6, Q04912, P08581, O15031	563	9	1260	0.994671	1
SMART	SM00630:Sema	4	0.71048	0.851191	Q9H2E6, Q04912, P08581, O15031	416	9	923	0.986111	0.999994
INTERPRO	IPR015943:WD40/YVTN repeat-like-containing domain	4	0.71048	0.894133	Q9H2E6, Q04912, P08581, O15031	556	10	1251	0.9	1
Annotation Cluster 74	Enrichment Score: 0.1833555043077456
Category	Term	Count	%	PValue	Genes	List Total	Pop Hits	Pop Total	Fold Enrichment	Benjamini
BIOCARTA	h_th1th2Pathway:Th1/Th2 Differentiation	9	1.59858	0.200137	P01579, P60568, P15260, P05112, P42701, P42081, Q99665, Q13478, P29965	192	13	413	1.48918	1
BBID	113.Th1andTh2cells	5	0.888099	0.319069	P01579, P60568, P05112, P01374, P35225	61	7	144	1.68618	1
GOTERM_BP_DIRECT	GO:0048304~positive regulation of isotype switching to IgG isotypes	3	0.53286	0.414964	P01579, P60568, P05112	554	3	1248	2.25271	1
BBID	97.Immune_injury_MS-lesions_MS_antigen	7	1.24334	0.474995	P01579, P05112, P42081, P01374, P01730, P25445, P35225	61	13	144	1.27112	0.999999
BIOCARTA	h_tob1Pathway:Role of Tob in T-cell activation	6	1.06572	0.528466	P01579, P60568, P05112, Q03167, P61812, P01137	192	10	413	1.29062	0.999999
KEGG_PATHWAY	hsa05330:Allograft rejection	7	1.24334	0.612547	P01579, P60568, P05112, P42081, P25445, P29965, P10144	394	13	848	1.15892	0.999092
BBID	80.T_cell_Activation	7	1.24334	0.656408	P01579, P60568, P05112, P01374, P45984, P41182, P35225	61	15	144	1.10164	0.999824
BBID	89.CD4_T_Cell_Differentiation	3	0.53286	0.695136	P01579, P05112, P35225	61	5	144	1.41639	0.999851
BBID	35.Chemokines_EAE_Autoreactive_T_Cells	4	0.71048	0.724932	P01579, P05112, P13500, P35225	61	8	144	1.18033	0.999855
BIOCARTA	h_dcPathway:Dendritic cells in regulating TH1 and TH2 Development	6	1.06572	0.728785	P01579, P05112, P20138, O00206, O60603, P35225	192	12	413	1.07552	1
BBID	111.Stress_influences_immunity	3	0.53286	0.797296	P01579, P60568, P05112	61	6	144	1.18033	0.999923
BBID	112.StressandCRHinfluence	3	0.53286	0.797296	P01579, P60568, P05112	61	6	144	1.18033	0.999923
BIOCARTA	h_inflamPathway:Cytokines and Inflammatory Response	9	1.59858	0.937107	P01579, P60568, P05112, P01374, P01730, P20809, P61812, P01137, P35225	192	24	413	0.806641	1
BIOCARTA	h_41BBPathway:The 4-1BB-dependent immune response	3	0.53286	0.946752	P01579, P60568, P05112	192	8	413	0.806641	1
INTERPRO	IPR012351:Four-helical cytokine, core	10	1.7762	0.965299	P01566, P40225, P01579, Q13007, P60568, P05112, Q9NPF7, P01588, Q9UHD0, P35225	556	30	1251	0.75	1
BBID	88.Alternatively_Activated_APC	3	0.53286	0.967622	P01579, P05112, P35225	61	10	144	0.708197	1
BBID	22.Cytokine-chemokine_CNS	3	0.53286	0.980294	P01579, P60568, P05112	61	11	144	0.643815	1
BIOCARTA	h_cytokinePathway:Cytokine Network	5	0.888099	0.987196	P01579, P60568, P05112, P01374, P35225	192	17	413	0.632659	1
Annotation Cluster 75	Enrichment Score: 0.18222105734049285
Category	Term	Count	%	PValue	Genes	List Total	Pop Hits	Pop Total	Fold Enrichment	Benjamini
GOTERM_CC_DIRECT	GO:0033116~endoplasmic reticulum-Golgi intermediate compartment membrane	5	0.888099	0.627867	Q12907, Q9UBR2, P01009, P08174, P12259	561	9	1258	1.24579	0.999679
GOTERM_BP_DIRECT	GO:0048208~COPII vesicle coating	4	0.71048	0.670548	Q9UBR2, P01009, P12259, P54920	554	7	1248	1.28726	1
GOTERM_CC_DIRECT	GO:0030134~ER to Golgi transport vesicle	4	0.71048	0.674589	Q12907, Q9UBR2, P01009, P12259	561	7	1258	1.28139	0.999791
Annotation Cluster 76	Enrichment Score: 0.17780086384130978
Category	Term	Count	%	PValue	Genes	List Total	Pop Hits	Pop Total	Fold Enrichment	Benjamini
GOTERM_BP_DIRECT	GO:0002003~angiotensin maturation	4	0.71048	0.544682	P01019, Q9UBR2, Q9BYF1, P23946	554	6	1248	1.50181	1
BIOCARTA	h_ace2Pathway:Angiotensin-converting enzyme 2 regulates heart function	3	0.53286	0.62996	P01019, Q9BYF1, P23946	192	4	413	1.61328	1
KEGG_PATHWAY	hsa04614:Renin-angiotensin system	3	0.53286	0.853377	P01019, Q9BYF1, P23946	394	6	848	1.07614	0.999662
Annotation Cluster 77	Enrichment Score: 0.1762875039201568
Category	Term	Count	%	PValue	Genes	List Total	Pop Hits	Pop Total	Fold Enrichment	Benjamini
GOTERM_BP_DIRECT	GO:0038083~peptidyl-tyrosine autophosphorylation	14	2.48668	0.346112	P06239, P51813, P41240, P00519, Q06187, P42680, P08069, P35968, P29597, P42679, P06241, P06213, Q08345, P09769	554	26	1248	1.213	1
UP_SEQ_FEATURE	domain:SH3	10	1.7762	0.491999	P42680, P06239, P42679, P06241, P41240, P19174, P00519, P09769, Q06187, Q9UJU6	563	19	1260	1.1779	1
GOTERM_CC_DIRECT	GO:0031234~extrinsic component of cytoplasmic side of plasma membrane	11	1.95382	0.619722	P42680, P06239, P06703, P51813, P29597, P42679, P06241, P41240, P00519, P09769, Q06187	561	23	1258	1.07246	0.999722
INTERPRO	IPR001452:Src homology-3 domain	11	1.95382	0.680377	P42680, P06239, P15498, P42679, P06241, P41240, P19174, P00519, P09769, Q06187, Q9UJU6	556	24	1251	1.03125	1
UP_KEYWORDS	SH3 domain	11	1.95382	0.687602	P42680, P06239, P15498, P42679, P06241, P41240, P19174, P00519, P09769, Q06187, Q9UJU6	563	24	1261	1.02657	0.997793
GOTERM_MF_DIRECT	GO:0004715~non-membrane spanning protein tyrosine kinase activity	10	1.7762	0.689832	P42680, P06239, P51813, P29597, P42679, P06241, P41240, P00519, P09769, Q06187	535	22	1216	1.03314	1
SMART	SM00326:SH3	11	1.95382	0.702115	P42680, P06239, P15498, P42679, P06241, P41240, P19174, P00519, P09769, Q06187, Q9UJU6	416	24	923	1.01693	0.999993
INTERPRO	IPR000980:SH2 domain	14	2.48668	0.816657	P42680, P06239, P29350, P42224, P15498, P51813, P29597, P42679, P41240, P19174, P06241, P00519, P09769, Q06187	556	34	1251	0.926471	1
UP_KEYWORDS	SH2 domain	14	2.48668	0.822973	P42680, P06239, P29350, P42224, P15498, P51813, P29597, P42679, P41240, P19174, P06241, P00519, P09769, Q06187	563	34	1261	0.922265	0.999103
UP_SEQ_FEATURE	domain:SH2	11	1.95382	0.840125	P42680, P06239, P42224, P15498, P51813, P42679, P06241, P41240, P00519, P09769, Q06187	563	27	1260	0.911782	1
SMART	SM00252:SH2	13	2.30906	0.852026	P42680, P06239, P29350, P15498, P51813, P29597, P42679, P41240, P19174, P06241, P00519, P09769, Q06187	416	32	923	0.901367	0.999992
Annotation Cluster 78	Enrichment Score: 0.17284282218095784
Category	Term	Count	%	PValue	Genes	List Total	Pop Hits	Pop Total	Fold Enrichment	Benjamini
BIOCARTA	h_neutrophilPathway:Neutrophil and Its Surface Molecules	3	0.53286	0.62996	P05362, P16284, P16581	192	4	413	1.61328	1
BIOCARTA	h_lymphocytePathway:Adhesion Molecules on Lymphocyte	3	0.53286	0.62996	P05362, P16284, P16581	192	4	413	1.61328	1
BIOCARTA	h_monocytePathway:Monocyte and its Surface Molecules	3	0.53286	0.763564	P05362, P16284, P16581	192	5	413	1.29062	1
Annotation Cluster 79	Enrichment Score: 0.1704479442647465
Category	Term	Count	%	PValue	Genes	List Total	Pop Hits	Pop Total	Fold Enrichment	Benjamini
BIOCARTA	h_ifnaPathway:IFN alpha signaling pathway	3	0.53286	0.62996	P42224, P29597, P17181	192	4	413	1.61328	1
GOTERM_BP_DIRECT	GO:0060338~regulation of type I interferon-mediated signaling pathway	6	1.06572	0.679204	P01566, P42224, P29350, P29597, P17181, P18031	554	12	1248	1.12635	1
GOTERM_BP_DIRECT	GO:0060337~type I interferon signaling pathway	5	0.888099	0.720017	P01566, P00973, P42224, P29597, P17181	554	10	1248	1.12635	1
Annotation Cluster 80	Enrichment Score: 0.16940173277780918
Category	Term	Count	%	PValue	Genes	List Total	Pop Hits	Pop Total	Fold Enrichment	Benjamini
UP_KEYWORDS	Lipid metabolism	16	2.84192	0.167091	Q9Y5C1, Q9NR71, P35354, P19174, O15496, P04035, P30041, O14791, P15428, P02649, Q9NZK7, P39877, Q9Y259, P01024, P02647, Q13093	563	27	1261	1.32728	0.960553
GOTERM_BP_DIRECT	GO:0016042~lipid catabolic process	6	1.06572	0.361955	P30041, P39877, Q9NZK7, P19174, O15496, Q13093	554	9	1248	1.50181	1
UP_KEYWORDS	Lipid degradation	6	1.06572	0.367992	P30041, P39877, Q9NZK7, P19174, O15496, Q13093	563	9	1261	1.49319	0.981061
GOTERM_BP_DIRECT	GO:0006644~phospholipid metabolic process	5	0.888099	0.623073	Q9Y5C1, P39877, Q9NZK7, O15496, P02647	554	9	1248	1.2515	1
KEGG_PATHWAY	hsa04975:Fat digestion and absorption	5	0.888099	0.670097	P39877, Q9NZK7, P16671, O15496, P02647	394	9	848	1.19571	0.999136
KEGG_PATHWAY	hsa00590:Arachidonic acid metabolism	4	0.71048	0.710072	P39877, Q9NZK7, P35354, O15496	394	7	848	1.22988	0.99841
KEGG_PATHWAY	hsa00565:Ether lipid metabolism	4	0.71048	0.710072	P39877, Q9NZK7, O15496, Q13093	394	7	848	1.22988	0.99841
KEGG_PATHWAY	hsa00564:Glycerophospholipid metabolism	4	0.71048	0.710072	P39877, Q9NZK7, Q9Y259, O15496	394	7	848	1.22988	0.99841
GOTERM_BP_DIRECT	GO:0036151~phosphatidylcholine acyl-chain remodeling	3	0.53286	0.733824	P39877, Q9NZK7, O15496	554	5	1248	1.35162	1
GOTERM_BP_DIRECT	GO:0036152~phosphatidylethanolamine acyl-chain remodeling	3	0.53286	0.733824	P39877, Q9NZK7, O15496	554	5	1248	1.35162	1
GOTERM_BP_DIRECT	GO:0036148~phosphatidylglycerol acyl-chain remodeling	3	0.53286	0.733824	P39877, Q9NZK7, O15496	554	5	1248	1.35162	1
GOTERM_BP_DIRECT	GO:0036149~phosphatidylinositol acyl-chain remodeling	3	0.53286	0.733824	P39877, Q9NZK7, O15496	554	5	1248	1.35162	1
GOTERM_BP_DIRECT	GO:0036150~phosphatidylserine acyl-chain remodeling	3	0.53286	0.733824	P39877, Q9NZK7, O15496	554	5	1248	1.35162	1
INTERPRO	IPR001211:Phospholipase A2	3	0.53286	0.734643	P39877, Q9NZK7, O15496	556	5	1251	1.35	1
INTERPRO	IPR016090:Phospholipase A2 domain	3	0.53286	0.734643	P39877, Q9NZK7, O15496	556	5	1251	1.35	1
SMART	SM00085:PA2c	3	0.53286	0.743865	P39877, Q9NZK7, O15496	416	5	923	1.33125	0.999992
KEGG_PATHWAY	hsa00592:alpha-Linolenic acid metabolism	3	0.53286	0.764196	P39877, Q9NZK7, O15496	394	5	848	1.29137	0.999123
GOTERM_MF_DIRECT	GO:0004623~phospholipase A2 activity	3	0.53286	0.823296	P39877, Q9NZK7, O15496	535	6	1216	1.13645	1
GOTERM_BP_DIRECT	GO:0050482~arachidonic acid secretion	3	0.53286	0.828395	P39877, Q9NZK7, O15496	554	6	1248	1.12635	1
GOTERM_BP_DIRECT	GO:0006654~phosphatidic acid biosynthetic process	3	0.53286	0.828395	P39877, Q9NZK7, O15496	554	6	1248	1.12635	1
KEGG_PATHWAY	hsa00591:Linoleic acid metabolism	3	0.53286	0.853377	P39877, Q9NZK7, O15496	394	6	848	1.07614	0.999662
UP_SEQ_FEATURE	metal ion-binding site:Calcium; via carbonyl oxygen	7	1.24334	0.887612	P46531, P39877, Q9NZK7, P58400, Q9NNX6, O15496, P07202	563	18	1260	0.870337	1
KEGG_PATHWAY	hsa04972:Pancreatic secretion	6	1.06572	0.932112	P39877, Q9NZK7, O15496, Q10588, Q96IY4, P63000	394	16	848	0.807107	0.999912
KEGG_PATHWAY	hsa04270:Vascular smooth muscle contraction	4	0.71048	0.99232	Q04759, P39877, Q9NZK7, O15496	394	15	848	0.573942	0.99996
Annotation Cluster 81	Enrichment Score: 0.16937598380835367
Category	Term	Count	%	PValue	Genes	List Total	Pop Hits	Pop Total	Fold Enrichment	Benjamini
INTERPRO	IPR013320:Concanavalin A-like lectin/glucanase, subgroup	11	1.95382	0.614085	P35443, P05162, Q12907, O00214, Q05315, P27797, P98073, P58400, P56470, P07996, P07225	556	23	1251	1.07609	1
INTERPRO	IPR001079:Galectin, carbohydrate recognition domain	4	0.71048	0.671611	P05162, O00214, Q05315, P56470	556	7	1251	1.28571	1
SMART	SM00908:SM00908	4	0.71048	0.683561	P05162, O00214, Q05315, P56470	416	7	923	1.26786	0.999996
SMART	SM00276:GLECT	4	0.71048	0.683561	P05162, O00214, Q05315, P56470	416	7	923	1.26786	0.999996
UP_SEQ_FEATURE	region of interest:Beta-galactoside binding	3	0.53286	0.738275	P05162, O00214, P56470	563	5	1260	1.34281	1
Annotation Cluster 82	Enrichment Score: 0.16559073870441096
Category	Term	Count	%	PValue	Genes	List Total	Pop Hits	Pop Total	Fold Enrichment	Benjamini
GOTERM_BP_DIRECT	GO:0042787~protein ubiquitination involved in ubiquitin-dependent protein catabolic process	7	1.24334	0.553532	P62979, P14635, P53350, P68036, Q00987, P06493, Q9UNE7	554	13	1248	1.213	1
GOTERM_BP_DIRECT	GO:0016567~protein ubiquitination	7	1.24334	0.644148	P53350, P68036, Q00987, P63208, P61088, Q96CA5, Q9UNE7	554	14	1248	1.12635	1
GOTERM_BP_DIRECT	GO:0032436~positive regulation of proteasomal ubiquitin-dependent protein catabolic process	4	0.71048	0.893509	P53350, Q00987, P0DMV8, Q9UNE7	554	10	1248	0.901083	1
Annotation Cluster 83	Enrichment Score: 0.14401441651697236
Category	Term	Count	%	PValue	Genes	List Total	Pop Hits	Pop Total	Fold Enrichment	Benjamini
KEGG_PATHWAY	hsa05140:Leishmaniasis	16	2.84192	0.410625	P01579, P15260, P12318, P42224, P35354, O00206, O75015, P61812, P12314, O43318, P05112, P29350, Q15759, O60603, P01024, P01137	394	30	848	1.14788	0.999193
KEGG_PATHWAY	hsa05145:Toxoplasmosis	17	3.01954	0.936586	P01579, P15260, P42224, O00206, P61812, P19438, O43318, O15530, P29597, P0DMV8, Q15759, P45984, P29965, O60603, Q96CA5, P01137, P10415	394	44	848	0.831564	0.999919
KEGG_PATHWAY	hsa05152:Tuberculosis	24	4.26288	0.961531	P01566, P01579, P15260, P12318, P42224, O00206, Q9NPF7, O75015, Q9UBG0, Q9NNX6, P61812, P12314, P19438, P22897, Q9BXN2, Q15759, P45984, P17676, O60603, Q13554, P01024, P63098, P01137, P10415	394	63	848	0.819918	0.999921
Annotation Cluster 84	Enrichment Score: 0.14249046874700136
Category	Term	Count	%	PValue	Genes	List Total	Pop Hits	Pop Total	Fold Enrichment	Benjamini
UP_SEQ_FEATURE	domain:EGF-like; calcium-binding	3	0.53286	0.419298	P48740, P07202, P00736	563	3	1260	2.23801	1
UP_SEQ_FEATURE	domain:Sushi 4	4	0.71048	0.676326	Q6UXD5, Q9BXR6, P16581, P08174	563	7	1260	1.27886	1
INTERPRO	IPR000436:Sushi/SCR/CCP	9	1.59858	0.731027	P48740, Q6UXD5, Q13261, P00738, Q9BXR6, P16581, P08174, P07202, P00736	556	20	1251	1.0125	1
UP_KEYWORDS	Sushi	9	1.59858	0.737098	P48740, Q6UXD5, Q13261, P00738, Q9BXR6, P16581, P08174, P07202, P00736	563	20	1261	1.0079	0.997625
UP_SEQ_FEATURE	domain:Sushi	3	0.53286	0.738275	Q13261, P00738, P07202	563	5	1260	1.34281	1
SMART	SM00032:CCP	9	1.59858	0.749348	P48740, Q6UXD5, Q13261, P00738, Q9BXR6, P16581, P08174, P07202, P00736	416	20	923	0.998437	0.99999
UP_SEQ_FEATURE	domain:Sushi 2	7	1.24334	0.794925	P48740, Q6UXD5, P00738, Q9BXR6, P16581, P08174, P00736	563	16	1260	0.97913	1
UP_SEQ_FEATURE	domain:Sushi 1	7	1.24334	0.794925	P48740, Q6UXD5, P00738, Q9BXR6, P16581, P08174, P00736	563	16	1260	0.97913	1
UP_SEQ_FEATURE	domain:Sushi 5	3	0.53286	0.832098	Q6UXD5, Q9BXR6, P16581	563	6	1260	1.11901	1
UP_SEQ_FEATURE	domain:Sushi 3	4	0.71048	0.845724	Q6UXD5, Q9BXR6, P16581, P08174	563	9	1260	0.994671	1
Annotation Cluster 85	Enrichment Score: 0.1403654989162239
Category	Term	Count	%	PValue	Genes	List Total	Pop Hits	Pop Total	Fold Enrichment	Benjamini
UP_KEYWORDS	Glycation	5	0.888099	0.6291	P10636, P61769, P02649, P69905, P02647	563	9	1261	1.24433	0.997108
GOTERM_CC_DIRECT	GO:0071682~endocytic vesicle lumen	5	0.888099	0.724452	P02649, P69905, P27797, P00738, P02647	561	10	1258	1.12121	0.999845
UP_SEQ_FEATURE	glycosylation site:N-linked (Glc) (glycation)	3	0.53286	0.832098	P02649, P69905, P02647	563	6	1260	1.11901	1
Annotation Cluster 86	Enrichment Score: 0.13422225689463474
Category	Term	Count	%	PValue	Genes	List Total	Pop Hits	Pop Total	Fold Enrichment	Benjamini
INTERPRO	IPR008979:Galactose-binding domain-like	7	1.24334	0.72404	P29317, Q16549, P54760, Q08345, P29323, P12259, Q08431	556	15	1251	1.05	1
INTERPRO	IPR000421:Coagulation factor 5/8 C-terminal type domain	3	0.53286	0.734643	Q08345, P12259, Q08431	556	5	1251	1.35	1
SMART	SM00231:FA58C	3	0.53286	0.743865	Q08345, P12259, Q08431	416	5	923	1.33125	0.999992
Annotation Cluster 87	Enrichment Score: 0.13300327492359237
Category	Term	Count	%	PValue	Genes	List Total	Pop Hits	Pop Total	Fold Enrichment	Benjamini
UP_KEYWORDS	Steroid-binding	3	0.53286	0.602157	P03372, P08185, P04150	563	4	1261	1.67984	0.99692
GOTERM_MF_DIRECT	GO:0005496~steroid binding	3	0.53286	0.727728	P03372, P08185, P04150	535	5	1216	1.36374	1
UP_KEYWORDS	Lipid-binding	6	1.06572	0.910566	P42680, P03372, P08185, P04150, P30086, Q06187	563	16	1261	0.83992	0.999695
Annotation Cluster 88	Enrichment Score: 0.13245018789688243
Category	Term	Count	%	PValue	Genes	List Total	Pop Hits	Pop Total	Fold Enrichment	Benjamini
UP_KEYWORDS	Parkinsonism	4	0.71048	0.549912	P10636, O43464, P09936, Q99497	563	6	1261	1.49319	0.995272
UP_KEYWORDS	Parkinson disease	3	0.53286	0.737738	O43464, P09936, Q99497	563	5	1261	1.34387	0.997482
KEGG_PATHWAY	hsa05012:Parkinson's disease	4	0.71048	0.987312	O43464, P09936, P68036, Q99497	394	14	848	0.614938	0.999945
Annotation Cluster 89	Enrichment Score: 0.13241154876465885
Category	Term	Count	%	PValue	Genes	List Total	Pop Hits	Pop Total	Fold Enrichment	Benjamini
INTERPRO	IPR000299:FERM domain	3	0.53286	0.734643	P29597, P26038, P11171	556	5	1251	1.35	1
INTERPRO	IPR019748:FERM central domain	3	0.53286	0.734643	P29597, P26038, P11171	556	5	1251	1.35	1
INTERPRO	IPR019749:Band 4.1 domain	3	0.53286	0.734643	P29597, P26038, P11171	556	5	1251	1.35	1
UP_SEQ_FEATURE	domain:FERM	3	0.53286	0.738275	P29597, P26038, P11171	563	5	1260	1.34281	1
SMART	SM00295:B41	3	0.53286	0.743865	P29597, P26038, P11171	416	5	923	1.33125	0.999992
Annotation Cluster 90	Enrichment Score: 0.12857428962787792
Category	Term	Count	%	PValue	Genes	List Total	Pop Hits	Pop Total	Fold Enrichment	Benjamini
UP_SEQ_FEATURE	calcium-binding region:1	4	0.71048	0.550631	P06703, Q9H4F8, P55008, P63098	563	6	1260	1.49201	1
UP_SEQ_FEATURE	calcium-binding region:2	4	0.71048	0.550631	P06703, Q9H4F8, P55008, P63098	563	6	1260	1.49201	1
INTERPRO	IPR002048:EF-hand domain	6	1.06572	0.758977	P06703, P19174, Q12841, Q9UBC2, P55008, P63098	556	13	1251	1.03846	1
INTERPRO	IPR011992:EF-hand-like domain	9	1.59858	0.788255	Q92563, P42224, P06703, Q9H4F8, P19174, Q12841, Q9UBC2, P55008, P63098	556	21	1251	0.964286	1
UP_SEQ_FEATURE	domain:EF-hand 1	5	0.888099	0.802615	P06703, Q9H4F8, Q12841, P55008, P63098	563	11	1260	1.01728	1
SMART	SM00054:EFh	3	0.53286	0.836803	P06703, Q9UBC2, P63098	416	6	923	1.10938	0.999993
INTERPRO	IPR018247:EF-Hand 1, calcium-binding site	5	0.888099	0.856887	P06703, Q9H4F8, P19174, Q9UBC2, P63098	556	12	1251	0.9375	1
UP_SEQ_FEATURE	domain:EF-hand 2	4	0.71048	0.896882	P06703, Q9H4F8, Q12841, P63098	563	10	1260	0.895204	1
Annotation Cluster 91	Enrichment Score: 0.12790501247729608
Category	Term	Count	%	PValue	Genes	List Total	Pop Hits	Pop Total	Fold Enrichment	Benjamini
BIOCARTA	h_p38mapkPathway:p38 MAPK Signaling Pathway	9	1.59858	0.477205	O43318, P05114, P42224, P45985, P01106, Q8IW41, P61812, P01137, P63000	192	16	413	1.20996	0.999997
BIOCARTA	h_mapkPathway:MAPKinase Signaling Pathway	11	1.95382	0.884069	O43318, P42224, Q16644, Q15759, P45984, P45985, P01106, Q8IW41, P61812, P01137, P63000	192	27	413	0.87635	1
GOTERM_BP_DIRECT	GO:0009611~response to wounding	8	1.42096	0.9797	P13500, P14136, P45985, Q9Y5Y7, P01106, P61812, P01137, P63000	554	26	1248	0.693141	1
Annotation Cluster 92	Enrichment Score: 0.12448172287820694
Category	Term	Count	%	PValue	Genes	List Total	Pop Hits	Pop Total	Fold Enrichment	Benjamini
GOTERM_BP_DIRECT	GO:0008631~intrinsic apoptotic signaling pathway in response to oxidative stress	4	0.71048	0.544682	Q15118, P04179, Q9NR28, P10415	554	6	1248	1.50181	1
UP_KEYWORDS	Transit peptide	5	0.888099	0.860074	O43464, Q15118, P04179, Q9NR28, O95571	563	12	1261	0.933245	0.999315
UP_SEQ_FEATURE	transit peptide:Mitochondrion	5	0.888099	0.903391	O43464, Q15118, P04179, Q9NR28, O95571	563	13	1260	0.860773	1
Annotation Cluster 93	Enrichment Score: 0.12215656174422254
Category	Term	Count	%	PValue	Genes	List Total	Pop Hits	Pop Total	Fold Enrichment	Benjamini
GOTERM_MF_DIRECT	GO:0004601~peroxidase activity	4	0.71048	0.536592	P69905, P35354, Q06830, P07202	535	6	1216	1.51526	0.999999
GOTERM_MF_DIRECT	GO:0020037~heme binding	7	1.24334	0.712045	P04196, P69905, P35354, P03952, P30519, P20393, P07202	535	15	1216	1.06069	1
UP_KEYWORDS	Heme	6	1.06572	0.763603	P69905, P35354, P03952, P30519, P20393, P07202	563	13	1261	1.03375	0.998171
UP_KEYWORDS	Iron	8	1.42096	0.898602	P02787, P69905, P35354, P03952, P13686, P30519, P20393, P07202	563	21	1261	0.853252	0.999594
UP_SEQ_FEATURE	metal ion-binding site:Iron (heme axial ligand)	3	0.53286	0.934611	P35354, P30519, P07202	563	8	1260	0.839254	1
Annotation Cluster 94	Enrichment Score: 0.11915455236352687
Category	Term	Count	%	PValue	Genes	List Total	Pop Hits	Pop Total	Fold Enrichment	Benjamini
BIOCARTA	h_telPathway:Telomeres, Telomerase, Cellular Aging, and Immortality	6	1.06572	0.637078	P04637, P06400, P08069, P01106, P00533, P10415	192	11	413	1.1733	1
BIOCARTA	h_p53Pathway:p53 Signaling Pathway	4	0.71048	0.709162	P04637, P06400, Q00987, P10415	192	7	413	1.22917	1
KEGG_PATHWAY	hsa05222:Small cell lung cancer	7	1.24334	0.971848	P04637, P06400, P06756, P35354, P01106, Q96CA5, P10415	394	21	848	0.717428	0.999898
Annotation Cluster 95	Enrichment Score: 0.11825643329802601
Category	Term	Count	%	PValue	Genes	List Total	Pop Hits	Pop Total	Fold Enrichment	Benjamini
UP_SEQ_FEATURE	site:Reactive bond	8	1.42096	0.622602	P10646, Q8TEU8, P05155, P01009, Q9UK55, P07093, P01011, O43278	563	16	1260	1.11901	1
UP_SEQ_FEATURE	domain:BPTI/Kunitz inhibitor 2	3	0.53286	0.738275	P10646, Q8TEU8, O43278	563	5	1260	1.34281	1
UP_SEQ_FEATURE	domain:BPTI/Kunitz inhibitor 1	3	0.53286	0.738275	P10646, Q8TEU8, O43278	563	5	1260	1.34281	1
INTERPRO	IPR020901:Proteinase inhibitor I2, Kunitz, conserved site	3	0.53286	0.829078	P10646, Q8TEU8, O43278	556	6	1251	1.125	1
INTERPRO	IPR002223:Proteinase inhibitor I2, Kunitz metazoa	3	0.53286	0.829078	P10646, Q8TEU8, O43278	556	6	1251	1.125	1
SMART	SM00131:KU	3	0.53286	0.836803	P10646, Q8TEU8, O43278	416	6	923	1.10938	0.999993
Annotation Cluster 96	Enrichment Score: 0.11642242078345613
Category	Term	Count	%	PValue	Genes	List Total	Pop Hits	Pop Total	Fold Enrichment	Benjamini
GOTERM_MF_DIRECT	GO:0008236~serine-type peptidase activity	11	1.95382	0.597094	O43464, Q12884, P07288, Q04756, Q9Y5K2, Q9UKR0, P23946, P10144, P00747, P00746, P00736	535	23	1216	1.08704	0.999999
UP_SEQ_FEATURE	active site:Charge relay system	23	4.08526	0.638372	Q12884, Q9P0G3, P04070, Q9Y5K2, P20718, P04035, O43464, P48740, P08246, P00742, P00750, Q16549, P07288, Q04756, P98073, Q9UKR0, P23946, P03952, P10144, P00747, Q13093, P00746, P00736	563	51	1260	1.0093	1
UP_KEYWORDS	Zymogen	36	6.39432	0.679695	Q9P0G3, P16870, P04070, P51512, Q9Y5K2, P20718, Q99538, O43464, P08246, P00750, O43184, Q16549, Q9UBR2, P07288, P98073, P22304, P50281, Q99497, P07225, P07858, Q9UHI8, P12259, P00742, P14091, P13497, Q9UBX1, Q76LX8, Q04756, P23946, P03952, P42575, P10144, P00747, P00746, Q8TE58, Q96IY4	563	82	1261	0.983321	0.997869
UP_KEYWORDS	Protease	48	8.52575	0.693013	P09936, P25786, Q9P0G3, P25787, P16870, P04070, P51512, Q9Y5K2, Q9BYF1, P20718, Q99538, Q9NQW7, O43464, P08246, P48740, P42892, O43184, P00750, Q16549, Q9UBR2, P07288, P98073, P50281, Q99497, P00736, P53582, Q15465, Q12884, P07858, Q9UHI8, P00742, P14091, P13497, Q9UBX1, Q76LX8, Q04756, P03973, O43323, Q9UKR0, P23946, P60900, P42575, P03952, P10144, P00747, P00746, Q8TE58, Q96IY4	563	110	1261	0.977362	0.997813
UP_KEYWORDS	Hydrolase	75	13.3215	0.698243	O75355, P09936, Q9P0G3, Q9BYF1, Q9NQW7, P48740, Q9H773, P29350, Q9NZK7, O43184, O00408, P07288, P50281, Q99497, P00736, Q15465, P53582, P51452, P18669, Q9UHI8, P13686, P00742, P39877, P13497, Q9BY41, Q76LX8, P03973, O43323, P17706, Q9UKR0, P60900, P00747, P00746, Q8TE58, Q9HCR9, P25786, P25787, P16870, P04070, Q6UWV6, P51512, Q9Y5K2, Q13946, P20718, Q99538, O95243, P30041, O43464, P08246, P42892,…	563	172	1261	0.976651	0.997649
UP_KEYWORDS	Serine protease	21	3.73002	0.71098	Q12884, Q9P0G3, P04070, Q9Y5K2, P20718, O43464, P48740, P08246, P00742, P00750, Q16549, P07288, Q04756, P98073, Q9UKR0, P23946, P03952, P10144, P00747, P00746, P00736	563	48	1261	0.979907	0.997025
INTERPRO	IPR009003:Trypsin-like cysteine/serine peptidase domain	20	3.5524	0.75816	Q9P0G3, P04070, Q9Y5K2, P20718, O43464, P48740, P08246, P00742, P00750, Q04756, P07288, P00738, P98073, Q9UKR0, P23946, P03952, P10144, P00747, P00746, P00736	556	47	1251	0.957447	1
INTERPRO	IPR018114:Peptidase S1, trypsin family, active site	17	3.01954	0.804456	Q9P0G3, P04070, Q9Y5K2, P20718, P48740, P08246, P00742, P00750, Q04756, P07288, P98073, Q9UKR0, P23946, P03952, P10144, P00747, P00746	556	41	1251	0.932927	1
INTERPRO	IPR001314:Peptidase S1A, chymotrypsin-type	19	3.37478	0.80993	Q9P0G3, P04070, Q9Y5K2, P20718, P48740, P08246, P00742, P00750, Q04756, P07288, P00738, P98073, Q9UKR0, P23946, P03952, P10144, P00747, P00746, P00736	556	46	1251	0.929348	1
INTERPRO	IPR001254:Peptidase S1	19	3.37478	0.80993	Q9P0G3, P04070, Q9Y5K2, P20718, P48740, P08246, P00742, P00750, Q04756, P07288, P00738, P98073, Q9UKR0, P23946, P03952, P10144, P00747, P00746, P00736	556	46	1251	0.929348	1
UP_SEQ_FEATURE	domain:Peptidase S1	19	3.37478	0.818761	Q9P0G3, P04070, Q9Y5K2, P20718, P48740, P08246, P00742, P00750, Q04756, P07288, P00738, P98073, Q9UKR0, P23946, P03952, P10144, P00747, P00746, P00736	563	46	1260	0.924396	1
SMART	SM00020:Tryp_SPc	19	3.37478	0.833293	Q9P0G3, P04070, Q9Y5K2, P20718, P48740, P08246, P00742, P00750, Q04756, P07288, P00738, P98073, Q9UKR0, P23946, P03952, P10144, P00747, P00746, P00736	416	46	923	0.91644	0.999994
GOTERM_MF_DIRECT	GO:0004252~serine-type endopeptidase activity	28	4.97336	0.978857	Q9P0G3, P04070, Q9Y5K2, P20718, O43464, P48740, P08246, P00750, P01857, Q16549, P07288, P00738, P98073, P50281, P01024, P00736, Q12884, P07858, P12259, P00742, P13497, Q04756, Q9UKR0, P23946, P03952, P10144, P00747, P00746	535	80	1216	0.795514	1
GOTERM_BP_DIRECT	GO:0006508~proteolysis	38	6.74956	0.984502	Q9P0G3, P04070, P51512, Q9Y5K2, Q99538, Q9NQW7, O43464, P08246, P48740, O43184, P00750, P01857, Q9UBR2, P07288, P98073, P50281, P01024, Q99497, P00736, Q99829, P30101, P53582, Q12884, P07858, P61088, Q9UHI8, P12259, P13497, Q9UBX1, Q76LX8, Q04756, O43323, Q9UKR0, P03952, P00747, P00746, Q8TE58, Q96IY4	554	106	1248	0.807574	1
Annotation Cluster 97	Enrichment Score: 0.11622991913289935
Category	Term	Count	%	PValue	Genes	List Total	Pop Hits	Pop Total	Fold Enrichment	Benjamini
BIOCARTA	h_no1Pathway:Actions of Nitric Oxide in the Heart	5	0.888099	0.5527	P35968, P01042, O00408, P35916, P15692	192	8	413	1.3444	0.999999
GOTERM_BP_DIRECT	GO:0035924~cellular response to vascular endothelial growth factor stimulus	5	0.888099	0.856038	P46531, P35968, P35916, P15692, P54826	554	12	1248	0.938628	1
BIOCARTA	h_vegfPathway:VEGF, Hypoxia, and Angiogenesis	4	0.71048	0.946951	P35968, P35916, P19174, P15692	192	11	413	0.782197	1
Annotation Cluster 98	Enrichment Score: 0.11380772625857195
Category	Term	Count	%	PValue	Genes	List Total	Pop Hits	Pop Total	Fold Enrichment	Benjamini
INTERPRO	IPR018097:EGF-like calcium-binding, conserved site	14	2.48668	0.61567	P35443, Q9Y219, P04070, P07202, P48740, P46531, P00742, Q04721, P13497, Q9NPY3, Q12805, Q96HD1, P00736, P07225	556	30	1251	1.05	1
UP_SEQ_FEATURE	domain:EGF-like 2	12	2.13144	0.666548	P46531, Q9Y219, Q02763, P00742, Q96GP6, Q04721, O15232, P04070, Q9NPY3, Q04756, P35590, P58400	563	26	1260	1.03293	1
INTERPRO	IPR001881:EGF-like calcium-binding	16	2.84192	0.689819	P35443, Q9Y219, P04070, P07202, P48740, P46531, P00742, Q04721, P13497, O15232, Q9NPY3, Q12805, P07996, Q96HD1, P00736, P07225	556	36	1251	1	1
SMART	SM00179:EGF_CA	16	2.84192	0.716289	P35443, Q9Y219, P04070, P07202, P48740, P46531, P00742, Q04721, P13497, O15232, Q9NPY3, Q12805, P07996, Q96HD1, P00736, P07225	416	36	923	0.986111	0.999993
UP_SEQ_FEATURE	domain:EGF-like 1	15	2.6643	0.718166	P35443, Q9Y219, P04070, P35590, Q02763, P46531, Q96GP6, Q04721, O15232, Q9NPY3, Q04756, P58400, P07996, Q96HD1, P07225	563	34	1260	0.987358	1
SMART	SM00181:EGF	22	3.90764	0.758396	P35443, Q9Y219, P04070, P35590, P16581, P07202, P46531, Q02763, P00742, Q96GP6, Q04721, P13497, O15232, Q9NPY3, Q04756, Q12805, P58400, P07996, Q96HD1, Q08431, P00736, P07225	416	51	923	0.957108	0.999988
INTERPRO	IPR000152:EGF-type aspartate/asparagine hydroxylation site	13	2.30906	0.834334	P46531, Q9Y219, P00742, Q04721, P13497, P04070, Q9NPY3, Q12805, P58400, Q96HD1, P07202, P07225, P00736	556	32	1251	0.914062	1
INTERPRO	IPR013032:EGF-like, conserved site	23	4.08526	0.849446	P35443, Q9Y219, P04070, P35590, P16581, P07202, P48740, P46531, Q02763, P00742, Q96GP6, Q04721, P00750, P13497, O15232, Q9NPY3, Q04756, Q12805, P07996, Q96HD1, Q08431, P00736, P07225	556	57	1251	0.907895	1
UP_KEYWORDS	EGF-like domain	26	4.61812	0.874283	P35443, P07357, P04070, P16581, Q02763, P48740, P46531, Q96GP6, Q04721, P00750, O43184, P07996, Q96HD1, P00736, P07225, Q9Y219, P35590, P07202, P00742, P13497, O15232, Q04756, Q9NPY3, Q12805, P58400, Q08431	563	65	1261	0.895915	0.99943
INTERPRO	IPR000742:Epidermal growth factor-like domain	25	4.4405	0.876961	P35443, P04070, P16581, Q02763, P46531, Q96GP6, Q04721, P00750, O43184, P07996, Q96HD1, P00736, P07225, Q9Y219, P35354, P35590, P07202, P00742, P13497, O15232, Q04756, Q9NPY3, Q12805, P58400, Q08431	556	63	1251	0.892857	1
UP_SEQ_FEATURE	domain:EGF-like 3	9	1.59858	0.933002	P46531, Q9Y219, Q02763, Q96GP6, Q04721, O15232, P35590, P58400, P07996	563	25	1260	0.805684	1
Annotation Cluster 99	Enrichment Score: 0.10534824688495746
Category	Term	Count	%	PValue	Genes	List Total	Pop Hits	Pop Total	Fold Enrichment	Benjamini
UP_SEQ_FEATURE	domain:TSP type-1 3	5	0.888099	0.629928	Q76LX8, Q9UHI8, P07996, Q8TE58, P27918	563	9	1260	1.24334	1
UP_SEQ_FEATURE	metal ion-binding site:Zinc; in inhibited form	5	0.888099	0.629928	O43184, P51512, Q9UHI8, P50281, Q8TE58	563	9	1260	1.24334	1
UP_SEQ_FEATURE	domain:TSP type-1 2	7	1.24334	0.652459	P07357, Q76LX8, Q6UXZ4, Q9UHI8, P07996, Q8TE58, P27918	563	14	1260	1.11901	1
UP_SEQ_FEATURE	domain:TSP type-1 1	7	1.24334	0.652459	P07357, Q76LX8, Q6UXZ4, Q9UHI8, P07996, Q8TE58, P27918	563	14	1260	1.11901	1
INTERPRO	IPR001590:Peptidase M12B, ADAM/reprolysin	4	0.71048	0.671611	O43184, Q76LX8, Q9UHI8, Q8TE58	556	7	1251	1.28571	1
INTERPRO	IPR006586:ADAM, cysteine-rich	4	0.71048	0.671611	O43184, Q76LX8, Q9UHI8, Q8TE58	556	7	1251	1.28571	1
UP_SEQ_FEATURE	domain:Peptidase M12B	4	0.71048	0.676326	O43184, Q76LX8, Q9UHI8, Q8TE58	563	7	1260	1.27886	1
UP_SEQ_FEATURE	region of interest:Spacer	4	0.71048	0.676326	P06400, Q76LX8, Q9UHI8, Q8TE58	563	7	1260	1.27886	1
UP_SEQ_FEATURE	domain:Disintegrin	4	0.71048	0.676326	O43184, Q76LX8, Q9UHI8, Q8TE58	563	7	1260	1.27886	1
SMART	SM00608:ACR	4	0.71048	0.683561	O43184, Q76LX8, Q9UHI8, Q8TE58	416	7	923	1.26786	0.999996
GOTERM_BP_DIRECT	GO:0036066~protein O-linked fucosylation	3	0.53286	0.733824	Q76LX8, P07996, P27918	554	5	1248	1.35162	1
INTERPRO	IPR013273:Peptidase M12B, ADAM-TS	3	0.53286	0.734643	Q76LX8, Q9UHI8, Q8TE58	556	5	1251	1.35	1
INTERPRO	IPR000884:Thrombospondin, type 1 repeat	10	1.7762	0.763181	Q6UXX9, P07357, Q76LX8, Q6UXZ4, Q9UHI8, P07996, Q2I0M5, O95388, Q8TE58, P27918	556	23	1251	0.978261	1
SMART	SM00209:TSP1	10	1.7762	0.7816	Q6UXX9, P07357, Q76LX8, Q6UXZ4, Q9UHI8, P07996, Q2I0M5, O95388, Q8TE58, P27918	416	23	923	0.964674	0.999988
UP_SEQ_FEATURE	metal ion-binding site:Zinc; catalytic	11	1.95382	0.797539	P42892, O43184, P13497, Q76LX8, P51512, Q9UHI8, Q9BYF1, P50281, Q8N1Q1, Q8TE58, P22748	563	26	1260	0.946851	1
INTERPRO	IPR002870:Peptidase M12B, propeptide	3	0.53286	0.829078	O43184, Q9UHI8, Q8TE58	556	6	1251	1.125	1
UP_SEQ_FEATURE	glycosylation site:C-linked (Man)	3	0.53286	0.894406	P07357, P07996, P27918	563	7	1260	0.959147	1
UP_KEYWORDS	Metalloprotease	12	2.13144	0.933916	P42892, O43184, P13497, P16870, Q76LX8, P51512, Q9UHI8, Q9BYF1, P50281, Q96IY4, Q9NQW7, Q8TE58	563	33	1261	0.814468	0.999814
GOTERM_MF_DIRECT	GO:0004222~metalloendopeptidase activity	9	1.59858	0.943442	P42892, Q12884, O43184, P13497, Q76LX8, P51512, Q9UHI8, P50281, Q8TE58	535	26	1216	0.786772	1
INTERPRO	IPR024079:Metallopeptidase, catalytic domain	8	1.42096	0.944019	P42892, O43184, P13497, Q76LX8, P51512, Q9UHI8, P50281, Q8TE58	556	23	1251	0.782609	1
GOTERM_MF_DIRECT	GO:0008237~metallopeptidase activity	5	0.888099	0.966764	O43184, P13497, Q76LX8, Q9UHI8, Q9BYF1	535	16	1216	0.71028	1
UP_SEQ_FEATURE	compositionally biased region:Cys-rich	7	1.24334	0.971617	P29317, O43184, P54760, Q9UHI8, P06213, P29323, Q8TE58	563	22	1260	0.712094	1
UP_SEQ_FEATURE	short sequence motif:Cysteine switch	5	0.888099	0.980691	O43184, P51512, Q9UHI8, P50281, Q8TE58	563	17	1260	0.658238	1
INTERPRO	IPR006026:Peptidase, metallopeptidase	3	0.53286	0.994626	P13497, P51512, P50281	556	13	1251	0.519231	1
SMART	SM00235:ZnMc	3	0.53286	0.995291	P13497, P51512, P50281	416	13	923	0.512019	1
Annotation Cluster 100	Enrichment Score: 0.10098630583479422
Category	Term	Count	%	PValue	Genes	List Total	Pop Hits	Pop Total	Fold Enrichment	Benjamini
GOTERM_BP_DIRECT	GO:0051603~proteolysis involved in cellular protein catabolic process	8	1.42096	0.526435	Q12884, P25786, P25787, Q9UBR2, Q9UBX1, P07858, P60900, Q99538	554	15	1248	1.20144	1
GOTERM_MF_DIRECT	GO:0004197~cysteine-type endopeptidase activity	7	1.24334	0.712045	P30101, P09936, Q9UBR2, Q9UBX1, P07858, P42575, Q99538	535	15	1216	1.06069	1
UP_KEYWORDS	Thiol protease	6	1.06572	0.825907	P09936, Q9UBR2, Q9UBX1, P07858, P42575, Q99538	563	14	1261	0.959909	0.999098
GOTERM_MF_DIRECT	GO:0008234~cysteine-type peptidase activity	3	0.53286	0.887555	Q9UBR2, Q9UBX1, P07858	535	7	1216	0.974099	1
INTERPRO	IPR000668:Peptidase C1A, papain C-terminal	3	0.53286	0.892065	Q9UBR2, Q9UBX1, P07858	556	7	1251	0.964286	1
INTERPRO	IPR013128:Peptidase C1A, papain	3	0.53286	0.892065	Q9UBR2, Q9UBX1, P07858	556	7	1251	0.964286	1
SMART	SM00645:Pept_C1	3	0.53286	0.898099	Q9UBR2, Q9UBX1, P07858	416	7	923	0.950893	0.999999
Annotation Cluster 101	Enrichment Score: 0.09625966878362692
Category	Term	Count	%	PValue	Genes	List Total	Pop Hits	Pop Total	Fold Enrichment	Benjamini
GOTERM_MF_DIRECT	GO:0004866~endopeptidase inhibitor activity	9	1.59858	0.572745	P01031, P10646, Q14624, P03973, P08697, Q6YHK3, P01024, P01034, P07225	535	18	1216	1.13645	0.999999
INTERPRO	IPR008930:Terpenoid cyclases/protein prenyltransferase alpha-alpha toroid	3	0.53286	0.829078	P01031, Q6YHK3, P01024	556	6	1251	1.125	1
INTERPRO	IPR001599:Alpha-2-macroglobulin	3	0.53286	0.829078	P01031, Q6YHK3, P01024	556	6	1251	1.125	1
INTERPRO	IPR011626:A-macroglobulin complement component	3	0.53286	0.829078	P01031, Q6YHK3, P01024	556	6	1251	1.125	1
INTERPRO	IPR002890:Alpha-2-macroglobulin, N-terminal	3	0.53286	0.829078	P01031, Q6YHK3, P01024	556	6	1251	1.125	1
INTERPRO	IPR011625:Alpha-2-macroglobulin, N-terminal 2	3	0.53286	0.829078	P01031, Q6YHK3, P01024	556	6	1251	1.125	1
INTERPRO	IPR009048:Alpha-macroglobulin, receptor-binding	3	0.53286	0.829078	P01031, Q6YHK3, P01024	556	6	1251	1.125	1
SMART	SM01359:SM01359	3	0.53286	0.836803	P01031, Q6YHK3, P01024	416	6	923	1.10938	0.999993
SMART	SM01360:SM01360	3	0.53286	0.836803	P01031, Q6YHK3, P01024	416	6	923	1.10938	0.999993
SMART	SM01361:SM01361	3	0.53286	0.836803	P01031, Q6YHK3, P01024	416	6	923	1.10938	0.999993
Annotation Cluster 102	Enrichment Score: 0.08999920483953312
Category	Term	Count	%	PValue	Genes	List Total	Pop Hits	Pop Total	Fold Enrichment	Benjamini
KEGG_PATHWAY	hsa00520:Amino sugar and nucleotide sugar metabolism	4	0.71048	0.585832	P36871, Q13231, P52789, P06744	394	6	848	1.43486	0.99926
KEGG_PATHWAY	hsa00500:Starch and sucrose metabolism	3	0.53286	0.631133	P36871, P52789, P06744	394	4	848	1.61421	0.999205
GOTERM_BP_DIRECT	GO:0006096~glycolytic process	5	0.888099	0.797094	P36871, P18669, P52789, P09104, P06744	554	11	1248	1.02396	1
GOTERM_BP_DIRECT	GO:0061621~canonical glycolysis	5	0.888099	0.797094	P18669, P52789, P09104, P14618, P06744	554	11	1248	1.02396	1
UP_KEYWORDS	Glycolysis	5	0.888099	0.801949	P18669, P52789, P09104, P14618, P06744	563	11	1261	1.01808	0.99868
KEGG_PATHWAY	hsa01130:Biosynthesis of antibiotics	12	2.13144	0.829858	P36871, P18669, P52789, P52209, P00568, P09104, P14618, P06744, P04035, Q13093, P15531, P30566	394	28	848	0.922408	0.999525
KEGG_PATHWAY	hsa00010:Glycolysis / Gluconeogenesis	6	1.06572	0.859003	P36871, P18669, P52789, P09104, P14618, P06744	394	14	848	0.922408	0.999563
KEGG_PATHWAY	hsa01200:Carbon metabolism	6	1.06572	0.96932	P18669, P52789, P52209, P09104, P14618, P06744	394	18	848	0.717428	0.999896
GOTERM_BP_DIRECT	GO:0006094~gluconeogenesis	4	0.71048	0.970553	P36871, P18669, P09104, P06744	554	13	1248	0.693141	1
KEGG_PATHWAY	hsa01230:Biosynthesis of amino acids	3	0.53286	0.996468	P18669, P09104, P14618	394	13	848	0.496681	0.999986
Annotation Cluster 103	Enrichment Score: 0.08855734463993066
Category	Term	Count	%	PValue	Genes	List Total	Pop Hits	Pop Total	Fold Enrichment	Benjamini
GOTERM_BP_DIRECT	GO:0006957~complement activation, alternative pathway	6	1.06572	0.477656	P01031, P07357, Q9BXR6, P01024, P00746, P27918	554	10	1248	1.35162	1
UP_KEYWORDS	Complement alternate pathway	5	0.888099	0.6291	P01031, P07357, P01024, P00746, P27918	563	9	1261	1.24433	0.997108
BIOCARTA	h_alternativePathway:Alternative Complement Pathway	5	0.888099	0.668907	P01031, P07357, P01024, P00746, P27918	192	9	413	1.19502	1
BIOCARTA	h_compPathway:Complement Pathway	6	1.06572	0.902131	P01031, P48740, P07357, P01024, P00746, P00736	192	15	413	0.860417	1
GOTERM_BP_DIRECT	GO:0006956~complement activation	8	1.42096	0.922196	P01031, P48740, P07357, P01857, P01024, P00746, P27918, P00736	554	22	1248	0.819166	1
UP_KEYWORDS	Complement pathway	6	1.06572	0.937381	P01031, P07357, P05155, P08174, P01024, P00736	563	17	1261	0.790513	0.99982
BIOCARTA	h_lectinPathway:Lectin Induced Complement Pathway	4	0.71048	0.946951	P01031, P48740, P07357, P01024	192	11	413	0.782197	1
BIOCARTA	h_classicPathway:Classical Complement Pathway	4	0.71048	0.946951	P01031, P07357, P01024, P00736	192	11	413	0.782197	1
GOTERM_BP_DIRECT	GO:0030449~regulation of complement activation	6	1.06572	0.954723	P01031, P07357, P08174, P01024, P07225, P27918	554	18	1248	0.750903	1
GOTERM_BP_DIRECT	GO:0006958~complement activation, classical pathway	7	1.24334	0.969805	P01031, P07357, P05155, P01857, P08174, P01024, P00736	554	22	1248	0.716771	1
Annotation Cluster 104	Enrichment Score: 0.08771357010346731
Category	Term	Count	%	PValue	Genes	List Total	Pop Hits	Pop Total	Fold Enrichment	Benjamini
KEGG_PATHWAY	hsa04142:Lysosome	10	1.7762	0.705659	P14091, Q9UBR2, Q9UBX1, P07858, P11717, P22304, P08962, P13686, Q99538, Q14108	394	21	848	1.0249	0.998516
UP_KEYWORDS	Lysosome	13	2.30906	0.873046	Q13231, P07858, P17181, P11717, Q99538, P13686, P30041, Q9UBR2, P09619, Q9UBX1, P22304, P08962, Q14108	563	33	1261	0.88234	0.999449
GOTERM_CC_DIRECT	GO:0005764~lysosome	14	2.48668	0.885579	Q13231, P00441, P07858, P17181, P35247, Q99538, P13686, P30041, Q9UBR2, Q9UBX1, P14136, P08962, Q14108, P01034	561	36	1258	0.872054	0.999992
Annotation Cluster 105	Enrichment Score: 0.08533141847319481
Category	Term	Count	%	PValue	Genes	List Total	Pop Hits	Pop Total	Fold Enrichment	Benjamini
UP_KEYWORDS	Lectin	21	3.73002	0.71098	Q9Y286, P26718, Q12907, O00214, Q05315, P35613, P27797, P56470, P16581, P35247, Q9UBG0, Q9NNX6, P22897, Q9BXN2, Q9NZS2, P05162, Q9BYZ8, Q9NPY3, Q9UJ71, P20138, P20273	563	48	1261	0.979907	0.997025
INTERPRO	IPR001304:C-type lectin	11	1.95382	0.790499	P22897, Q9BXN2, Q9NZS2, P26718, Q9UJ71, Q9BYZ8, Q9NPY3, Q9UBG0, P35247, P16581, Q9NNX6	556	26	1251	0.951923	1
INTERPRO	IPR016186:C-type lectin-like	13	2.30906	0.794415	P22897, Q9BXN2, Q9NZS2, P26718, Q9UJ71, Q9BYZ8, Q9NPY3, P98066, Q9Y5Y7, Q9UBG0, P35247, P16581, Q9NNX6	556	31	1251	0.943548	1
INTERPRO	IPR016187:C-type lectin fold	13	2.30906	0.794415	P22897, Q9BXN2, Q9NZS2, P26718, Q9UJ71, Q9BYZ8, Q9NPY3, P98066, Q9Y5Y7, Q9UBG0, P35247, P16581, Q9NNX6	556	31	1251	0.943548	1
SMART	SM00034:CLECT	11	1.95382	0.808817	P22897, Q9BXN2, Q9NZS2, P26718, Q9UJ71, Q9BYZ8, Q9NPY3, Q9UBG0, P35247, P16581, Q9NNX6	416	26	923	0.938702	0.999993
GOTERM_MF_DIRECT	GO:0030246~carbohydrate binding	18	3.19716	0.869239	Q9Y286, P26718, Q12907, O00214, Q05315, P27797, P35247, Q9UBG0, P56470, Q9NNX6, Q9BXN2, Q9NZS2, P60568, P05162, Q9NPY3, Q9UJ71, P20138, P20273	535	46	1216	0.889395	1
UP_SEQ_FEATURE	domain:C-type lectin	9	1.59858	0.909537	Q9BXN2, Q9NZS2, P26718, Q9UJ71, Q9BYZ8, Q9NPY3, P35247, P16581, Q9NNX6	563	24	1260	0.839254	1
INTERPRO	IPR018378:C-type lectin, conserved site	7	1.24334	0.915556	P22897, Q9UJ71, Q9BYZ8, Q9UBG0, P35247, P16581, Q9NNX6	556	19	1251	0.828947	1
Annotation Cluster 106	Enrichment Score: 0.08305283720817072
Category	Term	Count	%	PValue	Genes	List Total	Pop Hits	Pop Total	Fold Enrichment	Benjamini
GOTERM_BP_DIRECT	GO:0019430~removal of superoxide radicals	3	0.53286	0.733824	P00441, P04179, Q06830	554	5	1248	1.35162	1
KEGG_PATHWAY	hsa04146:Peroxisome	3	0.53286	0.853377	P00441, P04179, Q06830	394	6	848	1.07614	0.999662
GOTERM_BP_DIRECT	GO:0000302~response to reactive oxygen species	5	0.888099	0.899722	P30041, P02649, P00441, P04179, Q06830	554	13	1248	0.866426	1
Annotation Cluster 107	Enrichment Score: 0.07572619479193433
Category	Term	Count	%	PValue	Genes	List Total	Pop Hits	Pop Total	Fold Enrichment	Benjamini
INTERPRO	IPR011641:Tyrosine-protein kinase ephrin type A/B receptor-like	7	1.24334	0.454954	P29317, P54760, O00300, P43489, O75509, P29323, P01266	556	12	1251	1.3125	1
SMART	SM01411:SM01411	7	1.24334	0.471912	P29317, P54760, O00300, P43489, O75509, P29323, P01266	416	12	923	1.29427	0.999898
INTERPRO	IPR008979:Galactose-binding domain-like	7	1.24334	0.72404	P29317, Q16549, P54760, Q08345, P29323, P12259, Q08431	556	15	1251	1.05	1
GOTERM_MF_DIRECT	GO:0005003~ephrin receptor activity	3	0.53286	0.887555	P29317, P54760, P29323	535	7	1216	0.974099	1
INTERPRO	IPR001660:Sterile alpha motif domain	3	0.53286	0.932883	P29317, P54760, P29323	556	8	1251	0.84375	1
INTERPRO	IPR013761:Sterile alpha motif/pointed domain	3	0.53286	0.932883	P29317, P54760, P29323	556	8	1251	0.84375	1
INTERPRO	IPR016257:Tyrosine-protein kinase, ephrin receptor	3	0.53286	0.932883	P29317, P54760, P29323	556	8	1251	0.84375	1
INTERPRO	IPR001090:Ephrin receptor ligand binding domain	3	0.53286	0.932883	P29317, P54760, P29323	556	8	1251	0.84375	1
INTERPRO	IPR001426:Tyrosine-protein kinase, receptor class V, conserved site	3	0.53286	0.932883	P29317, P54760, P29323	556	8	1251	0.84375	1
UP_SEQ_FEATURE	domain:SAM	3	0.53286	0.934611	P29317, P54760, P29323	563	8	1260	0.839254	1
SMART	SM00615:EPH_lbd	3	0.53286	0.937369	P29317, P54760, P29323	416	8	923	0.832031	1
SMART	SM00454:SAM	3	0.53286	0.937369	P29317, P54760, P29323	416	8	923	0.832031	1
PIR_SUPERFAMILY	PIRSF000666:tyrosine-protein kinase, ephrin receptor type	3	0.53286	0.953319	P29317, P54760, P29323	108	8	227	0.788194	1
UP_SEQ_FEATURE	compositionally biased region:Cys-rich	7	1.24334	0.971617	P29317, O43184, P54760, Q9UHI8, P06213, P29323, Q8TE58	563	22	1260	0.712094	1
GOTERM_BP_DIRECT	GO:0048013~ephrin receptor signaling pathway	9	1.59858	0.986279	P29317, P54760, Q15768, P06241, Q16288, P29323, O43921, P98172, P63000	554	30	1248	0.675812	1
Annotation Cluster 108	Enrichment Score: 0.07267647298929623
Category	Term	Count	%	PValue	Genes	List Total	Pop Hits	Pop Total	Fold Enrichment	Benjamini
GOTERM_BP_DIRECT	GO:0071364~cellular response to epidermal growth factor stimulus	5	0.888099	0.623073	O15530, P04626, P19174, P01106, P00533	554	9	1248	1.2515	1
KEGG_PATHWAY	hsa05213:Endometrial cancer	6	1.06572	0.979785	P04637, P12830, O15530, P04626, P01106, P00533	394	19	848	0.679669	0.999925
KEGG_PATHWAY	hsa05223:Non-small cell lung cancer	6	1.06572	0.99152	P04637, P06400, O15530, P04626, P19174, P00533	394	21	848	0.614938	0.999959
Annotation Cluster 109	Enrichment Score: 0.06956239502582559
Category	Term	Count	%	PValue	Genes	List Total	Pop Hits	Pop Total	Fold Enrichment	Benjamini
GOTERM_BP_DIRECT	GO:0042742~defense response to bacterium	13	2.30906	0.693006	P19438, P01579, P08246, P80162, P01857, P02775, P00738, O00206, P17676, P78556, P35247, P81172, P27918	554	29	1248	1.00983	1
UP_KEYWORDS	Antibiotic	6	1.06572	0.910566	P80162, P02775, P03973, P00738, P78556, P81172	563	16	1261	0.83992	0.999695
UP_KEYWORDS	Antimicrobial	6	1.06572	0.980087	P80162, P02775, P03973, P00738, P78556, P81172	563	20	1261	0.671936	0.999988
Annotation Cluster 110	Enrichment Score: 0.06837492216920117
Category	Term	Count	%	PValue	Genes	List Total	Pop Hits	Pop Total	Fold Enrichment	Benjamini
UP_SEQ_FEATURE	domain:VWFC	4	0.71048	0.773792	Q9Y219, Q12841, P07996, O95388	563	8	1260	1.11901	1
INTERPRO	IPR001007:von Willebrand factor, type C	4	0.71048	0.894133	Q8N8U9, Q9Y219, P07996, O95388	556	10	1251	0.9	1
SMART	SM00214:VWC	4	0.71048	0.901257	Q8N8U9, Q9Y219, P07996, O95388	416	10	923	0.8875	0.999999
Annotation Cluster 111	Enrichment Score: 0.06560629380550531
Category	Term	Count	%	PValue	Genes	List Total	Pop Hits	Pop Total	Fold Enrichment	Benjamini
UP_SEQ_FEATURE	domain:EGF-like 16; calcium-binding	3	0.53286	0.602739	P46531, Q9Y219, Q04721	563	4	1260	1.67851	1
UP_SEQ_FEATURE	domain:EGF-like 15; calcium-binding	3	0.53286	0.738275	P46531, Q9Y219, Q04721	563	5	1260	1.34281	1
UP_SEQ_FEATURE	domain:EGF-like 5; calcium-binding	5	0.888099	0.802615	P46531, Q9Y219, Q04721, Q9NPY3, Q12805	563	11	1260	1.01728	1
UP_SEQ_FEATURE	domain:EGF-like 12; calcium-binding	3	0.53286	0.832098	P46531, Q9Y219, Q04721	563	6	1260	1.11901	1
UP_SEQ_FEATURE	domain:EGF-like 11; calcium-binding	3	0.53286	0.832098	P46531, Q9Y219, Q04721	563	6	1260	1.11901	1
UP_SEQ_FEATURE	domain:EGF-like 7; calcium-binding	3	0.53286	0.894406	P46531, Q9Y219, Q04721	563	7	1260	0.959147	1
KEGG_PATHWAY	hsa04330:Notch signaling pathway	3	0.53286	0.910699	P46531, Q9Y219, Q04721	394	7	848	0.922408	0.999846
UP_SEQ_FEATURE	domain:EGF-like 3	9	1.59858	0.933002	P46531, Q9Y219, Q02763, Q96GP6, Q04721, O15232, P35590, P58400, P07996	563	25	1260	0.805684	1
UP_SEQ_FEATURE	domain:EGF-like 4	6	1.06572	0.937741	P35443, P46531, Q9Y219, Q96GP6, Q04721, O15232	563	17	1260	0.789886	1
UP_KEYWORDS	Notch signaling pathway	3	0.53286	0.959826	P46531, Q9Y219, Q04721	563	9	1261	0.746596	0.999934
GOTERM_BP_DIRECT	GO:0007219~Notch signaling pathway	7	1.24334	0.969805	P62979, P46531, Q9Y219, Q04721, P01106, Q9Y264, P01137	554	22	1248	0.716771	1
UP_SEQ_FEATURE	domain:EGF-like 6	3	0.53286	0.994874	P46531, Q96GP6, Q04721	563	13	1260	0.516464	1
Annotation Cluster 112	Enrichment Score: 0.06050436598540102
Category	Term	Count	%	PValue	Genes	List Total	Pop Hits	Pop Total	Fold Enrichment	Benjamini
GOTERM_BP_DIRECT	GO:0050918~positive chemotaxis	10	1.7762	0.81143	P49767, P20783, P08581, P55075, P15692, O15520, P14174, P09429, Q14956, Q15389	554	24	1248	0.938628	1
GOTERM_MF_DIRECT	GO:0042056~chemoattractant activity	8	1.42096	0.850341	P49767, P20783, P55075, P15692, O15520, P14174, P09429, Q14956	535	20	1216	0.909159	1
GOTERM_BP_DIRECT	GO:0050930~induction of positive chemotaxis	4	0.71048	0.954208	P49767, P20783, P15692, O15520	554	12	1248	0.750903	1
Annotation Cluster 113	Enrichment Score: 0.05692365996646556
Category	Term	Count	%	PValue	Genes	List Total	Pop Hits	Pop Total	Fold Enrichment	Benjamini
UP_SEQ_FEATURE	zinc finger region:Phorbol-ester/DAG-type	3	0.53286	0.602739	P15498, Q9Y5S2, Q05513	563	4	1260	1.67851	1
INTERPRO	IPR002219:Protein kinase C-like, phorbol ester/diacylglycerol binding	4	0.71048	0.842249	Q04759, P15498, Q9Y5S2, Q05513	556	9	1251	1	1
SMART	SM00109:C1	4	0.71048	0.851191	Q04759, P15498, Q9Y5S2, Q05513	416	9	923	0.986111	0.999994
INTERPRO	IPR020454:Diacylglycerol/phorbol-ester binding	3	0.53286	0.932883	Q04759, Q9Y5S2, Q05513	556	8	1251	0.84375	1
INTERPRO	IPR000961:AGC-kinase, C-terminal	3	0.53286	0.996823	Q04759, Q9Y5S2, Q05513	556	14	1251	0.482143	1
UP_SEQ_FEATURE	domain:AGC-kinase C-terminal	3	0.53286	0.996982	Q04759, Q9Y5S2, Q05513	563	14	1260	0.479574	1
SMART	SM00133:S_TK_X	3	0.53286	0.997253	Q04759, Q9Y5S2, Q05513	416	14	923	0.475446	1
Annotation Cluster 114	Enrichment Score: 0.05607337071720704
Category	Term	Count	%	PValue	Genes	List Total	Pop Hits	Pop Total	Fold Enrichment	Benjamini
GOTERM_BP_DIRECT	GO:0008380~RNA splicing	3	0.53286	0.828395	Q14498, P62306, P38919	554	6	1248	1.12635	1
GOTERM_CC_DIRECT	GO:0071013~catalytic step 2 spliceosome	3	0.53286	0.830987	P22626, P62306, P38919	561	6	1258	1.12121	0.999965
GOTERM_BP_DIRECT	GO:0000398~mRNA splicing, via spliceosome	3	0.53286	0.891534	P22626, P62306, P38919	554	7	1248	0.965446	1
UP_KEYWORDS	mRNA splicing	4	0.71048	0.896476	Q14498, P22626, P62306, P38919	563	10	1261	0.895915	0.999593
UP_KEYWORDS	mRNA processing	4	0.71048	0.896476	Q14498, P22626, P62306, P38919	563	10	1261	0.895915	0.999593
UP_KEYWORDS	Spliceosome	3	0.53286	0.934356	P22626, P62306, P38919	563	8	1261	0.83992	0.999805
Annotation Cluster 115	Enrichment Score: 0.05581756352328981
Category	Term	Count	%	PValue	Genes	List Total	Pop Hits	Pop Total	Fold Enrichment	Benjamini
INTERPRO	IPR013766:Thioredoxin domain	3	0.53286	0.829078	P30041, P30101, Q06830	556	6	1251	1.125	1
UP_KEYWORDS	Redox-active center	3	0.53286	0.831651	P30041, P30101, Q06830	563	6	1261	1.11989	0.999152
INTERPRO	IPR012336:Thioredoxin-like fold	4	0.71048	0.930141	P30041, P30101, O00299, Q06830	556	11	1251	0.818182	1
GOTERM_BP_DIRECT	GO:0045454~cell redox homeostasis	3	0.53286	0.93249	P30041, P30101, Q06830	554	8	1248	0.844765	1
Annotation Cluster 116	Enrichment Score: 0.05551915678054391
Category	Term	Count	%	PValue	Genes	List Total	Pop Hits	Pop Total	Fold Enrichment	Benjamini
UP_SEQ_FEATURE	region of interest:Catalytic	7	1.24334	0.652459	Q9HCR9, O00408, Q16549, Q92794, P52789, Q13946, P04035	563	14	1260	1.11901	1
GOTERM_MF_DIRECT	GO:0004115~3',5'-cyclic-AMP phosphodiesterase activity	3	0.53286	0.823296	Q9HCR9, O00408, Q13946	535	6	1216	1.13645	1
GOTERM_BP_DIRECT	GO:0006198~cAMP catabolic process	3	0.53286	0.828395	Q9HCR9, O00408, Q13946	554	6	1248	1.12635	1
GOTERM_MF_DIRECT	GO:0004114~3',5'-cyclic-nucleotide phosphodiesterase activity	3	0.53286	0.887555	Q9HCR9, O00408, Q13946	535	7	1216	0.974099	1
INTERPRO	IPR003607:HD/PDEase domain	3	0.53286	0.892065	Q9HCR9, O00408, Q13946	556	7	1251	0.964286	1
INTERPRO	IPR023088:3'5'-cyclic nucleotide phosphodiesterase	3	0.53286	0.892065	Q9HCR9, O00408, Q13946	556	7	1251	0.964286	1
UP_KEYWORDS	cAMP	3	0.53286	0.894061	Q9HCR9, O00408, Q13946	563	7	1261	0.959909	0.999589
SMART	SM00471:HDc	3	0.53286	0.898099	Q9HCR9, O00408, Q13946	416	7	923	0.950893	0.999999
INTERPRO	IPR002073:3'5'-cyclic nucleotide phosphodiesterase, catalytic domain	3	0.53286	0.932883	Q9HCR9, O00408, Q13946	556	8	1251	0.84375	1
INTERPRO	IPR023174:3'5'-cyclic nucleotide phosphodiesterase, conserved site	3	0.53286	0.932883	Q9HCR9, O00408, Q13946	556	8	1251	0.84375	1
UP_SEQ_FEATURE	metal ion-binding site:Divalent metal cation 1	3	0.53286	0.934611	Q9HCR9, O00408, Q13946	563	8	1260	0.839254	1
UP_SEQ_FEATURE	metal ion-binding site:Divalent metal cation 2	3	0.53286	0.934611	Q9HCR9, O00408, Q13946	563	8	1260	0.839254	1
KEGG_PATHWAY	hsa05032:Morphine addiction	3	0.53286	0.989257	Q9HCR9, O00408, Q13946	394	11	848	0.586987	0.999944
Annotation Cluster 117	Enrichment Score: 0.05426714171928155
Category	Term	Count	%	PValue	Genes	List Total	Pop Hits	Pop Total	Fold Enrichment	Benjamini
SMART	SM00280:KAZAL	4	0.71048	0.851191	Q92563, Q9H4F8, Q12841, P19883	416	9	923	0.986111	0.999994
UP_SEQ_FEATURE	domain:Kazal-like	4	0.71048	0.896882	Q8TEU8, Q92563, Q9H4F8, Q12841	563	10	1260	0.895204	1
INTERPRO	IPR002350:Kazal domain	5	0.888099	0.900402	Q8TEU8, Q92563, Q9H4F8, Q12841, P19883	556	13	1251	0.865385	1
Annotation Cluster 118	Enrichment Score: 0.05087968480563126
Category	Term	Count	%	PValue	Genes	List Total	Pop Hits	Pop Total	Fold Enrichment	Benjamini
GOTERM_BP_DIRECT	GO:0045861~negative regulation of proteolysis	5	0.888099	0.720017	P00750, P01042, P07093, P01036, P01034	554	10	1248	1.12635	1
INTERPRO	IPR018073:Proteinase inhibitor I25, cystatin, conserved site	3	0.53286	0.892065	P01042, P01036, P01034	556	7	1251	0.964286	1
INTERPRO	IPR000010:Proteinase inhibitor I25, cystatin	4	0.71048	0.930141	P04196, P01042, P01036, P01034	556	11	1251	0.818182	1
UP_KEYWORDS	Thiol protease inhibitor	4	0.71048	0.931924	P01042, Q96CA5, P01036, P01034	563	11	1261	0.814468	0.99981
SMART	SM00043:CY	4	0.71048	0.935599	P04196, P01042, P01036, P01034	416	11	923	0.806818	1
GOTERM_MF_DIRECT	GO:0004869~cysteine-type endopeptidase inhibitor activity	5	0.888099	0.950526	P04196, P01042, Q96CA5, P01036, P01034	535	15	1216	0.757632	1
Annotation Cluster 119	Enrichment Score: 0.049038877337841826
Category	Term	Count	%	PValue	Genes	List Total	Pop Hits	Pop Total	Fold Enrichment	Benjamini
GOTERM_BP_DIRECT	GO:0002690~positive regulation of leukocyte chemotaxis	5	0.888099	0.797094	P80162, P02775, P42830, P47992, P08887	554	11	1248	1.02396	1
GOTERM_MF_DIRECT	GO:0045236~CXCR chemokine receptor binding	3	0.53286	0.823296	P80162, P02775, P42830	535	6	1216	1.13645	1
INTERPRO	IPR018048:CXC chemokine, conserved site	3	0.53286	0.984895	P80162, P02775, P42830	556	11	1251	0.613636	1
INTERPRO	IPR001089:CXC chemokine	3	0.53286	0.984895	P80162, P02775, P42830	556	11	1251	0.613636	1
Annotation Cluster 120	Enrichment Score: 0.04846508837680001
Category	Term	Count	%	PValue	Genes	List Total	Pop Hits	Pop Total	Fold Enrichment	Benjamini
UP_SEQ_FEATURE	repeat:1-1	3	0.53286	0.894406	Q07507, P27797, P12259	563	7	1260	0.959147	1
UP_SEQ_FEATURE	repeat:2-1	3	0.53286	0.894406	Q07507, P27797, P12259	563	7	1260	0.959147	1
UP_SEQ_FEATURE	repeat:2-2	3	0.53286	0.894406	Q07507, P27797, P12259	563	7	1260	0.959147	1
UP_SEQ_FEATURE	repeat:1-2	3	0.53286	0.894406	Q07507, P27797, P12259	563	7	1260	0.959147	1
Annotation Cluster 121	Enrichment Score: 0.046723319044903525
Category	Term	Count	%	PValue	Genes	List Total	Pop Hits	Pop Total	Fold Enrichment	Benjamini
INTERPRO	IPR008972:Cupredoxin	4	0.71048	0.76961	Q15768, P12259, O43921, P98172	556	8	1251	1.125	1
INTERPRO	IPR019765:Ephrin, conserved site	3	0.53286	0.892065	Q15768, O43921, P98172	556	7	1251	0.964286	1
INTERPRO	IPR001799:Ephrin	3	0.53286	0.892065	Q15768, O43921, P98172	556	7	1251	0.964286	1
GOTERM_MF_DIRECT	GO:0046875~ephrin receptor binding	5	0.888099	0.966764	Q15768, P06241, O43921, P18031, P98172	535	16	1216	0.71028	1
GOTERM_BP_DIRECT	GO:0048013~ephrin receptor signaling pathway	9	1.59858	0.986279	P29317, P54760, Q15768, P06241, Q16288, P29323, O43921, P98172, P63000	554	30	1248	0.675812	1
Annotation Cluster 122	Enrichment Score: 0.04206566323735035
Category	Term	Count	%	PValue	Genes	List Total	Pop Hits	Pop Total	Fold Enrichment	Benjamini
UP_SEQ_FEATURE	domain:VWFA	3	0.53286	0.832098	Q99829, Q14624, O15232	563	6	1260	1.11901	1
SMART	SM00327:VWA	3	0.53286	0.937369	Q99829, Q14624, O15232	416	8	923	0.832031	1
INTERPRO	IPR002035:von Willebrand factor, type A	3	0.53286	0.958778	Q99829, Q14624, O15232	556	9	1251	0.75	1
Annotation Cluster 123	Enrichment Score: 0.04054541375152894
Category	Term	Count	%	PValue	Genes	List Total	Pop Hits	Pop Total	Fold Enrichment	Benjamini
GOTERM_BP_DIRECT	GO:0001558~regulation of cell growth	9	1.59858	0.786809	P06400, Q04759, Q9NRM6, P01019, P24592, P24593, Q08345, O95388, Q9NQ30	554	21	1248	0.965446	1
INTERPRO	IPR000867:Insulin-like growth factor-binding protein, IGFBP	4	0.71048	0.954559	P24592, P24593, O95388, Q9NQ30	556	12	1251	0.75	1
UP_SEQ_FEATURE	domain:IGFBP N-terminal	4	0.71048	0.956101	P24592, P24593, O95388, Q9NQ30	563	12	1260	0.746004	1
SMART	SM00121:IB	4	0.71048	0.958611	P24592, P24593, O95388, Q9NQ30	416	12	923	0.739583	1
Annotation Cluster 124	Enrichment Score: 0.03267668263693337
Category	Term	Count	%	PValue	Genes	List Total	Pop Hits	Pop Total	Fold Enrichment	Benjamini
INTERPRO	IPR000716:Thyroglobulin type-1	5	0.888099	0.900402	Q92563, Q9H4F8, P24592, P24593, P01266	556	13	1251	0.865385	1
SMART	SM00211:TY	5	0.888099	0.908192	Q92563, Q9H4F8, P24592, P24593, P01266	416	13	923	0.853365	0.999999
UP_SEQ_FEATURE	domain:Thyroglobulin type-1	3	0.53286	0.975789	Q92563, P24592, P24593	563	10	1260	0.671403	1
Annotation Cluster 125	Enrichment Score: 0.02966395359105032
Category	Term	Count	%	PValue	Genes	List Total	Pop Hits	Pop Total	Fold Enrichment	Benjamini
GOTERM_BP_DIRECT	GO:0016055~Wnt signaling pathway	9	1.59858	0.873645	P62979, Q6UXX9, P16870, P63208, Q92765, Q8NCW0, Q2I0M5, O95388, P68400	554	23	1248	0.881494	1
UP_SEQ_FEATURE	domain:TSP type-1	3	0.53286	0.960008	Q6UXX9, Q2I0M5, O95388	563	9	1260	0.746004	1
UP_KEYWORDS	Wnt signaling pathway	7	1.24334	0.971401	Q6UXX9, Q92765, Q8NCW0, Q01973, Q2I0M5, O95388, P68400	563	22	1261	0.712659	0.999972
Annotation Cluster 126	Enrichment Score: 0.028670216390943273
Category	Term	Count	%	PValue	Genes	List Total	Pop Hits	Pop Total	Fold Enrichment	Benjamini
INTERPRO	IPR002181:Fibrinogen, alpha/beta/gamma chain, C-terminal globular domain	4	0.71048	0.930141	P02679, Q9Y5C1, Q9Y264, Q15389	556	11	1251	0.818182	1
INTERPRO	IPR014716:Fibrinogen, alpha/beta/gamma chain, C-terminal globular, subdomain 1	4	0.71048	0.930141	P02679, Q9Y5C1, Q9Y264, Q15389	556	11	1251	0.818182	1
INTERPRO	IPR014715:Fibrinogen, alpha/beta/gamma chain, C-terminal globular, subdomain 2	4	0.71048	0.930141	P02679, Q9Y5C1, Q9Y264, Q15389	556	11	1251	0.818182	1
UP_SEQ_FEATURE	domain:Fibrinogen C-terminal	4	0.71048	0.932232	P02679, Q9Y5C1, Q9Y264, Q15389	563	11	1260	0.813822	1
SMART	SM00186:FBG	4	0.71048	0.935599	P02679, Q9Y5C1, Q9Y264, Q15389	416	11	923	0.806818	1
INTERPRO	IPR020837:Fibrinogen, conserved site	3	0.53286	0.958778	P02679, Q9Y264, Q15389	556	9	1251	0.75	1
Annotation Cluster 127	Enrichment Score: 0.023394752043230525
Category	Term	Count	%	PValue	Genes	List Total	Pop Hits	Pop Total	Fold Enrichment	Benjamini
GOTERM_BP_DIRECT	GO:0071346~cellular response to interferon-gamma	14	2.48668	0.814969	P16619, P13500, P78423, P78556, Q99616, P22897, P42701, Q76LX8, Q9Y258, O00175, P01106, P55008, P47992, P55773	554	34	1248	0.927585	1
GOTERM_BP_DIRECT	GO:0007186~G-protein coupled receptor signaling pathway	27	4.79574	0.877933	P01031, P16619, Q8IZF4, P80162, P02775, P29350, P09619, P01282, Q92765, P42830, P06213, P01024, P13500, P78423, P11717, P78556, P63000, Q99616, P02649, P01019, P61278, P15498, Q9Y258, O00175, P47992, P02647, P55773	554	68	1248	0.894457	1
GOTERM_BP_DIRECT	GO:0071356~cellular response to tumor necrosis factor	16	2.84192	0.880089	P16619, P13500, P05362, O95998, P78423, P78556, Q99616, Q76LX8, Q9Y258, O00175, Q15063, O75509, P07996, P47992, P55773, P81172	554	41	1248	0.879105	1
GOTERM_MF_DIRECT	GO:0048020~CCR chemokine receptor binding	7	1.24334	0.909319	Q99616, P16619, Q9Y258, O00175, P78423, P78556, P47992	535	19	1216	0.837383	1
UP_KEYWORDS	Chemotaxis	19	3.37478	0.918587	P04196, P16619, P80162, P13500, P02775, P16234, P78423, P78556, Q99616, Q96MS0, P09619, Q9Y258, O00175, Q99969, P09429, P42830, P47992, Q9HCK4, P55773	563	50	1261	0.851119	0.999744
GOTERM_BP_DIRECT	GO:0071347~cellular response to interleukin-1	13	2.30906	0.936796	P16619, P10646, P13500, P05362, P78423, P78556, Q99616, Q9Y258, O00175, P17676, P01106, P47992, P55773	554	36	1248	0.813478	1
GOTERM_BP_DIRECT	GO:0048247~lymphocyte chemotaxis	8	1.42096	0.943438	Q99616, P16619, P13500, Q9Y258, O00175, P78423, P78556, P55773	554	23	1248	0.78355	1
GOTERM_BP_DIRECT	GO:0030593~neutrophil chemotaxis	14	2.48668	0.956168	P01579, Q86YT9, P16619, P13500, P02775, P78423, P78556, P61812, Q99616, P15498, Q9Y258, O00175, P47992, P55773	554	40	1248	0.788448	1
GOTERM_BP_DIRECT	GO:0002548~monocyte chemotaxis	11	1.95382	0.967541	Q99616, P16619, P13500, Q9Y258, O00175, P78423, O14788, P78556, P47992, P55773, P08887	554	33	1248	0.750903	1
GOTERM_BP_DIRECT	GO:0006935~chemotaxis	15	2.6643	0.976985	P04196, P01031, P80162, P13500, P32004, P78423, P78556, Q03405, Q99616, P05112, Q9Y258, O00175, Q99969, P42830, P55773	554	45	1248	0.750903	1
GOTERM_BP_DIRECT	GO:0060326~cell chemotaxis	12	2.13144	0.977915	P01031, Q99616, P29317, Q04759, P80162, P09619, P13500, P17813, P16234, P78423, P78556, P42830	554	37	1248	0.730608	1
SMART	SM00199:SCY	12	2.13144	0.982276	Q99616, P16619, P80162, P13500, P02775, Q9Y258, O00175, P78423, P78556, P42830, P47992, P55773	416	37	923	0.719595	1
GOTERM_MF_DIRECT	GO:0008009~chemokine activity	13	2.30906	0.982928	P16619, P01031, P80162, P13500, P02775, P78423, P78556, Q99616, Q9Y258, O00175, P42830, P47992, P55773	535	41	1216	0.720675	1
GOTERM_BP_DIRECT	GO:0070098~chemokine-mediated signaling pathway	12	2.13144	0.983816	Q99616, P16619, P80162, P13500, P02775, Q9Y258, O00175, P78423, P78556, P42830, P47992, P55773	554	38	1248	0.711381	1
INTERPRO	IPR000827:CC chemokine, conserved site	6	1.06572	0.986065	Q99616, P16619, P13500, Q9Y258, P78556, P55773	556	21	1251	0.642857	1
INTERPRO	IPR001811:Chemokine interleukin-8-like domain	12	2.13144	0.988439	Q99616, P16619, P80162, P13500, P02775, Q9Y258, O00175, P78423, P78556, P42830, P47992, P55773	556	39	1251	0.692308	1
BBID	109.Chemokine_families	6	1.06572	0.996939	Q99616, P80162, P13500, O00175, P78423, P78556	61	25	144	0.566557	1
KEGG_PATHWAY	hsa04062:Chemokine signaling pathway	17	3.01954	0.999966	P16619, P80162, P42224, P13500, P02775, P78423, P78556, P63000, Q99616, P15498, Q9Y258, O00175, P42830, P09769, P47992, P55773, Q05513	394	66	848	0.554376	1
Annotation Cluster 128	Enrichment Score: 0.017985347512530038
Category	Term	Count	%	PValue	Genes	List Total	Pop Hits	Pop Total	Fold Enrichment	Benjamini
KEGG_PATHWAY	hsa04020:Calcium signaling pathway	8	1.42096	0.925589	P09619, P04626, P16234, P19174, P21860, Q13554, P00533, P63098	394	21	848	0.819918	0.999894
GOTERM_BP_DIRECT	GO:2000145~regulation of cell motility	4	0.71048	0.954208	P04626, P21860, P00519, P00533	554	12	1248	0.750903	1
KEGG_PATHWAY	hsa04012:ErbB signaling pathway	10	1.7762	0.999961	P04626, Q9P286, P45984, P45985, P19174, P01106, P21860, P00519, Q13554, P00533	394	45	848	0.478285	1
Annotation Cluster 129	Enrichment Score: 0.017906363991731008
Category	Term	Count	%	PValue	Genes	List Total	Pop Hits	Pop Total	Fold Enrichment	Benjamini
KEGG_PATHWAY	hsa05414:Dilated cardiomyopathy	5	0.888099	0.949686	P05019, P06756, P67936, P61812, P01137	394	14	848	0.768673	0.999935
BIOCARTA	h_erythPathway:Erythrocyte Differentiation Pathway	5	0.888099	0.950422	P05019, P20809, P01588, P61812, P01137	192	14	413	0.768229	1
KEGG_PATHWAY	hsa05410:Hypertrophic cardiomyopathy (HCM)	5	0.888099	0.979004	P05019, P06756, P67936, P61812, P01137	394	16	848	0.672589	0.99994
Annotation Cluster 130	Enrichment Score: 0.017649951009552283
Category	Term	Count	%	PValue	Genes	List Total	Pop Hits	Pop Total	Fold Enrichment	Benjamini
GOTERM_BP_DIRECT	GO:0038096~Fc-gamma receptor signaling pathway involved in phagocytosis	9	1.59858	0.873645	P12318, P01857, P15498, P06241, P19174, P00519, P09769, P12314, P63000	554	23	1248	0.881494	1
BIOCARTA	h_tcrPathway:T Cell Receptor Signaling Pathway	6	1.06572	0.980546	P06239, P15498, P06241, P45985, P19174, P63000	192	19	413	0.679276	1
BIOCARTA	h_bcrPathway:BCR Signaling Pathway	4	0.71048	0.992618	P15498, P19174, Q06187, P63000	192	15	413	0.573611	1
KEGG_PATHWAY	hsa04666:Fc gamma R-mediated phagocytosis	5	0.888099	0.999575	P12318, P15498, P19174, P12314, P63000	394	24	848	0.448393	0.999999
Annotation Cluster 131	Enrichment Score: 0.01243106619907563
Category	Term	Count	%	PValue	Genes	List Total	Pop Hits	Pop Total	Fold Enrichment	Benjamini
INTERPRO	IPR002172:Low-density lipoprotein (LDL) receptor class A repeat	4	0.71048	0.970807	Q9BY79, P07357, P98073, O43278	556	13	1251	0.692308	1
INTERPRO	IPR023415:Low-density lipoprotein (LDL) receptor class A, conserved site	4	0.71048	0.970807	Q9BY79, P07357, P98073, O43278	556	13	1251	0.692308	1
SMART	SM00192:LDLa	4	0.71048	0.973736	Q9BY79, P07357, P98073, O43278	416	13	923	0.682692	1
Annotation Cluster 132	Enrichment Score: 0.003827029532828857
Category	Term	Count	%	PValue	Genes	List Total	Pop Hits	Pop Total	Fold Enrichment	Benjamini
GOTERM_CC_DIRECT	GO:0005581~collagen trimer	5	0.888099	0.987213	Q86Y22, Q92838, P01033, P16671, P35247	561	18	1258	0.622896	1
UP_KEYWORDS	Collagen	5	0.888099	0.991855	Q86Y22, Q92838, P01033, P16671, P35247	563	19	1261	0.589418	0.999999
INTERPRO	IPR008160:Collagen triple helix repeat	3	0.53286	0.994626	Q86Y22, Q92838, P35247	556	13	1251	0.519231	1
Annotation Cluster 133	Enrichment Score: 0.00339448141082802
Category	Term	Count	%	PValue	Genes	List Total	Pop Hits	Pop Total	Fold Enrichment	Benjamini
BIOCARTA	h_egfPathway:EGF Signaling Pathway	5	0.888099	0.987196	P42224, P45985, P19174, P68400, P00533	192	17	413	0.632659	1
BIOCARTA	h_pdgfPathway:PDGF Signaling Pathway	5	0.888099	0.992051	P42224, P16234, P45985, P19174, P68400	192	18	413	0.597512	1
BIOCARTA	h_tpoPathway:TPO Signaling Pathway	4	0.71048	0.997423	P40225, P42224, P19174, P68400	192	17	413	0.506127	1

## Sheet: Clinical TIC vs SOMA Table
Category	Term	Count	%	PValue	Genes	List Total	Pop Hits	Pop Total	Fold Enrichment	Benjamini
GOTERM_CC_DIRECT	GO:0005576~extracellular region	14	66.6667	0.011345	P01031, P02787, P10912, Q9NZH6, P35247, Q9UHD0, P62937, P02649, P35968, P13497, P12272, P15692, P03952, P00736	21	473	1258	1.77308	0.570156
GOTERM_CC_DIRECT	GO:0005769~early endosome	3	14.2857	0.0664753	P02787, P35968, P02649	21	27	1258	6.65608	0.816725
GOTERM_CC_DIRECT	GO:0005794~Golgi apparatus	4	19.0476	0.0890894	P35968, P02649, P13497, P12272	21	68	1258	3.52381	0.822049
GOTERM_CC_DIRECT	GO:0005615~extracellular space	13	61.9048	0.0477847	P01031, P02787, P10912, Q9NZH6, P35247, Q9UHD0, P62937, P43490, P02649, P13497, P12272, P15692, P03952	21	494	1258	1.57644	0.836619
UP_KEYWORDS	Secreted	15	71.4286	0.0174131	P01031, P02787, P10912, Q9NZH6, P35247, Q9UHD0, P62937, P43490, P35968, P02649, P13497, P12272, Q9H4F8, P15692, P03952	21	558	1261	1.61418	0.88271
KEGG_PATHWAY	hsa04370:VEGF signaling pathway	3	14.2857	0.0719321	P35968, P15692, P01116	13	32	848	6.11538	0.996811
GOTERM_MF_DIRECT	GO:0005125~cytokine activity	5	23.8095	0.0642251	P43490, P13497, Q9NZH6, P15692, Q9UHD0	21	95	1216	3.04762	0.997773
UP_KEYWORDS	Disease mutation	9	42.8571	0.099676	P02787, P02649, P13497, P10912, P14136, P12272, Q9H4F8, P01116, P03952	21	315	1261	1.71565	0.998347
GOTERM_BP_DIRECT	GO:0050927~positive regulation of positive chemotaxis	2	9.52381	0.092561	P35968, P15692	21	6	1248	19.8095	0.999927
GOTERM_BP_DIRECT	GO:0019068~virion assembly	2	9.52381	0.0777215	P62937, P02649	21	5	1248	23.7714	0.999974
GOTERM_BP_DIRECT	GO:0031102~neuron projection regeneration	2	9.52381	0.0626516	P02649, P14136	21	4	1248	29.7143	0.999997
GOTERM_BP_DIRECT	GO:0038033~positive regulation of endothelial cell chemotaxis by VEGF-activated vascular endothelial growth factor receptor signaling pathway	2	9.52381	0.0473479	P35968, P15692	21	3	1248	39.619	1
GOTERM_BP_DIRECT	GO:0043129~surfactant homeostasis	2	9.52381	0.0473479	P15692, P35247	21	3	1248	39.619	1

## Sheet: Clinical TIC vs SOMA Clusters
Annotation Cluster 1	Enrichment Score: 1.6750099358105377
Category	Term	Count	%	PValue	Genes	List Total	Pop Hits	Pop Total	Fold Enrichment	Benjamini
GOTERM_CC_DIRECT	GO:0005576~extracellular region	14	66.6667	0.011345	P01031, P02787, P10912, Q9NZH6, P35247, Q9UHD0, P62937, P02649, P35968, P13497, P12272, P15692, P03952, P00736	21	473	1258	1.77308	0.570156
UP_KEYWORDS	Secreted	15	71.4286	0.0174131	P01031, P02787, P10912, Q9NZH6, P35247, Q9UHD0, P62937, P43490, P35968, P02649, P13497, P12272, Q9H4F8, P15692, P03952	21	558	1261	1.61418	0.88271
GOTERM_CC_DIRECT	GO:0005615~extracellular space	13	61.9048	0.0477847	P01031, P02787, P10912, Q9NZH6, P35247, Q9UHD0, P62937, P43490, P02649, P13497, P12272, P15692, P03952	21	494	1258	1.57644	0.836619
Annotation Cluster 2	Enrichment Score: 0.8615949372978167
Category	Term	Count	%	PValue	Genes	List Total	Pop Hits	Pop Total	Fold Enrichment	Benjamini
UP_KEYWORDS	Differentiation	4	19.0476	0.107869	P35968, P13497, Q9H4F8, P15692	21	74	1261	3.24582	0.99036
GOTERM_CC_DIRECT	GO:0005578~proteinaceous extracellular matrix	4	19.0476	0.118738	P13497, Q9H4F8, P15692, P35247	21	77	1258	3.11194	0.845987
UP_KEYWORDS	Developmental protein	4	19.0476	0.203109	P35968, P13497, Q9H4F8, P15692	21	99	1261	2.42617	0.953931
Annotation Cluster 3	Enrichment Score: 0.7692153314856219
Category	Term	Count	%	PValue	Genes	List Total	Pop Hits	Pop Total	Fold Enrichment	Benjamini
GOTERM_CC_DIRECT	GO:0005578~proteinaceous extracellular matrix	4	19.0476	0.118738	P13497, Q9H4F8, P15692, P35247	21	77	1258	3.11194	0.845987
UP_KEYWORDS	Calcium	5	23.8095	0.160952	P13497, P12272, Q9H4F8, P35247, P00736	21	136	1261	2.20763	0.995263
UP_KEYWORDS	Extracellular matrix	3	14.2857	0.257673	P13497, Q9H4F8, P35247	21	62	1261	2.90553	0.951651
Annotation Cluster 4	Enrichment Score: 0.6918455314971077
Category	Term	Count	%	PValue	Genes	List Total	Pop Hits	Pop Total	Fold Enrichment	Benjamini
KEGG_PATHWAY	hsa04370:VEGF signaling pathway	3	14.2857	0.0719321	P35968, P15692, P01116	13	32	848	6.11538	0.996811
GOTERM_BP_DIRECT	GO:0001934~positive regulation of protein phosphorylation	3	14.2857	0.132465	P35968, P15692, P01116	21	40	1248	4.45714	1
GOTERM_BP_DIRECT	GO:0008284~positive regulation of cell proliferation	5	23.8095	0.184922	P43490, P35968, P12272, P15692, P01116	21	142	1248	2.09256	1
KEGG_PATHWAY	hsa04151:PI3K-Akt signaling pathway	4	19.0476	0.26673	P35968, P10912, P15692, P01116	13	128	848	2.03846	0.999652
KEGG_PATHWAY	hsa05205:Proteoglycans in cancer	3	14.2857	0.271073	P35968, P15692, P01116	13	72	848	2.71795	0.997727
KEGG_PATHWAY	hsa04015:Rap1 signaling pathway	3	14.2857	0.30949	P35968, P15692, P01116	13	79	848	2.47712	0.996664
KEGG_PATHWAY	hsa04014:Ras signaling pathway	3	14.2857	0.364137	P35968, P15692, P01116	13	89	848	2.19879	0.997004
Annotation Cluster 5	Enrichment Score: 0.5974282823914857
Category	Term	Count	%	PValue	Genes	List Total	Pop Hits	Pop Total	Fold Enrichment	Benjamini
GOTERM_MF_DIRECT	GO:0004252~serine-type endopeptidase activity	4	19.0476	0.139461	P13497, Q16549, P03952, P00736	21	80	1216	2.89524	0.999001
UP_KEYWORDS	Serine protease	3	14.2857	0.174839	Q16549, P03952, P00736	21	48	1261	3.75298	0.979911
UP_SEQ_FEATURE	active site:Charge relay system	3	14.2857	0.192452	Q16549, P03952, P00736	21	51	1260	3.52941	1
UP_KEYWORDS	Protease	4	19.0476	0.250459	P13497, Q16549, P03952, P00736	21	110	1261	2.18355	0.959134
UP_KEYWORDS	Hydrolase	5	23.8095	0.286298	P13497, Q16549, P18669, P03952, P00736	21	172	1261	1.74557	0.947094
UP_KEYWORDS	Zymogen	3	14.2857	0.377594	P13497, Q16549, P03952	21	82	1261	2.19686	0.952386
GOTERM_BP_DIRECT	GO:0006508~proteolysis	3	14.2857	0.517616	P13497, P03952, P00736	21	106	1248	1.68194	1
Annotation Cluster 6	Enrichment Score: 0.41303719172719
Category	Term	Count	%	PValue	Genes	List Total	Pop Hits	Pop Total	Fold Enrichment	Benjamini
UP_KEYWORDS	Glycoprotein	15	71.4286	0.20121	P01031, P02787, P10912, P35247, Q06418, Q9UHD0, P62937, P35968, P02649, P13497, Q16549, Q9H4F8, P15692, P03952, P00736	21	735	1261	1.22546	0.967484
UP_SEQ_FEATURE	signal peptide	15	71.4286	0.291721	P01031, P02787, P10912, P35247, Q06418, Q9UHD0, P35968, P02649, P13497, Q16549, P12272, Q9H4F8, P15692, P03952, P00736	21	774	1260	1.16279	1
UP_KEYWORDS	Signal	15	71.4286	0.321188	P01031, P02787, P10912, P35247, Q06418, Q9UHD0, P35968, P02649, P13497, Q16549, P12272, Q9H4F8, P15692, P03952, P00736	21	786	1261	1.14595	0.957188
UP_SEQ_FEATURE	glycosylation site:N-linked (GlcNAc...)	13	61.9048	0.368972	P01031, P02787, P35968, P13497, Q16549, P10912, Q9H4F8, P15692, P35247, P03952, Q06418, Q9UHD0, P00736	21	677	1260	1.15214	1
UP_KEYWORDS	Disulfide bond	12	57.1429	0.68872	P01031, P02787, P35968, P13497, P10912, Q9H4F8, P15692, P35247, P03952, Q06418, Q9UHD0, P00736	21	729	1261	0.988438	0.996638
UP_SEQ_FEATURE	disulfide bond	11	52.381	0.694006	P01031, P02787, P13497, P10912, Q9H4F8, P15692, P35247, P03952, Q06418, Q9UHD0, P00736	21	669	1260	0.986547	1
Annotation Cluster 7	Enrichment Score: 0.39969009981477766
Category	Term	Count	%	PValue	Genes	List Total	Pop Hits	Pop Total	Fold Enrichment	Benjamini
GOTERM_BP_DIRECT	GO:0008284~positive regulation of cell proliferation	5	23.8095	0.184922	P43490, P35968, P12272, P15692, P01116	21	142	1248	2.09256	1
UP_KEYWORDS	Cytoplasm	7	33.3333	0.466225	P62937, P43490, P35968, P14136, P12272, Q9NZH6, P01116	21	341	1261	1.23265	0.969233
UP_KEYWORDS	Nucleus	4	19.0476	0.733409	P43490, P35968, P12272, Q9NZH6	21	229	1261	1.04887	0.997977
Annotation Cluster 8	Enrichment Score: 0.20420227330306773
Category	Term	Count	%	PValue	Genes	List Total	Pop Hits	Pop Total	Fold Enrichment	Benjamini
KEGG_PATHWAY	hsa04151:PI3K-Akt signaling pathway	4	19.0476	0.26673	P35968, P10912, P15692, P01116	13	128	848	2.03846	0.999652
UP_KEYWORDS	Cell membrane	4	19.0476	0.930692	P35968, P10912, P01116, Q06418	21	333	1261	0.721293	0.999931
GOTERM_CC_DIRECT	GO:0005886~plasma membrane	5	23.8095	0.982915	P35968, P02649, P10912, P01116, P03952	21	497	1258	0.602664	1
Annotation Cluster 9	Enrichment Score: 0.07336727390041368
Category	Term	Count	%	PValue	Genes	List Total	Pop Hits	Pop Total	Fold Enrichment	Benjamini
UP_KEYWORDS	ATP-binding	3	14.2857	0.759615	P35968, P01116, Q06418	21	165	1261	1.09177	0.998406
GOTERM_MF_DIRECT	GO:0005524~ATP binding	3	14.2857	0.78143	P35968, P01116, Q06418	21	166	1216	1.04647	1
UP_KEYWORDS	Nucleotide-binding	3	14.2857	0.783838	P35968, P01116, Q06418	21	173	1261	1.04129	0.99841
UP_KEYWORDS	Cell membrane	4	19.0476	0.930692	P35968, P10912, P01116, Q06418	21	333	1261	0.721293	0.999931
UP_KEYWORDS	Membrane	5	23.8095	0.992312	P35968, Q16549, P10912, P01116, Q06418	21	542	1261	0.553945	1
Annotation Cluster 10	Enrichment Score: 0.057581755341281314
Category	Term	Count	%	PValue	Genes	List Total	Pop Hits	Pop Total	Fold Enrichment	Benjamini
GOTERM_CC_DIRECT	GO:0005634~nucleus	6	28.5714	0.518055	P62937, P35968, P02649, P10912, Q9NZH6, Q06418	21	294	1258	1.22255	0.998831
INTERPRO	IPR013783:Immunoglobulin-like fold	3	14.2857	0.807223	P35968, P10912, Q06418	21	180	1251	0.992857	1
GOTERM_CC_DIRECT	GO:0005887~integral component of plasma membrane	3	14.2857	0.850201	P35968, P10912, Q06418	21	199	1258	0.903087	0.99998
UP_KEYWORDS	Receptor	3	14.2857	0.88391	P35968, P10912, Q06418	21	217	1261	0.830151	0.999651
UP_SEQ_FEATURE	topological domain:Extracellular	4	19.0476	0.910498	P35968, Q16549, P10912, Q06418	21	315	1260	0.761905	1
UP_SEQ_FEATURE	topological domain:Cytoplasmic	4	19.0476	0.928904	P35968, Q16549, P10912, Q06418	21	331	1260	0.725076	1
UP_KEYWORDS	Cell membrane	4	19.0476	0.930692	P35968, P10912, P01116, Q06418	21	333	1261	0.721293	0.999931
GOTERM_CC_DIRECT	GO:0016021~integral component of membrane	4	19.0476	0.931501	P35968, Q16549, P10912, Q06418	21	333	1258	0.719577	0.999999
UP_SEQ_FEATURE	transmembrane region	4	19.0476	0.945677	P35968, Q16549, P10912, Q06418	21	349	1260	0.687679	1
UP_KEYWORDS	Transmembrane helix	4	19.0476	0.970126	P35968, Q16549, P10912, Q06418	21	387	1261	0.620647	0.999995
UP_KEYWORDS	Transmembrane	4	19.0476	0.971096	P35968, Q16549, P10912, Q06418	21	389	1261	0.617456	0.999994
UP_KEYWORDS	Membrane	5	23.8095	0.992312	P35968, Q16549, P10912, P01116, Q06418	21	542	1261	0.553945	1

## Sheet: INR TIC vs SOMA Table
Category	Term	Count	%	PValue	Genes	List Total	Pop Hits	Pop Total	Fold Enrichment	Benjamini
UP_KEYWORDS	Signal	163	76.8868	8.09e-07	Q9HBG7, Q7Z3B1, P05546, P08603, O00206, P35247, Q9UHD0, Q02763, P33151, P12272, P06213, P22223, P01127, P06681, P54756, Q15465, P13501, P80075, P02748, P35354, P78423, P02745, Q96NZ8, Q16288, Q9BQ51, P12259, P04085, P02741, O43278, P42702, P02649, Q07507, Q76LX8, P22362, P54760, Q6ZMJ4, P24593, P02647, P10646, P16619, Q6UXM1, P13671, Q06418, Q99538, Q15303, P08887, P12544, P09619, Q8TD46, P01009,…	212	786	1261	1.23351	0.00021
UP_SEQ_FEATURE	signal peptide	162	76.4151	4.44e-07	Q9HBG7, Q7Z3B1, P05546, P08603, O00206, P35247, Q9UHD0, Q02763, P33151, P12272, P06213, P22223, P01127, P06681, P54756, Q15465, P13501, P80075, P02748, P35354, P78423, P02745, Q96NZ8, Q16288, Q9BQ51, P12259, P04085, P02741, O43278, P42702, P02649, Q07507, Q76LX8, P22362, P54760, Q6ZMJ4, P24593, P02647, P10646, P16619, Q6UXM1, P13671, Q06418, Q99538, Q15303, P08887, P12544, P09619, Q8TD46, P01009,…	212	774	1260	1.24397	0.000408
KEGG_PATHWAY	hsa04610:Complement and coagulation cascades	22	10.3774	1.07e-05	P01031, P10646, P02679, P07357, P01042, P05546, P02748, P08603, P02745, P13671, Q03405, P12259, P00742, P00751, P05156, P01009, P13726, P03952, P01024, P00736, P06681, P07225	153	47	848	2.59435	0.00198559
UP_KEYWORDS	Glycoprotein	148	69.8113	0.000133	Q9HBG7, Q7Z3B1, P05546, P08603, O14788, O00206, P35247, Q9UHD0, Q02763, P33151, P06213, P22223, P01127, P06681, P54756, Q15465, Q5KU26, P13501, P02748, P35354, P78423, P02745, Q96NZ8, Q16288, Q9BQ51, P12259, P04085, O43278, P42702, P02649, Q76LX8, P22362, P54760, Q6ZMJ4, P24593, P02647, P10646, Q6UXM1, P13671, Q06418, Q99538, Q15303, P08887, P12544, Q11128, P09619, Q8TD46, P01009, P22304, Q8NHL6,…	212	735	1261	1.19772	0.0171795
GOTERM_CC_DIRECT	GO:0005576~extracellular region	103	48.5849	0.000249	P05546, O14788, P08603, P35247, Q9UHD0, Q02763, P12272, P36507, P01127, P06681, P13501, Q15465, P02748, P78423, P02745, Q96NZ8, P12259, P02741, P04085, O43278, P02649, P22362, P54760, Q6ZMJ4, P24593, P02647, P10646, P16619, P13671, Q15303, P08887, P12544, Q8TD46, P01009, Q8NHL6, P07225, P80511, P78556, P39900, P06396, P01019, P08254, P20783, P68431, P40189, O14625, Q96PD4, P23946, P03952, O95445,…	211	473	1258	1.2983	0.0511535
BIOCARTA	h_compPathway:Complement Pathway	9	4.24528	0.00100279	P01031, P00751, P07357, P02748, P02745, P13671, P01024, P06681, P00736	70	15	413	3.54	0.0766638
BIOCARTA	h_classicPathway:Classical Complement Pathway	8	3.77358	0.000519	P01031, P07357, P02748, P02745, P13671, P01024, P06681, P00736	70	11	413	4.29091	0.0792772
UP_SEQ_FEATURE	glycosylation site:N-linked (GlcNAc...)	138	65.0943	0.000211	Q9HBG7, Q7Z3B1, P05546, P08603, O14788, O00206, P35247, Q9UHD0, Q02763, P33151, P06213, P22223, P06681, P54756, Q15465, Q5KU26, P02748, P35354, P78423, P02745, Q96NZ8, Q16288, Q9BQ51, P12259, P04085, O43278, P42702, P22362, P54760, Q6ZMJ4, Q76LX8, P10646, Q6UXM1, P13671, Q06418, Q99538, Q15303, P08887, P12544, Q11128, P09619, Q8TD46, P01009, P22304, Q8NHL6, Q96HD1, Q92484, Q96AP7, Q14982, P07225,…	212	677	1260	1.2115	0.0925764
UP_KEYWORDS	Disulfide bond	143	67.4528	0.00130543	Q9HBG7, Q7Z3B1, P08603, O00206, P35247, Q9UHD0, Q02763, P06213, P01127, P06681, Q5KU26, P13501, P80075, P02748, P35354, P78423, P02745, Q96NZ8, Q16288, Q9BQ51, P12259, P04085, P02741, O43278, P42702, Q07507, Q76LX8, P22362, P54760, P24593, P10646, P16619, Q6UXM1, P13671, Q06418, Q99538, Q15303, P08887, P12544, P09619, Q8TD46, Q8NHL6, Q96HD1, Q92484, Q96AP7, Q14982, P07225, P30101, P35613, P78556,…	212	729	1261	1.16678	0.107038
UP_KEYWORDS	Secreted	114	53.7736	0.00188032	O14788, P08603, P35247, Q9UHD0, Q02763, P12272, P01127, P06681, Q15465, P13501, P80075, P02748, P78423, P02745, Q96NZ8, Q9BQ51, P12259, P04085, P02741, O43278, P42702, P02649, Q07507, P22362, Q6ZMJ4, Q76LX8, P24593, P02647, P10646, P16619, P13671, P08887, P12544, P43490, Q8TD46, P01009, Q8NHL6, Q92484, P07225, P80511, P78556, P39900, P06396, P01019, P08254, P20783, Q9UK55, P40189, P25445, O14625,…	212	558	1261	1.21521	0.115149
UP_KEYWORDS	Hemostasis	12	5.66038	0.00339306	P10646, P02679, P00742, P01042, P05546, Q76LX8, P01009, P13726, Q9UK55, P03952, P12259, P07225	212	28	1261	2.54919	0.118599
UP_KEYWORDS	Blood coagulation	12	5.66038	0.00339306	P10646, P02679, P00742, P01042, P05546, Q76LX8, P01009, P13726, Q9UK55, P03952, P12259, P07225	212	28	1261	2.54919	0.118599
UP_KEYWORDS	Immunity	31	14.6226	0.00440165	P01031, P07357, Q9HBG7, P08603, P41240, O00206, P35247, P13671, Q8TDQ0, P41182, Q9BY67, P00751, P43403, P00738, Q8NHL6, P09769, P01024, Q9UJU6, P00736, P06681, P80511, P02748, Q9NPF7, P02745, P05771, Q9NNX6, Q8N423, P05156, Q6ZMJ4, P03973, Q13740	212	114	1261	1.61747	0.133566
UP_KEYWORDS	Complement pathway	9	4.24528	0.00332629	P01031, P07357, P05156, P02748, P02745, P13671, P01024, P06681, P00736	212	17	1261	3.149	0.134441
UP_KEYWORDS	Hemolytic uremic syndrome	5	2.35849	0.00332306	P00751, P05156, P08603, Q9BXR6, P01024	212	5	1261	5.94811	0.158935
UP_KEYWORDS	Complement alternate pathway	6	2.83019	0.0088563	P01031, P00751, P07357, P02748, P08603, P01024	212	9	1261	3.96541	0.20649
UP_KEYWORDS	Age-related macular degeneration	5	2.35849	0.00866328	P05156, P02748, P08603, O00206, P01024	212	6	1261	4.95676	0.22226
UP_KEYWORDS	Innate immunity	21	9.90566	0.0124621	P01031, P07357, Q9HBG7, P80511, P02748, P08603, O00206, Q9NPF7, P02745, P35247, P13671, Q8TDQ0, Q9NNX6, P00751, P05156, Q6ZMJ4, P03973, P09769, P01024, P00736, P06681	212	73	1261	1.7111	0.256517
BIOCARTA	h_alternativePathway:Alternative Complement Pathway	6	2.83019	0.00829148	P01031, P00751, P07357, P02748, P13671, P01024	70	9	413	3.93333	0.356788
UP_SEQ_FEATURE	disulfide bond	133	62.7358	0.00154817	Q9HBG7, Q7Z3B1, P08603, O00206, P35247, Q9UHD0, Q02763, P06213, P01127, P06681, Q5KU26, P13501, P80075, P02748, P35354, P78423, P02745, Q96NZ8, Q16288, Q9BQ51, P12259, P04085, P02741, O43278, P42702, Q07507, P22362, Q76LX8, P24593, P10646, P16619, Q6UXM1, P13671, Q06418, Q15303, P08887, P12544, P09619, Q8TD46, Q8NHL6, Q96HD1, Q96AP7, Q14982, P07225, P30101, P35613, P78556, P36941, P78552, P39900,…	212	669	1260	1.18157	0.378202
UP_KEYWORDS	Chemotaxis	15	7.07547	0.028912	P13501, P16619, P80162, P80075, O00626, P05546, P78423, P78556, P51671, P09619, P22362, Q99731, Q99969, O14625, P55773	212	50	1261	1.78443	0.443876
UP_KEYWORDS	Serine protease inhibitor	9	4.24528	0.0269397	P10646, Q8TEU8, P05546, P03973, P01009, Q9UK55, Q96NZ8, Q6YHK3, O43278	212	23	1261	2.32752	0.446614
BBID	109.Chemokine_families	10	4.71698	0.0199767	P13501, P80075, P80162, P51671, O00626, P22362, Q99731, P78423, P78556, O14625	28	25	144	2.05714	0.475718
UP_KEYWORDS	Membrane attack complex	4	1.88679	0.0355698	P01031, P07357, P02748, P13671	212	5	1261	4.75849	0.489628
UP_KEYWORDS	Cell membrane	67	31.6038	0.0485292	P07357, P36896, Q7Z3B1, Q9HBG7, Q8IZU9, O14944, O14788, P41240, O00206, Q92823, Q02763, P12830, P33151, P06213, P22223, P63098, P54756, Q9UJU6, Q99829, Q15465, P02748, P78423, Q9BQ51, Q9NNX6, Q03405, P08069, Q92838, P42702, Q969Z4, O00451, P54760, Q14956, Q6UXM1, P10912, Q06418, P48960, Q15303, Q6YHK3, Q9BY67, P08887, O43155, P43403, P09619, Q6UXZ4, Q8TD46, Q8NHL6, P29323, P09769, P46108, Q96AP7,…	212	333	1261	1.19677	0.577797
BIOCARTA	h_lectinPathway:Lectin Induced Complement Pathway	6	2.83019	0.0230529	P01031, P07357, P02748, P13671, P01024, P06681	70	11	413	3.21818	0.604293
BIOCARTA	h_extrinsicPathway:Extrinsic Prothrombin Activation Pathway	6	2.83019	0.0230529	P10646, P02679, P00742, P13726, P12259, P07225	70	11	413	3.21818	0.604293
UP_KEYWORDS	Cleavage on pair of basic residues	23	10.8491	0.0714744	P01031, P22004, P07357, P04085, P08069, Q92838, P00742, P00751, P12830, P13497, P33151, Q16549, P05156, Q76LX8, P12272, P20783, P13725, Q9UBT3, P06213, P01024, P22223, P01127, P07225	212	97	1261	1.41038	0.63752
UP_KEYWORDS	Tyrosine-protein kinase	16	7.54717	0.0619257	P41240, Q06418, Q16288, Q15303, P08069, Q02763, P43403, P09619, P54760, P45985, P06213, P09769, P29323, P00533, P36507, P54756	212	60	1261	1.58616	0.646121
UP_KEYWORDS	Cytolysis	5	2.35849	0.0698114	P01031, P12544, P07357, P02748, P13671	212	10	1261	2.97406	0.648419
UP_KEYWORDS	Inflammatory response	18	8.49057	0.0695968	P01031, P13501, P01042, P80075, P80511, Q9NPF7, P78556, O00206, Q8TDQ0, P41182, P51671, Q6ZMJ4, Q99731, Q99969, O14625, P03952, P01024, P55773	212	71	1261	1.50797	0.668217
UP_KEYWORDS	Calcium	30	14.1509	0.0838285	P35247, Q9NZR2, P48960, P12830, P33151, P12272, P22304, Q96HD1, P22223, P63098, P07225, P00736, Q15465, P02679, Q5KU26, P80511, P05771, Q9NNX6, P12259, P02741, P39900, P09237, P00742, P26447, P06396, P13497, P05156, Q76LX8, P08254, P58400	212	136	1261	1.31208	0.679596
GOTERM_CC_DIRECT	GO:0070062~extracellular exosome	91	42.9245	0.017132	P01031, P07357, P36896, Q7Z3B1, P05546, P08603, P31947, P41240, P12268, Q8TDQ0, Q9NQW7, P16035, P12830, P00738, P06213, P01024, P06681, P00736, Q9UJU6, Q99829, P02679, Q5KU26, P69905, P01042, P18669, P02748, P02745, Q9BQ51, Q9NNX6, P05771, Q03405, P13686, P02741, O43278, P42702, Q969Z4, P02649, Q07507, P26447, P54760, P03973, P52209, O00253, Q99969, Q9UKR0, P02647, O95998, Q92843, P13671, P48960,…	211	455	1258	1.19242	0.703406
SMART	SM00408:IGc2	20	9.43396	0.012011	Q8TEU8, Q6UXM1, Q7Z3B1, Q8IZU9, P35613, Q96NZ8, Q06418, Q9BY67, Q92823, P08887, P50895, Q8N423, P09619, Q8IWV2, Q6UXZ4, Q13740, Q8NHL6, O94779, Q96AP7, Q14982	159	67	923	1.73285	0.715411
GOTERM_BP_DIRECT	GO:0002548~monocyte chemotaxis	14	6.60377	0.00134919	P13501, P16619, P80075, O00626, P80511, P78423, O14788, P78556, P08887, P51671, P22362, Q99731, P01127, P55773	209	33	1248	2.53328	0.733151
SMART	SM00261:FU	5	2.35849	0.0746645	P08069, P06213, Q96HD1, Q15303, P00533	159	10	923	2.90252	0.739473
SMART	SM00131:KU	4	1.88679	0.0660995	P10646, Q8TEU8, Q96NZ8, O43278	159	6	923	3.87002	0.758869
SMART	SM00060:FN3	13	6.13208	0.0412529	P08069, Q02763, P42702, Q8IWV2, P54760, P40189, O94779, Q06418, P06213, P29323, Q92823, P54756, P08887	159	42	923	1.7968	0.767865
SMART	SM00192:LDLa	6	2.83019	0.0552343	P07357, P05156, P02748, P13671, Q9NZR2, O43278	159	13	923	2.67925	0.771741
SMART	SM00082:LRRCT	6	2.83019	0.0967118	O43155, Q6UXM1, O94991, Q86SJ2, O00206, Q16288	159	15	923	2.32201	0.779349
GOTERM_BP_DIRECT	GO:0006957~complement activation, alternative pathway	7	3.30189	0.00232969	P01031, P00751, P07357, P02748, P08603, Q9BXR6, P01024	209	10	1248	4.1799	0.781618
BIOCARTA	h_intrinsicPathway:Intrinsic Prothrombin Activation Pathway	6	2.83019	0.0487872	P02679, P00742, P01042, P03952, P12259, P07225	70	13	413	2.72308	0.796188
INTERPRO	IPR009030:Insulin-like growth factor binding protein, N-terminal	17	8.01887	0.0217709	P07357, P02748, P36941, Q9NZR2, Q15303, P48960, Q9NQ30, P08069, P13497, P54760, P24593, P06213, Q96HD1, P29323, P00533, P54756, P07225	209	58	1251	1.75441	0.79874
GOTERM_BP_DIRECT	GO:0001934~positive regulation of protein phosphorylation	15	7.07547	0.00332292	P17813, P27361, Q16288, Q03405, Q15303, P30040, Q02763, Q6ZMJ4, Q99969, P15692, P06213, P01116, Q14956, P01024, P00533	209	40	1248	2.23923	0.803765
GOTERM_CC_DIRECT	GO:0043235~receptor complex	12	5.66038	0.0472679	P08069, P42702, P36896, O94991, P10912, Q8TD46, P17813, P06213, Q9NZR2, Q16288, Q15303, P00533	211	39	1258	1.83449	0.817832
GOTERM_CC_DIRECT	GO:0072562~blood microparticle	17	8.01887	0.0161242	P02679, P00751, P07357, P69905, P02649, P01042, P06396, P01019, P02748, P0DMV8, P08603, P00738, P43652, P01024, P02647, P07225, P00736	211	56	1258	1.80992	0.82003
GOTERM_CC_DIRECT	GO:0005579~membrane attack complex	4	1.88679	0.0353397	P01031, P07357, P02748, P13671	211	5	1258	4.76967	0.850118
INTERPRO	IPR013783:Immunoglobulin-like fold	41	19.3396	0.0215419	Q8TEU8, Q6UXM1, Q9HBG7, Q7Z3B1, Q969J5, Q8IZU9, P10912, Q8TDQ0, Q06418, Q92823, Q9BY67, P08887, Q9UHF4, P50895, Q02763, O43155, P09619, Q8TD46, Q6UXZ4, P13726, P06213, Q8NHL6, P29323, Q96AP7, P54756, Q14982, P35613, Q96NZ8, P18627, Q9BQ51, Q16288, P78552, P08069, P42702, Q8N423, Q8IWV2, P54760, Q86SJ2, P40189, Q13740, O94779	209	180	1251	1.3634	0.85093
GOTERM_CC_DIRECT	GO:0031225~anchored component of membrane	11	5.18868	0.0629858	P10646, O00451, Q7Z3B1, Q8IWV2, P52798, O94779, Q6YHK3, Q03405, Q10588, Q14982, P22748	211	36	1258	1.82175	0.859282
GOTERM_BP_DIRECT	GO:0007186~G-protein coupled receptor signaling pathway	21	9.90566	0.00503129	P01031, P16619, P13501, P80162, P80075, O00626, P01222, P78423, P78556, P48960, P02649, P01019, P51671, P09619, P22362, Q99731, O14625, P06213, P01024, P02647, P55773	209	68	1248	1.84408	0.86113
GOTERM_CC_DIRECT	GO:0016021~integral component of membrane	67	31.6038	0.0461365	Q969J5, Q9HBG7, Q8IZU9, O94991, P17813, O14788, Q8TDQ0, Q96BQ1, Q92823, P12830, P33151, P22223, P54756, Q5KU26, P02748, P78423, P18627, Q16288, Q9BQ51, Q9NNX6, P13686, Q03405, O43278, P08069, Q92838, Q07817, P42702, Q969Z4, Q14956, Q6UXM1, P10912, Q6UWV6, Q92843, Q06418, Q9NZR2, Q15303, Q9BY67, P08887, Q9UHF4, P50895, O43155, Q11128, Q16549, P09619, Q6UXZ4, Q8TD46, P13726, Q8NHL6, P29323, Q96HD1,…	211	333	1258	1.19958	0.863755
SMART	SM00199:SCY	12	5.66038	0.037929	P13501, P16619, P80075, P80162, P51671, O00626, P22362, Q99731, P78423, P78556, O14625, P55773	159	37	923	1.88271	0.866103
GOTERM_BP_DIRECT	GO:0030449~regulation of complement activation	10	4.71698	0.0010291	P01031, P00751, P07357, P05156, P02748, P08603, P13671, P01024, P07225, P06681	209	18	1248	3.31738	0.866677
INTERPRO	IPR000827:CC chemokine, conserved site	9	4.24528	0.0145651	P13501, P16619, P80075, P51671, O00626, P22362, Q99731, P78556, P55773	209	21	1251	2.56528	0.882021
GOTERM_BP_DIRECT	GO:0010951~negative regulation of endopeptidase activity	15	7.07547	0.00700085	P01031, Q8TEU8, P10646, P01042, P05546, Q96NZ8, Q6YHK3, O43278, P16035, P01019, P03973, P01009, Q9UK55, P01024, P07225	209	43	1248	2.08301	0.898883
INTERPRO	IPR003961:Fibronectin, type III	19	8.96226	0.010442	Q969J5, P10912, Q06418, P78552, Q92823, P08887, Q9UHF4, P08069, Q02763, O43155, P42702, Q8IWV2, P54760, P13726, P40189, O94779, P06213, P29323, P54756	209	63	1251	1.80519	0.899095
INTERPRO	IPR013098:Immunoglobulin I-set	14	6.60377	0.0214166	Q8TEU8, Q6UXM1, Q7Z3B1, Q8IZU9, Q16288, Q06418, Q9BY67, Q92823, P50895, P09619, Q8IWV2, Q6UXZ4, O94779, Q14982	209	44	1251	1.90452	0.906068
KEGG_PATHWAY	hsa05020:Prion diseases	8	3.77358	0.0504996	P01031, P13501, P07357, P02748, P02745, P27361, P13671, P36507	153	20	848	2.21699	0.908977
KEGG_PATHWAY	hsa05133:Pertussis	10	4.71698	0.0851827	P01031, P80162, O00206, Q9NPF7, P02745, P27361, P53778, P01024, P06681, P00736	153	31	848	1.7879	0.935759
GOTERM_CC_DIRECT	GO:0009986~cell surface	33	15.566	0.099754	P10646, P36896, Q9HBG7, P10912, P17813, O00206, Q8TDQ0, Q6YHK3, P08887, Q02763, P16035, P33151, P09619, Q6UXZ4, P13726, P01127, P30101, P02679, Q15465, P78423, Q9NNX6, P30040, P04085, P09237, Q8N423, Q76LX8, P25445, P16671, P15692, P58400, P00533, P02647, P22748	211	155	1258	1.26935	0.937443
INTERPRO	IPR023415:Low-density lipoprotein (LDL) receptor class A, conserved site	6	2.83019	0.0497714	P07357, P05156, P02748, P13671, Q9NZR2, O43278	209	13	1251	2.76261	0.938502
INTERPRO	IPR002172:Low-density lipoprotein (LDL) receptor class A repeat	6	2.83019	0.0497714	P07357, P05156, P02748, P13671, Q9NZR2, O43278	209	13	1251	2.76261	0.938502
KEGG_PATHWAY	hsa05322:Systemic lupus erythematosus	9	4.24528	0.076156	P01031, P07357, P02748, P68431, P02745, P13671, P01024, P06681, P00736	153	26	848	1.91855	0.946648
INTERPRO	IPR001811:Chemokine interleukin-8-like domain	12	5.66038	0.0460554	P13501, P16619, P80075, P80162, P51671, O00626, P22362, Q99731, P78423, P78556, O14625, P55773	209	39	1251	1.84174	0.947318
INTERPRO	IPR000436:Sushi/SCR/CCP	7	3.30189	0.0991919	P00751, P08603, P00738, Q9BXR6, P13671, P06681, P00736	209	20	1251	2.09498	0.952325
GOTERM_BP_DIRECT	GO:0071260~cellular response to mechanical stimulus	11	5.18868	0.010938	P22004, P01019, P17813, P35354, P25445, O00206, P45985, P27361, P36941, P00533, P09237	209	28	1248	2.34586	0.953801
INTERPRO	IPR000494:EGF receptor, L domain	4	1.88679	0.0614506	P08069, P06213, Q15303, P00533	209	6	1251	3.99043	0.954012
INTERPRO	IPR020901:Proteinase inhibitor I2, Kunitz, conserved site	4	1.88679	0.0614506	P10646, Q8TEU8, Q96NZ8, O43278	209	6	1251	3.99043	0.954012
INTERPRO	IPR002223:Proteinase inhibitor I2, Kunitz metazoa	4	1.88679	0.0614506	P10646, Q8TEU8, Q96NZ8, O43278	209	6	1251	3.99043	0.954012
INTERPRO	IPR006211:Furin-like cysteine-rich domain	4	1.88679	0.0614506	P08069, P06213, Q15303, P00533	209	6	1251	3.99043	0.954012
INTERPRO	IPR006212:Furin-like repeat	5	2.35849	0.068426	P08069, P06213, Q96HD1, Q15303, P00533	209	10	1251	2.99282	0.954835
KEGG_PATHWAY	hsa05150:Staphylococcus aureus infection	9	4.24528	0.0493475	P01031, P02679, P00751, P05156, P08603, P02745, P01024, P06681, P00736	153	24	848	2.07843	0.955876
GOTERM_BP_DIRECT	GO:0070374~positive regulation of ERK1 and ERK2 cascade	24	11.3208	0.0130152	P16619, P13501, P02679, P80075, O00626, P78423, O00206, P78556, P27361, Q8TDQ0, Q15303, P04085, Q02763, P09619, P51671, P22362, Q99731, P16671, P15692, P36507, P00533, Q14956, P01127, P55773	209	88	1248	1.62853	0.95943
INTERPRO	IPR008266:Tyrosine-protein kinase, active site	14	6.60377	0.0977017	P41240, Q06418, Q16288, Q15303, P08069, Q02763, P43403, P09619, P54760, P06213, P09769, P29323, P00533, P54756	209	54	1251	1.55183	0.959609
INTERPRO	IPR020635:Tyrosine-protein kinase, catalytic domain	14	6.60377	0.0977017	P41240, Q06418, Q16288, Q15303, P08069, Q02763, P43403, P09619, P54760, P06213, P09769, P29323, P00533, P54756	209	54	1251	1.55183	0.959609
INTERPRO	IPR007110:Immunoglobulin-like domain	30	14.1509	0.0914241	Q8TEU8, Q6UXM1, Q9HBG7, Q7Z3B1, Q8IZU9, O95998, Q8TDQ0, Q06418, Q9BY67, Q92823, P08887, P50895, Q02763, P09619, Q8TD46, Q6UXZ4, Q8NHL6, Q96AP7, Q14982, P35613, Q96NZ8, P18627, Q16288, Q9BQ51, Q8N423, Q8IWV2, Q86SJ2, P40189, Q13740, O94779	209	138	1251	1.30123	0.960162
INTERPRO	IPR003599:Immunoglobulin subtype	26	12.2642	0.0888782	Q8TEU8, Q6UXM1, Q9HBG7, Q7Z3B1, Q8IZU9, Q8TDQ0, Q06418, Q9BY67, Q92823, P08887, P50895, P09619, Q6UXZ4, Q8NHL6, Q96AP7, Q14982, P35613, P18627, Q96NZ8, Q16288, Q9BQ51, Q8N423, Q8IWV2, Q86SJ2, Q13740, O94779	209	116	1251	1.34161	0.966278
KEGG_PATHWAY	hsa04540:Gap junction	8	3.77358	0.0384601	P09619, P27361, P05771, P01116, P36507, P00533, P04085, P01127	153	19	848	2.33368	0.973425
INTERPRO	IPR000483:Cysteine-rich flanking region, C-terminal	6	2.83019	0.0877669	O43155, Q6UXM1, O94991, Q86SJ2, O00206, Q16288	209	15	1251	2.39426	0.973992
INTERPRO	IPR008979:Galactose-binding domain-like	6	2.83019	0.0877669	Q16549, P54760, P29323, P12259, Q08431, P54756	209	15	1251	2.39426	0.973992
GOTERM_BP_DIRECT	GO:0048247~lymphocyte chemotaxis	9	4.24528	0.0263354	P16619, P80075, P51671, O00626, P22362, Q99731, P78423, P78556, P55773	209	23	1248	2.33659	0.982004
INTERPRO	IPR003598:Immunoglobulin subtype 2	20	9.43396	0.00934189	Q8TEU8, Q6UXM1, Q7Z3B1, Q8IZU9, P35613, Q96NZ8, Q06418, Q9BY67, Q92823, P08887, P50895, Q8N423, P09619, Q8IWV2, Q6UXZ4, Q13740, Q8NHL6, O94779, Q96AP7, Q14982	209	67	1251	1.78676	0.983454
GOTERM_MF_DIRECT	GO:0004867~serine-type endopeptidase inhibitor activity	10	4.71698	0.0323747	P10646, Q8TEU8, P01019, P05546, P03973, P01009, Q9UK55, Q96NZ8, Q6YHK3, O43278	197	29	1216	2.12848	0.985513
GOTERM_MF_DIRECT	GO:0004252~serine-type endopeptidase activity	20	9.43396	0.0435452	P02745, P12259, P39900, P09237, P12544, P00742, P00751, P13497, Q16549, P05156, P08254, P13726, P00738, P07339, Q9UKR0, P23946, P03952, P01024, P00736, P06681	197	80	1216	1.54315	0.986382
GOTERM_BP_DIRECT	GO:0045666~positive regulation of neuron differentiation	6	2.83019	0.0239482	Q99829, P22004, P16035, P41182, P41271, Q92823	209	11	1248	3.25707	0.986599
GOTERM_BP_DIRECT	GO:0006935~chemotaxis	14	6.60377	0.0262629	P01031, P13501, P80075, P80162, O00626, P05546, P78423, P78556, Q03405, P51671, P22362, Q99969, O14625, P55773	209	45	1248	1.85774	0.986967
GOTERM_BP_DIRECT	GO:0006958~complement activation, classical pathway	9	4.24528	0.0199637	P01031, P07357, P05156, P02748, P02745, P13671, P01024, P06681, P00736	209	22	1248	2.4428	0.987536
GOTERM_BP_DIRECT	GO:0006956~complement activation	9	4.24528	0.0199637	P01031, P00751, P07357, P08603, P02745, P13671, P01024, P06681, P00736	209	22	1248	2.4428	0.987536
GOTERM_MF_DIRECT	GO:0004866~endopeptidase inhibitor activity	7	3.30189	0.0554584	P01031, P10646, P05546, P03973, Q6YHK3, P01024, P07225	197	18	1216	2.40045	0.98778
UP_SEQ_FEATURE	site:Reactive bond	7	3.30189	0.0375854	P10646, Q8TEU8, P05546, P01009, Q9UK55, Q96NZ8, O43278	212	16	1260	2.60024	0.987792
UP_SEQ_FEATURE	domain:Sushi 1	7	3.30189	0.0375854	P00751, P08603, P00738, Q9BXR6, P13671, P06681, P00736	212	16	1260	2.60024	0.987792
UP_SEQ_FEATURE	domain:Sushi 2	7	3.30189	0.0375854	P00751, P08603, P00738, Q9BXR6, P13671, P06681, P00736	212	16	1260	2.60024	0.987792
GOTERM_MF_DIRECT	GO:0008009~chemokine activity	13	6.13208	0.0228121	P01031, P13501, P16619, P80075, P80162, O00626, P78423, P78556, P51671, P22362, Q99731, O14625, P55773	197	41	1216	1.95716	0.988365
GOTERM_BP_DIRECT	GO:0051897~positive regulation of protein kinase B signaling	11	5.18868	0.0358494	Q99829, Q02763, P00742, Q99731, P41159, O14788, P13726, P24593, P06213, P00533, P04085	209	33	1248	1.99043	0.988499
GOTERM_BP_DIRECT	GO:0006955~immune response	37	17.4528	0.0227996	P07357, P80162, Q9NZH6, O14788, O00206, P48960, Q9UHD0, P12544, P51671, P43403, O00300, P13725, P01024, P00736, P26842, P32971, P13501, P22004, P80075, O00626, P02748, P78423, P78556, P36941, Q9BQ51, Q92838, P08069, Q969Z4, Q8N423, P01374, P03973, Q99731, P25445, P16671, O14625, P23946, P55773	209	159	1248	1.38955	0.98904
GOTERM_BP_DIRECT	GO:0070098~chemokine-mediated signaling pathway	12	5.66038	0.0391391	P13501, P16619, P80075, P80162, P51671, O00626, P22362, Q99731, P78423, P78556, O14625, P55773	209	38	1248	1.88567	0.989909
GOTERM_BP_DIRECT	GO:0006954~inflammatory response	34	16.0377	0.0327627	P01031, P16619, P80162, Q9NZH6, O00206, Q8TDQ0, P41182, Q9UHD0, P48960, P43403, P51671, O00300, P01024, P26842, P22004, P13501, P80075, P01042, P80511, O00626, P35354, Q9NPF7, P78556, P36941, P02741, Q969Z4, P22362, Q6ZMJ4, Q99731, P25445, Q99969, O14625, Q96PD4, P55773	209	147	1248	1.38112	0.9905
GOTERM_BP_DIRECT	GO:0070120~ciliary neurotrophic factor-mediated signaling pathway	4	1.88679	0.0351843	P42702, P26441, P40189, P08887	209	5	1248	4.77703	0.990657
UP_SEQ_FEATURE	domain:BPTI/Kunitz inhibitor 1	4	1.88679	0.0356467	P10646, Q8TEU8, Q96NZ8, O43278	212	5	1260	4.75472	0.991524
UP_SEQ_FEATURE	domain:BPTI/Kunitz inhibitor 2	4	1.88679	0.0356467	P10646, Q8TEU8, Q96NZ8, O43278	212	5	1260	4.75472	0.991524
GOTERM_BP_DIRECT	GO:0071346~cellular response to interferon-gamma	11	5.18868	0.0436082	P13501, P16619, P80075, P51671, O00626, P22362, Q76LX8, Q99731, P78423, P78556, P55773	209	34	1248	1.93189	0.992153
GOTERM_BP_DIRECT	GO:0043410~positive regulation of MAPK cascade	11	5.18868	0.0436082	P26842, P16035, Q969Z4, P13725, P41159, O00300, P25445, P06213, P04085, P01127, P08887	209	34	1248	1.93189	0.992153
GOTERM_BP_DIRECT	GO:0001942~hair follicle development	5	2.35849	0.0473937	P36896, O94907, Q6YHK3, P00533, P04085	209	9	1248	3.31738	0.993269
GOTERM_BP_DIRECT	GO:0042130~negative regulation of T cell proliferation	6	2.83019	0.0678701	Q15465, Q8N423, P35247, Q8TDQ0, Q8NHL6, Q14956	209	14	1248	2.55913	0.994959
UP_SEQ_FEATURE	propeptide:Removed in mature form	15	7.07547	0.03428	Q7Z3B1, Q9NZH6, O14944, Q6YHK3, Q03405, P04085, O00451, Q8IWV2, P01116, P52798, O94779, Q10588, P01127, Q14982, P22748	212	51	1260	1.74806	0.995245
GOTERM_BP_DIRECT	GO:0007596~blood coagulation	13	6.13208	0.0666138	P10646, P02679, Q15465, P00742, P05546, P68431, P01009, P13726, Q9UK55, P16671, Q03405, P12259, P07225	209	46	1248	1.68754	0.995467
GOTERM_BP_DIRECT	GO:0050729~positive regulation of inflammatory response	12	5.66038	0.0649325	P13501, P16619, P80075, P01019, P51671, P80511, P22362, P78423, O00206, Q9NPF7, P00533, P55773	209	41	1248	1.7477	0.995807
GOTERM_BP_DIRECT	GO:0071356~cellular response to tumor necrosis factor	12	5.66038	0.0649325	P13501, P16619, P80075, P51671, O00626, P22362, Q76LX8, O95998, Q99731, P78423, P78556, P55773	209	41	1248	1.7477	0.995807
GOTERM_BP_DIRECT	GO:0010873~positive regulation of cholesterol esterification	3	1.41509	0.0738511	P02649, P01019, P02647	209	3	1248	5.97129	0.996154
GOTERM_BP_DIRECT	GO:0034384~high-density lipoprotein particle clearance	3	1.41509	0.0738511	P02649, O95445, P02647	209	3	1248	5.97129	0.996154
GOTERM_BP_DIRECT	GO:0045060~negative thymic T cell selection	3	1.41509	0.0738511	Q15465, P43403, P25445	209	3	1248	5.97129	0.996154
GOTERM_BP_DIRECT	GO:0038165~oncostatin-M-mediated signaling pathway	3	1.41509	0.0738511	P42702, P13725, P40189	209	3	1248	5.97129	0.996154
GOTERM_BP_DIRECT	GO:0034375~high-density lipoprotein particle remodeling	3	1.41509	0.0738511	P02649, O95445, P02647	209	3	1248	5.97129	0.996154
GOTERM_BP_DIRECT	GO:0034380~high-density lipoprotein particle assembly	3	1.41509	0.0738511	P02649, O95445, P02647	209	3	1248	5.97129	0.996154
GOTERM_BP_DIRECT	GO:0035793~positive regulation of metanephric mesenchymal cell migration by platelet-derived growth factor receptor-beta signaling pathway	3	1.41509	0.0738511	P09619, P04085, P01127	209	3	1248	5.97129	0.996154
GOTERM_BP_DIRECT	GO:0007263~nitric oxide mediated signal transduction	3	1.41509	0.0738511	P02649, P01019, P16671	209	3	1248	5.97129	0.996154
GOTERM_BP_DIRECT	GO:0009636~response to toxic substance	7	3.30189	0.0638626	P13501, P12830, P09619, Q76LX8, P25445, P27361, Q06609	209	18	1248	2.32217	0.996358
GOTERM_BP_DIRECT	GO:0071347~cellular response to interleukin-1	11	5.18868	0.0623865	P13501, P10646, P16619, P80075, P51671, O00626, P22362, Q99731, P78423, P78556, P55773	209	36	1248	1.82456	0.996754
GOTERM_BP_DIRECT	GO:0043406~positive regulation of MAP kinase activity	9	4.24528	0.0791878	P09619, P80511, O14788, P41240, P15692, P01116, P00533, P04085, P01127	209	28	1248	1.91934	0.996868
GOTERM_MF_DIRECT	GO:0043548~phosphatidylinositol 3-kinase binding	4	1.88679	0.0876414	P08069, P09619, Q06418, P06213	197	7	1216	3.52719	0.997263
GOTERM_BP_DIRECT	GO:0042517~positive regulation of tyrosine phosphorylation of Stat3 protein	8	3.77358	0.0588277	P10912, P13725, P41159, Q9NPF7, P26441, P40189, P15692, P08887	209	22	1248	2.17138	0.997348
GOTERM_BP_DIRECT	GO:0043392~negative regulation of DNA binding	4	1.88679	0.0618337	Q99829, P12544, Q8TEU8, Q96NZ8	209	6	1248	3.98086	0.997389
UP_SEQ_FEATURE	domain:Fibronectin type-III 2	14	6.60377	0.0325059	Q969J5, Q06418, Q92823, Q9UHF4, P08069, Q02763, P42702, Q8IWV2, P54760, P40189, P06213, O94779, P29323, P54756	212	46	1260	1.80886	0.997713
UP_SEQ_FEATURE	domain:Fibronectin type-III 1	14	6.60377	0.0325059	Q969J5, Q06418, Q92823, Q9UHF4, P08069, Q02763, P42702, Q8IWV2, P54760, P40189, P06213, O94779, P29323, P54756	212	46	1260	1.80886	0.997713
GOTERM_BP_DIRECT	GO:0006874~cellular calcium ion homeostasis	8	3.77358	0.08912	P13501, P80075, P02649, P51671, P22362, Q99731, P05771, P55773	209	24	1248	1.99043	0.997733
GOTERM_BP_DIRECT	GO:0070371~ERK1 and ERK2 cascade	6	2.83019	0.0885081	P01019, P51671, O14788, P27361, P36507, P02647	209	15	1248	2.38852	0.998077
GOTERM_BP_DIRECT	GO:0019221~cytokine-mediated signaling pathway	15	7.07547	0.0981249	Q969J5, P10912, Q9NZH6, O14788, O14944, P78423, P78552, Q9UHF4, P08887, O43155, Q92838, P42702, P13726, P40189, P01116	209	59	1248	1.51813	0.998193
GOTERM_BP_DIRECT	GO:0003007~heart morphogenesis	4	1.88679	0.0952098	O43155, P54760, P15692, P06213	209	7	1248	3.41217	0.998193
GOTERM_BP_DIRECT	GO:0050921~positive regulation of chemotaxis	4	1.88679	0.0952098	P09619, Q99731, Q99969, P01127	209	7	1248	3.41217	0.998193
GOTERM_BP_DIRECT	GO:0007257~activation of JUN kinase activity	4	1.88679	0.0952098	Q99731, O14788, P45985, Q9UJU6	209	7	1248	3.41217	0.998193
UP_SEQ_FEATURE	domain:LDL-receptor class A	4	1.88679	0.0626045	P07357, P02748, P13671, O43278	212	6	1260	3.96226	0.998651
UP_SEQ_FEATURE	glycosylation site:N-linked (Glc) (glycation)	4	1.88679	0.0626045	P00751, P02649, P69905, P02647	212	6	1260	3.96226	0.998651
UP_SEQ_FEATURE	domain:Ig-like C2-type	11	5.18868	0.0300275	Q8TEU8, Q8TD46, O95998, Q6UXZ4, P35613, Q86SJ2, P40189, Q96NZ8, Q9BQ51, Q96AP7, P08887	212	32	1260	2.04304	0.999099
UP_SEQ_FEATURE	site:Not glycosylated	5	2.35849	0.0960188	P10646, P07357, P01042, P08603, P08887	212	11	1260	2.70154	0.99921
UP_SEQ_FEATURE	topological domain:Extracellular	62	29.2453	0.0895978	P36896, Q9HBG7, Q8IZU9, O94991, P17813, O14944, O14788, O00206, Q8TDQ0, Q92823, Q02763, P12830, P33151, P06213, P22223, P54756, Q5KU26, P78423, P18627, Q16288, Q9BQ51, Q9NNX6, Q92838, P08069, P42702, Q969Z4, P54760, Q14956, P10912, Q06418, Q9NZR2, P48960, Q15303, Q9BY67, P08887, Q9UHF4, P50895, O43155, Q16549, P09619, Q6UXZ4, Q8TD46, P13726, Q8NHL6, P29323, Q96HD1, Q96AP7, P26842, P32971, P35613,…	212	315	1260	1.16981	0.999251
UP_SEQ_FEATURE	transmembrane region	68	32.0755	0.0881967	P36896, Q9HBG7, Q8IZU9, O94991, P17813, O14944, O14788, O00206, Q8TDQ0, Q92823, Q02763, P12830, P33151, P06213, P22223, P54756, Q5KU26, P02748, P78423, P18627, Q16288, Q9BQ51, Q9NNX6, P08069, Q92838, Q07817, P42702, Q969Z4, P54760, Q14956, Q6UXM1, P10912, Q6UWV6, Q06418, Q9NZR2, P48960, Q15303, Q9BY67, P08887, Q9UHF4, P50895, O43155, Q11128, Q16549, P09619, Q6UXZ4, Q8TD46, P13726, Q8NHL6, P29323,…	212	349	1260	1.15803	0.999557
UP_SEQ_FEATURE	domain:Fibronectin type-III 3	9	4.24528	0.0810488	P08069, Q02763, P42702, Q969J5, Q8IWV2, P40189, O94779, P06213, Q92823	212	28	1260	1.91038	0.99958
GOTERM_MF_DIRECT	GO:0048020~CCR chemokine receptor binding	8	3.77358	0.0227426	P16619, P80075, P51671, O00626, P22362, Q99731, P78423, P78556	197	19	1216	2.59898	0.999861

## Sheet: INR TIC vs SOMA Clusters
Annotation Cluster 1	Enrichment Score: 4.281635855712187
Category	Term	Count	%	PValue	Genes	List Total	Pop Hits	Pop Total	Fold Enrichment	Benjamini
UP_SEQ_FEATURE	signal peptide	162	76.4151	4.44e-07	Q9HBG7, Q7Z3B1, P05546, P08603, O00206, P35247, Q9UHD0, Q02763, P33151, P12272, P06213, P22223, P01127, P06681, P54756, Q15465, P13501, P80075, P02748, P35354, P78423, P02745, Q96NZ8, Q16288, Q9BQ51, P12259, P04085, P02741, O43278, P42702, P02649, Q07507, Q76LX8, P22362, P54760, Q6ZMJ4, P24593, P02647, P10646, P16619, Q6UXM1, P13671, Q06418, Q99538, Q15303, P08887, P12544, P09619, Q8TD46, P01009,…	212	774	1260	1.24397	0.000408
UP_KEYWORDS	Signal	163	76.8868	8.09e-07	Q9HBG7, Q7Z3B1, P05546, P08603, O00206, P35247, Q9UHD0, Q02763, P33151, P12272, P06213, P22223, P01127, P06681, P54756, Q15465, P13501, P80075, P02748, P35354, P78423, P02745, Q96NZ8, Q16288, Q9BQ51, P12259, P04085, P02741, O43278, P42702, P02649, Q07507, Q76LX8, P22362, P54760, Q6ZMJ4, P24593, P02647, P10646, P16619, Q6UXM1, P13671, Q06418, Q99538, Q15303, P08887, P12544, P09619, Q8TD46, P01009,…	212	786	1261	1.23351	0.00021
UP_KEYWORDS	Glycoprotein	148	69.8113	0.000133	Q9HBG7, Q7Z3B1, P05546, P08603, O14788, O00206, P35247, Q9UHD0, Q02763, P33151, P06213, P22223, P01127, P06681, P54756, Q15465, Q5KU26, P13501, P02748, P35354, P78423, P02745, Q96NZ8, Q16288, Q9BQ51, P12259, P04085, O43278, P42702, P02649, Q76LX8, P22362, P54760, Q6ZMJ4, P24593, P02647, P10646, Q6UXM1, P13671, Q06418, Q99538, Q15303, P08887, P12544, Q11128, P09619, Q8TD46, P01009, P22304, Q8NHL6,…	212	735	1261	1.19772	0.0171795
UP_SEQ_FEATURE	glycosylation site:N-linked (GlcNAc...)	138	65.0943	0.000211	Q9HBG7, Q7Z3B1, P05546, P08603, O14788, O00206, P35247, Q9UHD0, Q02763, P33151, P06213, P22223, P06681, P54756, Q15465, Q5KU26, P02748, P35354, P78423, P02745, Q96NZ8, Q16288, Q9BQ51, P12259, P04085, O43278, P42702, P22362, P54760, Q6ZMJ4, Q76LX8, P10646, Q6UXM1, P13671, Q06418, Q99538, Q15303, P08887, P12544, Q11128, P09619, Q8TD46, P01009, P22304, Q8NHL6, Q96HD1, Q92484, Q96AP7, Q14982, P07225,…	212	677	1260	1.2115	0.0925764
UP_KEYWORDS	Disulfide bond	143	67.4528	0.00130543	Q9HBG7, Q7Z3B1, P08603, O00206, P35247, Q9UHD0, Q02763, P06213, P01127, P06681, Q5KU26, P13501, P80075, P02748, P35354, P78423, P02745, Q96NZ8, Q16288, Q9BQ51, P12259, P04085, P02741, O43278, P42702, Q07507, Q76LX8, P22362, P54760, P24593, P10646, P16619, Q6UXM1, P13671, Q06418, Q99538, Q15303, P08887, P12544, P09619, Q8TD46, Q8NHL6, Q96HD1, Q92484, Q96AP7, Q14982, P07225, P30101, P35613, P78556,…	212	729	1261	1.16678	0.107038
UP_SEQ_FEATURE	disulfide bond	133	62.7358	0.00154817	Q9HBG7, Q7Z3B1, P08603, O00206, P35247, Q9UHD0, Q02763, P06213, P01127, P06681, Q5KU26, P13501, P80075, P02748, P35354, P78423, P02745, Q96NZ8, Q16288, Q9BQ51, P12259, P04085, P02741, O43278, P42702, Q07507, P22362, Q76LX8, P24593, P10646, P16619, Q6UXM1, P13671, Q06418, Q15303, P08887, P12544, P09619, Q8TD46, Q8NHL6, Q96HD1, Q96AP7, Q14982, P07225, P30101, P35613, P78556, P36941, P78552, P39900,…	212	669	1260	1.18157	0.378202
Annotation Cluster 2	Enrichment Score: 1.574628869617229
Category	Term	Count	%	PValue	Genes	List Total	Pop Hits	Pop Total	Fold Enrichment	Benjamini
UP_KEYWORDS	Immunity	31	14.6226	0.00440165	P01031, P07357, Q9HBG7, P08603, P41240, O00206, P35247, P13671, Q8TDQ0, P41182, Q9BY67, P00751, P43403, P00738, Q8NHL6, P09769, P01024, Q9UJU6, P00736, P06681, P80511, P02748, Q9NPF7, P02745, P05771, Q9NNX6, Q8N423, P05156, Q6ZMJ4, P03973, Q13740	212	114	1261	1.61747	0.133566
UP_KEYWORDS	Innate immunity	21	9.90566	0.0124621	P01031, P07357, Q9HBG7, P80511, P02748, P08603, O00206, Q9NPF7, P02745, P35247, P13671, Q8TDQ0, Q9NNX6, P00751, P05156, Q6ZMJ4, P03973, P09769, P01024, P00736, P06681	212	73	1261	1.7111	0.256517
GOTERM_BP_DIRECT	GO:0045087~innate immune response	19	8.96226	0.344277	Q5KU26, Q9HBG7, P80511, O00206, P41240, Q9NPF7, P02745, P35247, P13671, Q8TDQ0, Q9NNX6, P62979, P43403, P05156, Q6ZMJ4, P03973, P09769, P00736, P06681	209	97	1248	1.16963	0.999992
Annotation Cluster 3	Enrichment Score: 1.4873019132538068
Category	Term	Count	%	PValue	Genes	List Total	Pop Hits	Pop Total	Fold Enrichment	Benjamini
KEGG_PATHWAY	hsa04610:Complement and coagulation cascades	22	10.3774	1.07e-05	P01031, P10646, P02679, P07357, P01042, P05546, P02748, P08603, P02745, P13671, Q03405, P12259, P00742, P00751, P05156, P01009, P13726, P03952, P01024, P00736, P06681, P07225	153	47	848	2.59435	0.00198559
BIOCARTA	h_classicPathway:Classical Complement Pathway	8	3.77358	0.000519	P01031, P07357, P02748, P02745, P13671, P01024, P06681, P00736	70	11	413	4.29091	0.0792772
BIOCARTA	h_compPathway:Complement Pathway	9	4.24528	0.00100279	P01031, P00751, P07357, P02748, P02745, P13671, P01024, P06681, P00736	70	15	413	3.54	0.0766638
GOTERM_BP_DIRECT	GO:0030449~regulation of complement activation	10	4.71698	0.0010291	P01031, P00751, P07357, P05156, P02748, P08603, P13671, P01024, P07225, P06681	209	18	1248	3.31738	0.866677
GOTERM_BP_DIRECT	GO:0006957~complement activation, alternative pathway	7	3.30189	0.00232969	P01031, P00751, P07357, P02748, P08603, Q9BXR6, P01024	209	10	1248	4.1799	0.781618
UP_KEYWORDS	Hemolytic uremic syndrome	5	2.35849	0.00332306	P00751, P05156, P08603, Q9BXR6, P01024	212	5	1261	5.94811	0.158935
UP_KEYWORDS	Complement pathway	9	4.24528	0.00332629	P01031, P07357, P05156, P02748, P02745, P13671, P01024, P06681, P00736	212	17	1261	3.149	0.134441
BIOCARTA	h_alternativePathway:Alternative Complement Pathway	6	2.83019	0.00829148	P01031, P00751, P07357, P02748, P13671, P01024	70	9	413	3.93333	0.356788
UP_KEYWORDS	Age-related macular degeneration	5	2.35849	0.00866328	P05156, P02748, P08603, O00206, P01024	212	6	1261	4.95676	0.22226
UP_KEYWORDS	Complement alternate pathway	6	2.83019	0.0088563	P01031, P00751, P07357, P02748, P08603, P01024	212	9	1261	3.96541	0.20649
UP_KEYWORDS	Innate immunity	21	9.90566	0.0124621	P01031, P07357, Q9HBG7, P80511, P02748, P08603, O00206, Q9NPF7, P02745, P35247, P13671, Q8TDQ0, Q9NNX6, P00751, P05156, Q6ZMJ4, P03973, P09769, P01024, P00736, P06681	212	73	1261	1.7111	0.256517
GOTERM_BP_DIRECT	GO:0006956~complement activation	9	4.24528	0.0199637	P01031, P00751, P07357, P08603, P02745, P13671, P01024, P06681, P00736	209	22	1248	2.4428	0.987536
GOTERM_BP_DIRECT	GO:0006958~complement activation, classical pathway	9	4.24528	0.0199637	P01031, P07357, P05156, P02748, P02745, P13671, P01024, P06681, P00736	209	22	1248	2.4428	0.987536
BIOCARTA	h_lectinPathway:Lectin Induced Complement Pathway	6	2.83019	0.0230529	P01031, P07357, P02748, P13671, P01024, P06681	70	11	413	3.21818	0.604293
GOTERM_CC_DIRECT	GO:0005579~membrane attack complex	4	1.88679	0.0353397	P01031, P07357, P02748, P13671	211	5	1258	4.76967	0.850118
UP_KEYWORDS	Membrane attack complex	4	1.88679	0.0355698	P01031, P07357, P02748, P13671	212	5	1261	4.75849	0.489628
KEGG_PATHWAY	hsa05150:Staphylococcus aureus infection	9	4.24528	0.0493475	P01031, P02679, P00751, P05156, P08603, P02745, P01024, P06681, P00736	153	24	848	2.07843	0.955876
INTERPRO	IPR023415:Low-density lipoprotein (LDL) receptor class A, conserved site	6	2.83019	0.0497714	P07357, P05156, P02748, P13671, Q9NZR2, O43278	209	13	1251	2.76261	0.938502
INTERPRO	IPR002172:Low-density lipoprotein (LDL) receptor class A repeat	6	2.83019	0.0497714	P07357, P05156, P02748, P13671, Q9NZR2, O43278	209	13	1251	2.76261	0.938502
KEGG_PATHWAY	hsa05020:Prion diseases	8	3.77358	0.0504996	P01031, P13501, P07357, P02748, P02745, P27361, P13671, P36507	153	20	848	2.21699	0.908977
SMART	SM00192:LDLa	6	2.83019	0.0552343	P07357, P05156, P02748, P13671, Q9NZR2, O43278	159	13	923	2.67925	0.771741
UP_SEQ_FEATURE	domain:LDL-receptor class A	4	1.88679	0.0626045	P07357, P02748, P13671, O43278	212	6	1260	3.96226	0.998651
UP_KEYWORDS	Cytolysis	5	2.35849	0.0698114	P01031, P12544, P07357, P02748, P13671	212	10	1261	2.97406	0.648419
KEGG_PATHWAY	hsa05322:Systemic lupus erythematosus	9	4.24528	0.076156	P01031, P07357, P02748, P68431, P02745, P13671, P01024, P06681, P00736	153	26	848	1.91855	0.946648
KEGG_PATHWAY	hsa05133:Pertussis	10	4.71698	0.0851827	P01031, P80162, O00206, Q9NPF7, P02745, P27361, P53778, P01024, P06681, P00736	153	31	848	1.7879	0.935759
INTERPRO	IPR020863:Membrane attack complex component/perforin domain, conserved site	3	1.41509	0.131111	P07357, P02748, P13671	209	4	1251	4.48923	0.978474
INTERPRO	IPR020864:Membrane attack complex component/perforin (MACPF) domain	3	1.41509	0.131111	P07357, P02748, P13671	209	4	1251	4.48923	0.978474
INTERPRO	IPR001862:Membrane attack complex component/perforin/complement C9	3	1.41509	0.131111	P07357, P02748, P13671	209	4	1251	4.48923	0.978474
UP_SEQ_FEATURE	domain:MACPF	3	1.41509	0.132772	P07357, P02748, P13671	212	4	1260	4.45755	0.999723
SMART	SM00457:MACPF	3	1.41509	0.137891	P07357, P02748, P13671	159	4	923	4.35377	0.754094
GOTERM_BP_DIRECT	GO:0019835~cytolysis	4	1.88679	0.272794	P01031, P12544, P07357, P13671	209	11	1248	2.17138	0.999969
BIOCARTA	h_LairPathway:Cells and Molecules involved in local acute inflammatory response	4	1.88679	0.323281	P01031, P01042, P13671, P01024	70	12	413	1.96667	0.998991
UP_SEQ_FEATURE	glycosylation site:C-linked (Man)	3	1.41509	0.332441	P07357, P02748, P13671	212	7	1260	2.54717	0.999996
UP_SEQ_FEATURE	domain:EGF-like	6	2.83019	0.338226	P07357, P02748, P35354, O14944, P13671, Q08431	212	23	1260	1.55045	0.999995
UP_SEQ_FEATURE	domain:TSP type-1 2	4	1.88679	0.424049	P07357, Q76LX8, Q6UXZ4, P13671	212	14	1260	1.69811	0.999998
UP_SEQ_FEATURE	domain:TSP type-1 1	4	1.88679	0.424049	P07357, Q76LX8, Q6UXZ4, P13671	212	14	1260	1.69811	0.999998
INTERPRO	IPR000884:Thrombospondin, type 1 repeat	5	2.35849	0.548155	P07357, P02748, Q76LX8, Q6UXZ4, P13671	209	23	1251	1.30123	0.999892
SMART	SM00209:TSP1	5	2.35849	0.573865	P07357, P02748, Q76LX8, Q6UXZ4, P13671	159	23	923	1.26196	0.978869
Annotation Cluster 4	Enrichment Score: 1.4072769110616792
Category	Term	Count	%	PValue	Genes	List Total	Pop Hits	Pop Total	Fold Enrichment	Benjamini
GOTERM_BP_DIRECT	GO:0010951~negative regulation of endopeptidase activity	15	7.07547	0.00700085	P01031, Q8TEU8, P10646, P01042, P05546, Q96NZ8, Q6YHK3, O43278, P16035, P01019, P03973, P01009, Q9UK55, P01024, P07225	209	43	1248	2.08301	0.898883
UP_KEYWORDS	Serine protease inhibitor	9	4.24528	0.0269397	P10646, Q8TEU8, P05546, P03973, P01009, Q9UK55, Q96NZ8, Q6YHK3, O43278	212	23	1261	2.32752	0.446614
GOTERM_MF_DIRECT	GO:0004867~serine-type endopeptidase inhibitor activity	10	4.71698	0.0323747	P10646, Q8TEU8, P01019, P05546, P03973, P01009, Q9UK55, Q96NZ8, Q6YHK3, O43278	197	29	1216	2.12848	0.985513
UP_SEQ_FEATURE	domain:BPTI/Kunitz inhibitor 2	4	1.88679	0.0356467	P10646, Q8TEU8, Q96NZ8, O43278	212	5	1260	4.75472	0.991524
UP_SEQ_FEATURE	domain:BPTI/Kunitz inhibitor 1	4	1.88679	0.0356467	P10646, Q8TEU8, Q96NZ8, O43278	212	5	1260	4.75472	0.991524
UP_SEQ_FEATURE	site:Reactive bond	7	3.30189	0.0375854	P10646, Q8TEU8, P05546, P01009, Q9UK55, Q96NZ8, O43278	212	16	1260	2.60024	0.987792
INTERPRO	IPR002223:Proteinase inhibitor I2, Kunitz metazoa	4	1.88679	0.0614506	P10646, Q8TEU8, Q96NZ8, O43278	209	6	1251	3.99043	0.954012
INTERPRO	IPR020901:Proteinase inhibitor I2, Kunitz, conserved site	4	1.88679	0.0614506	P10646, Q8TEU8, Q96NZ8, O43278	209	6	1251	3.99043	0.954012
SMART	SM00131:KU	4	1.88679	0.0660995	P10646, Q8TEU8, Q96NZ8, O43278	159	6	923	3.87002	0.758869
UP_KEYWORDS	Protease inhibitor	11	5.18868	0.116191	P10646, Q8TEU8, P16035, P01042, P05546, P03973, P01009, Q9UK55, Q96NZ8, Q6YHK3, O43278	212	40	1261	1.63573	0.752477
Annotation Cluster 5	Enrichment Score: 1.39693529399171
Category	Term	Count	%	PValue	Genes	List Total	Pop Hits	Pop Total	Fold Enrichment	Benjamini
UP_KEYWORDS	Blood coagulation	12	5.66038	0.00339306	P10646, P02679, P00742, P01042, P05546, Q76LX8, P01009, P13726, Q9UK55, P03952, P12259, P07225	212	28	1261	2.54919	0.118599
UP_KEYWORDS	Hemostasis	12	5.66038	0.00339306	P10646, P02679, P00742, P01042, P05546, Q76LX8, P01009, P13726, Q9UK55, P03952, P12259, P07225	212	28	1261	2.54919	0.118599
BIOCARTA	h_extrinsicPathway:Extrinsic Prothrombin Activation Pathway	6	2.83019	0.0230529	P10646, P02679, P00742, P13726, P12259, P07225	70	11	413	3.21818	0.604293
BIOCARTA	h_intrinsicPathway:Intrinsic Prothrombin Activation Pathway	6	2.83019	0.0487872	P02679, P00742, P01042, P03952, P12259, P07225	70	13	413	2.72308	0.796188
GOTERM_BP_DIRECT	GO:0007596~blood coagulation	13	6.13208	0.0666138	P10646, P02679, Q15465, P00742, P05546, P68431, P01009, P13726, Q9UK55, P16671, Q03405, P12259, P07225	209	46	1248	1.68754	0.995467
BIOCARTA	h_amiPathway:Acute Myocardial Infarction	4	1.88679	0.273202	P10646, P02679, P00742, P07225	70	11	413	2.14545	0.99824
GOTERM_BP_DIRECT	GO:0006888~ER to Golgi vesicle-mediated transport	4	1.88679	0.706624	P00742, P01009, P12259, P07225	209	21	1248	1.13739	1
Annotation Cluster 6	Enrichment Score: 1.348143407178921
Category	Term	Count	%	PValue	Genes	List Total	Pop Hits	Pop Total	Fold Enrichment	Benjamini
GOTERM_BP_DIRECT	GO:0002548~monocyte chemotaxis	14	6.60377	0.00134919	P13501, P16619, P80075, O00626, P80511, P78423, O14788, P78556, P08887, P51671, P22362, Q99731, P01127, P55773	209	33	1248	2.53328	0.733151
GOTERM_BP_DIRECT	GO:0007186~G-protein coupled receptor signaling pathway	21	9.90566	0.00503129	P01031, P16619, P13501, P80162, P80075, O00626, P01222, P78423, P78556, P48960, P02649, P01019, P51671, P09619, P22362, Q99731, O14625, P06213, P01024, P02647, P55773	209	68	1248	1.84408	0.86113
GOTERM_BP_DIRECT	GO:0070374~positive regulation of ERK1 and ERK2 cascade	24	11.3208	0.0130152	P16619, P13501, P02679, P80075, O00626, P78423, O00206, P78556, P27361, Q8TDQ0, Q15303, P04085, Q02763, P09619, P51671, P22362, Q99731, P16671, P15692, P36507, P00533, Q14956, P01127, P55773	209	88	1248	1.62853	0.95943
INTERPRO	IPR000827:CC chemokine, conserved site	9	4.24528	0.0145651	P13501, P16619, P80075, P51671, O00626, P22362, Q99731, P78556, P55773	209	21	1251	2.56528	0.882021
BBID	109.Chemokine_families	10	4.71698	0.0199767	P13501, P80075, P80162, P51671, O00626, P22362, Q99731, P78423, P78556, O14625	28	25	144	2.05714	0.475718
GOTERM_MF_DIRECT	GO:0048020~CCR chemokine receptor binding	8	3.77358	0.0227426	P16619, P80075, P51671, O00626, P22362, Q99731, P78423, P78556	197	19	1216	2.59898	0.999861
GOTERM_MF_DIRECT	GO:0008009~chemokine activity	13	6.13208	0.0228121	P01031, P13501, P16619, P80075, P80162, O00626, P78423, P78556, P51671, P22362, Q99731, O14625, P55773	197	41	1216	1.95716	0.988365
GOTERM_BP_DIRECT	GO:0006935~chemotaxis	14	6.60377	0.0262629	P01031, P13501, P80075, P80162, O00626, P05546, P78423, P78556, Q03405, P51671, P22362, Q99969, O14625, P55773	209	45	1248	1.85774	0.986967
GOTERM_BP_DIRECT	GO:0048247~lymphocyte chemotaxis	9	4.24528	0.0263354	P16619, P80075, P51671, O00626, P22362, Q99731, P78423, P78556, P55773	209	23	1248	2.33659	0.982004
UP_KEYWORDS	Chemotaxis	15	7.07547	0.028912	P13501, P16619, P80162, P80075, O00626, P05546, P78423, P78556, P51671, P09619, P22362, Q99731, Q99969, O14625, P55773	212	50	1261	1.78443	0.443876
SMART	SM00199:SCY	12	5.66038	0.037929	P13501, P16619, P80075, P80162, P51671, O00626, P22362, Q99731, P78423, P78556, O14625, P55773	159	37	923	1.88271	0.866103
GOTERM_BP_DIRECT	GO:0070098~chemokine-mediated signaling pathway	12	5.66038	0.0391391	P13501, P16619, P80075, P80162, P51671, O00626, P22362, Q99731, P78423, P78556, O14625, P55773	209	38	1248	1.88567	0.989909
GOTERM_BP_DIRECT	GO:0071346~cellular response to interferon-gamma	11	5.18868	0.0436082	P13501, P16619, P80075, P51671, O00626, P22362, Q76LX8, Q99731, P78423, P78556, P55773	209	34	1248	1.93189	0.992153
INTERPRO	IPR001811:Chemokine interleukin-8-like domain	12	5.66038	0.0460554	P13501, P16619, P80075, P80162, P51671, O00626, P22362, Q99731, P78423, P78556, O14625, P55773	209	39	1251	1.84174	0.947318
GOTERM_BP_DIRECT	GO:0071347~cellular response to interleukin-1	11	5.18868	0.0623865	P13501, P10646, P16619, P80075, P51671, O00626, P22362, Q99731, P78423, P78556, P55773	209	36	1248	1.82456	0.996754
GOTERM_BP_DIRECT	GO:0050729~positive regulation of inflammatory response	12	5.66038	0.0649325	P13501, P16619, P80075, P01019, P51671, P80511, P22362, P78423, O00206, Q9NPF7, P00533, P55773	209	41	1248	1.7477	0.995807
GOTERM_BP_DIRECT	GO:0071356~cellular response to tumor necrosis factor	12	5.66038	0.0649325	P13501, P16619, P80075, P51671, O00626, P22362, Q76LX8, O95998, Q99731, P78423, P78556, P55773	209	41	1248	1.7477	0.995807
GOTERM_BP_DIRECT	GO:0006874~cellular calcium ion homeostasis	8	3.77358	0.08912	P13501, P80075, P02649, P51671, P22362, Q99731, P05771, P55773	209	24	1248	1.99043	0.997733
GOTERM_BP_DIRECT	GO:0060326~cell chemotaxis	10	4.71698	0.148125	P01031, P13501, P80075, P80162, P09619, P17813, Q99731, P78423, P78556, P01127	209	37	1248	1.61386	0.999525
KEGG_PATHWAY	hsa04062:Chemokine signaling pathway	16	7.54717	0.184305	P13501, P16619, P80162, P80075, O00626, P78423, P78556, P27361, P51671, P22362, Q99731, O14625, P01116, P09769, P46108, P55773	153	66	848	1.34363	0.976918
GOTERM_BP_DIRECT	GO:0030593~neutrophil chemotaxis	10	4.71698	0.209503	P13501, P16619, P80075, P51671, P80511, O00626, P22362, P78423, P78556, P55773	209	40	1248	1.49282	0.999856
UP_KEYWORDS	Cytokine	24	11.3208	0.220658	P32971, P16619, P22004, P13501, P80162, P80075, O00626, Q9NZH6, P78423, O14788, P78556, Q9NPF7, Q9UHD0, P43490, P13497, P01374, P51671, Q6ZMJ4, P22362, Q99731, P13725, O14625, Q96PD4, P55773	212	117	1261	1.22013	0.851393
GOTERM_BP_DIRECT	GO:0009615~response to virus	7	3.30189	0.383155	P13501, P80075, P51671, O00626, Q99731, Q8NHL6, P09769	209	30	1248	1.3933	0.999996
GOTERM_BP_DIRECT	GO:0043547~positive regulation of GTPase activity	18	8.49057	0.489427	P16619, P13501, P80075, O00626, P78423, O14944, P78556, Q15303, P04085, Q02763, O00451, P51671, P09619, P22362, Q99731, P00533, P01127, P55773	209	99	1248	1.08569	1
Annotation Cluster 7	Enrichment Score: 1.3327798958617578
Category	Term	Count	%	PValue	Genes	List Total	Pop Hits	Pop Total	Fold Enrichment	Benjamini
INTERPRO	IPR003961:Fibronectin, type III	19	8.96226	0.010442	Q969J5, P10912, Q06418, P78552, Q92823, P08887, Q9UHF4, P08069, Q02763, O43155, P42702, Q8IWV2, P54760, P13726, P40189, O94779, P06213, P29323, P54756	209	63	1251	1.80519	0.899095
UP_SEQ_FEATURE	domain:Fibronectin type-III 2	14	6.60377	0.0325059	Q969J5, Q06418, Q92823, Q9UHF4, P08069, Q02763, P42702, Q8IWV2, P54760, P40189, P06213, O94779, P29323, P54756	212	46	1260	1.80886	0.997713
UP_SEQ_FEATURE	domain:Fibronectin type-III 1	14	6.60377	0.0325059	Q969J5, Q06418, Q92823, Q9UHF4, P08069, Q02763, P42702, Q8IWV2, P54760, P40189, P06213, O94779, P29323, P54756	212	46	1260	1.80886	0.997713
SMART	SM00060:FN3	13	6.13208	0.0412529	P08069, Q02763, P42702, Q8IWV2, P54760, P40189, O94779, Q06418, P06213, P29323, Q92823, P54756, P08887	159	42	923	1.7968	0.767865
UP_SEQ_FEATURE	domain:Fibronectin type-III 3	9	4.24528	0.0810488	P08069, Q02763, P42702, Q969J5, Q8IWV2, P40189, O94779, P06213, Q92823	212	28	1260	1.91038	0.99958
UP_SEQ_FEATURE	domain:Fibronectin type-III 4	5	2.35849	0.273156	P42702, Q8IWV2, P40189, O94779, Q92823	212	16	1260	1.85731	0.999981
Annotation Cluster 8	Enrichment Score: 1.1784818933804326
Category	Term	Count	%	PValue	Genes	List Total	Pop Hits	Pop Total	Fold Enrichment	Benjamini
GOTERM_BP_DIRECT	GO:0006956~complement activation	9	4.24528	0.0199637	P01031, P00751, P07357, P08603, P02745, P13671, P01024, P06681, P00736	209	22	1248	2.4428	0.987536
UP_SEQ_FEATURE	domain:Sushi 1	7	3.30189	0.0375854	P00751, P08603, P00738, Q9BXR6, P13671, P06681, P00736	212	16	1260	2.60024	0.987792
UP_SEQ_FEATURE	domain:Sushi 2	7	3.30189	0.0375854	P00751, P08603, P00738, Q9BXR6, P13671, P06681, P00736	212	16	1260	2.60024	0.987792
INTERPRO	IPR000436:Sushi/SCR/CCP	7	3.30189	0.0991919	P00751, P08603, P00738, Q9BXR6, P13671, P06681, P00736	209	20	1251	2.09498	0.952325
UP_KEYWORDS	Sushi	7	3.30189	0.101675	P00751, P08603, P00738, Q9BXR6, P13671, P06681, P00736	212	20	1261	2.08184	0.734868
SMART	SM00032:CCP	7	3.30189	0.110302	P00751, P08603, P00738, Q9BXR6, P13671, P06681, P00736	159	20	923	2.03176	0.781147
UP_SEQ_FEATURE	domain:Sushi 3	4	1.88679	0.179503	P00751, P08603, Q9BXR6, P06681	212	9	1260	2.64151	0.999888
Annotation Cluster 9	Enrichment Score: 1.1252050308041686
Category	Term	Count	%	PValue	Genes	List Total	Pop Hits	Pop Total	Fold Enrichment	Benjamini
INTERPRO	IPR003598:Immunoglobulin subtype 2	20	9.43396	0.00934189	Q8TEU8, Q6UXM1, Q7Z3B1, Q8IZU9, P35613, Q96NZ8, Q06418, Q9BY67, Q92823, P08887, P50895, Q8N423, P09619, Q8IWV2, Q6UXZ4, Q13740, Q8NHL6, O94779, Q96AP7, Q14982	209	67	1251	1.78676	0.983454
SMART	SM00408:IGc2	20	9.43396	0.012011	Q8TEU8, Q6UXM1, Q7Z3B1, Q8IZU9, P35613, Q96NZ8, Q06418, Q9BY67, Q92823, P08887, P50895, Q8N423, P09619, Q8IWV2, Q6UXZ4, Q13740, Q8NHL6, O94779, Q96AP7, Q14982	159	67	923	1.73285	0.715411
INTERPRO	IPR013098:Immunoglobulin I-set	14	6.60377	0.0214166	Q8TEU8, Q6UXM1, Q7Z3B1, Q8IZU9, Q16288, Q06418, Q9BY67, Q92823, P50895, P09619, Q8IWV2, Q6UXZ4, O94779, Q14982	209	44	1251	1.90452	0.906068
INTERPRO	IPR013783:Immunoglobulin-like fold	41	19.3396	0.0215419	Q8TEU8, Q6UXM1, Q9HBG7, Q7Z3B1, Q969J5, Q8IZU9, P10912, Q8TDQ0, Q06418, Q92823, Q9BY67, P08887, Q9UHF4, P50895, Q02763, O43155, P09619, Q8TD46, Q6UXZ4, P13726, P06213, Q8NHL6, P29323, Q96AP7, P54756, Q14982, P35613, Q96NZ8, P18627, Q9BQ51, Q16288, P78552, P08069, P42702, Q8N423, Q8IWV2, P54760, Q86SJ2, P40189, Q13740, O94779	209	180	1251	1.3634	0.85093
INTERPRO	IPR003599:Immunoglobulin subtype	26	12.2642	0.0888782	Q8TEU8, Q6UXM1, Q9HBG7, Q7Z3B1, Q8IZU9, Q8TDQ0, Q06418, Q9BY67, Q92823, P08887, P50895, P09619, Q6UXZ4, Q8NHL6, Q96AP7, Q14982, P35613, P18627, Q96NZ8, Q16288, Q9BQ51, Q8N423, Q8IWV2, Q86SJ2, Q13740, O94779	209	116	1251	1.34161	0.966278
INTERPRO	IPR007110:Immunoglobulin-like domain	30	14.1509	0.0914241	Q8TEU8, Q6UXM1, Q9HBG7, Q7Z3B1, Q8IZU9, O95998, Q8TDQ0, Q06418, Q9BY67, Q92823, P08887, P50895, Q02763, P09619, Q8TD46, Q6UXZ4, Q8NHL6, Q96AP7, Q14982, P35613, Q96NZ8, P18627, Q16288, Q9BQ51, Q8N423, Q8IWV2, Q86SJ2, P40189, Q13740, O94779	209	138	1251	1.30123	0.960162
SMART	SM00409:IG	26	12.2642	0.112159	Q8TEU8, Q6UXM1, Q9HBG7, Q7Z3B1, Q8IZU9, Q8TDQ0, Q06418, Q9BY67, Q92823, P08887, P50895, P09619, Q6UXZ4, Q8NHL6, Q96AP7, Q14982, P35613, P18627, Q96NZ8, Q16288, Q9BQ51, Q8N423, Q8IWV2, Q86SJ2, Q13740, O94779	159	116	923	1.30113	0.747079
UP_KEYWORDS	Immunoglobulin domain	29	13.6792	0.134427	Q8TEU8, Q6UXM1, Q9HBG7, Q7Z3B1, Q8IZU9, O95998, Q8TDQ0, Q06418, Q9BY67, Q92823, P08887, P50895, Q02763, P09619, Q6UXZ4, Q8NHL6, Q96AP7, Q14982, P35613, Q96NZ8, P18627, Q16288, Q9BQ51, Q8N423, Q8IWV2, Q86SJ2, P40189, Q13740, O94779	212	137	1261	1.25909	0.790691
UP_SEQ_FEATURE	domain:Ig-like C2-type 2	17	8.01887	0.187664	Q6UXM1, Q9HBG7, Q7Z3B1, Q8IZU9, P18627, Q16288, Q06418, Q9BY67, P50895, Q02763, Q8N423, P09619, Q8IWV2, Q13740, Q8NHL6, O94779, Q14982	212	76	1260	1.32944	0.999889
UP_SEQ_FEATURE	domain:Ig-like C2-type 1	17	8.01887	0.187664	Q6UXM1, Q9HBG7, Q7Z3B1, Q8IZU9, P18627, Q16288, Q06418, Q9BY67, P50895, Q02763, Q8N423, P09619, Q8IWV2, Q13740, Q8NHL6, O94779, Q14982	212	76	1260	1.32944	0.999889
UP_SEQ_FEATURE	domain:Ig-like C2-type 3	12	5.66038	0.241811	P50895, Q6UXM1, Q8N423, Q7Z3B1, P09619, Q8IWV2, Q8IZU9, Q13740, P18627, Q8NHL6, O94779, Q14982	212	52	1260	1.37155	0.999962
UP_SEQ_FEATURE	domain:Ig-like C2-type 4	6	2.83019	0.582201	Q8N423, P09619, Q8IWV2, Q8IZU9, Q8NHL6, O94779	212	30	1260	1.18868	1
Annotation Cluster 10	Enrichment Score: 0.9562777915276568
Category	Term	Count	%	PValue	Genes	List Total	Pop Hits	Pop Total	Fold Enrichment	Benjamini
INTERPRO	IPR006211:Furin-like cysteine-rich domain	4	1.88679	0.0614506	P08069, P06213, Q15303, P00533	209	6	1251	3.99043	0.954012
INTERPRO	IPR000494:EGF receptor, L domain	4	1.88679	0.0614506	P08069, P06213, Q15303, P00533	209	6	1251	3.99043	0.954012
INTERPRO	IPR006212:Furin-like repeat	5	2.35849	0.068426	P08069, P06213, Q96HD1, Q15303, P00533	209	10	1251	2.99282	0.954835
SMART	SM00261:FU	5	2.35849	0.0746645	P08069, P06213, Q96HD1, Q15303, P00533	159	10	923	2.90252	0.739473
GOTERM_MF_DIRECT	GO:0004714~transmembrane receptor protein tyrosine kinase activity	8	3.77358	0.110367	P08069, Q02763, P54760, Q06418, P06213, Q16288, Q15303, P00533	197	26	1216	1.89926	0.998418
GOTERM_MF_DIRECT	GO:0004716~receptor signaling protein tyrosine kinase activity	4	1.88679	0.164909	Q06418, P06213, Q15303, P00533	197	9	1216	2.74337	0.995257
KEGG_PATHWAY	hsa04520:Adherens junction	5	2.35849	0.576212	P08069, P12830, P27361, P06213, P00533	153	22	848	1.25966	0.982965
Annotation Cluster 11	Enrichment Score: 0.9367244858253183
Category	Term	Count	%	PValue	Genes	List Total	Pop Hits	Pop Total	Fold Enrichment	Benjamini
UP_SEQ_FEATURE	propeptide:Removed in mature form	15	7.07547	0.03428	Q7Z3B1, Q9NZH6, O14944, Q6YHK3, Q03405, P04085, O00451, Q8IWV2, P01116, P52798, O94779, Q10588, P01127, Q14982, P22748	212	51	1260	1.74806	0.995245
GOTERM_CC_DIRECT	GO:0031225~anchored component of membrane	11	5.18868	0.0629858	P10646, O00451, Q7Z3B1, Q8IWV2, P52798, O94779, Q6YHK3, Q03405, Q10588, Q14982, P22748	211	36	1258	1.82175	0.859282
UP_KEYWORDS	Lipoprotein	21	9.90566	0.163604	P10646, Q15465, Q7Z3B1, Q6YHK3, Q03405, O00451, P02649, Q16549, Q8IWV2, P13726, P16671, O94779, O95445, P01116, P52798, P09769, P02647, Q10588, P63098, Q14982, P22748	212	96	1261	1.30115	0.809656
UP_KEYWORDS	GPI-anchor	11	5.18868	0.186785	P10646, O00451, Q7Z3B1, Q8IWV2, P52798, O94779, Q6YHK3, Q03405, Q10588, Q14982, P22748	212	44	1261	1.48703	0.833361
UP_SEQ_FEATURE	lipid moiety-binding region:GPI-anchor amidated serine	5	2.35849	0.31402	O00451, Q8IWV2, P52798, O94779, P22748	212	17	1260	1.74806	0.999996
Annotation Cluster 12	Enrichment Score: 0.9314369289667727
Category	Term	Count	%	PValue	Genes	List Total	Pop Hits	Pop Total	Fold Enrichment	Benjamini
GOTERM_CC_DIRECT	GO:0016021~integral component of membrane	67	31.6038	0.0461365	Q969J5, Q9HBG7, Q8IZU9, O94991, P17813, O14788, Q8TDQ0, Q96BQ1, Q92823, P12830, P33151, P22223, P54756, Q5KU26, P02748, P78423, P18627, Q16288, Q9BQ51, Q9NNX6, P13686, Q03405, O43278, P08069, Q92838, Q07817, P42702, Q969Z4, Q14956, Q6UXM1, P10912, Q6UWV6, Q92843, Q06418, Q9NZR2, Q15303, Q9BY67, P08887, Q9UHF4, P50895, O43155, Q11128, Q16549, P09619, Q6UXZ4, Q8TD46, P13726, Q8NHL6, P29323, Q96HD1,…	211	333	1258	1.19958	0.863755
UP_KEYWORDS	Cell membrane	67	31.6038	0.0485292	P07357, P36896, Q7Z3B1, Q9HBG7, Q8IZU9, O14944, O14788, P41240, O00206, Q92823, Q02763, P12830, P33151, P06213, P22223, P63098, P54756, Q9UJU6, Q99829, Q15465, P02748, P78423, Q9BQ51, Q9NNX6, Q03405, P08069, Q92838, P42702, Q969Z4, O00451, P54760, Q14956, Q6UXM1, P10912, Q06418, P48960, Q15303, Q6YHK3, Q9BY67, P08887, O43155, P43403, P09619, Q6UXZ4, Q8TD46, Q8NHL6, P29323, P09769, P46108, Q96AP7,…	212	333	1261	1.19677	0.577797
UP_SEQ_FEATURE	transmembrane region	68	32.0755	0.0881967	P36896, Q9HBG7, Q8IZU9, O94991, P17813, O14944, O14788, O00206, Q8TDQ0, Q92823, Q02763, P12830, P33151, P06213, P22223, P54756, Q5KU26, P02748, P78423, P18627, Q16288, Q9BQ51, Q9NNX6, P08069, Q92838, Q07817, P42702, Q969Z4, P54760, Q14956, Q6UXM1, P10912, Q6UWV6, Q06418, Q9NZR2, P48960, Q15303, Q9BY67, P08887, Q9UHF4, P50895, O43155, Q11128, Q16549, P09619, Q6UXZ4, Q8TD46, P13726, Q8NHL6, P29323,…	212	349	1260	1.15803	0.999557
UP_SEQ_FEATURE	topological domain:Extracellular	62	29.2453	0.0895978	P36896, Q9HBG7, Q8IZU9, O94991, P17813, O14944, O14788, O00206, Q8TDQ0, Q92823, Q02763, P12830, P33151, P06213, P22223, P54756, Q5KU26, P78423, P18627, Q16288, Q9BQ51, Q9NNX6, Q92838, P08069, P42702, Q969Z4, P54760, Q14956, P10912, Q06418, Q9NZR2, P48960, Q15303, Q9BY67, P08887, Q9UHF4, P50895, O43155, Q16549, P09619, Q6UXZ4, Q8TD46, P13726, Q8NHL6, P29323, Q96HD1, Q96AP7, P26842, P32971, P35613,…	212	315	1260	1.16981	0.999251
UP_SEQ_FEATURE	topological domain:Cytoplasmic	64	30.1887	0.11345	P36896, Q9HBG7, Q8IZU9, O94991, P17813, O14944, O14788, O00206, Q8TDQ0, Q92823, Q02763, P12830, P33151, P06213, P22223, P54756, Q5KU26, P78423, P18627, Q16288, Q9BQ51, Q9NNX6, P08069, Q92838, P42702, Q969Z4, P54760, Q14956, P10912, Q06418, Q9NZR2, P48960, Q15303, Q9BY67, P08887, Q9UHF4, P50895, O43155, Q11128, Q16549, P09619, Q6UXZ4, Q8TD46, P13726, Q8NHL6, P29323, Q96HD1, Q96AP7, P26842, P32971,…	212	331	1260	1.14918	0.999634
UP_KEYWORDS	Transmembrane	74	34.9057	0.113636	P07357, P36896, Q9HBG7, O94991, Q8IZU9, P17813, O14944, O14788, O00206, Q8TDQ0, Q96BQ1, Q92823, Q02763, P12830, P33151, P06213, P22223, P54756, Q5KU26, P02748, P78423, P18627, Q16288, Q9BQ51, Q9NNX6, O43278, P08069, Q92838, Q07817, P42702, Q969Z4, P54760, Q14956, Q6UXM1, P10912, Q6UWV6, Q92843, Q06418, Q9NZR2, P48960, Q15303, Q9BY67, P08887, Q9UHF4, P50895, O43155, Q11128, Q16549, P09619, Q6UXZ4,…	212	389	1261	1.13152	0.759635
UP_KEYWORDS	Transmembrane helix	73	34.434	0.135257	P36896, Q9HBG7, O94991, Q8IZU9, P17813, O14944, O14788, O00206, Q8TDQ0, Q96BQ1, Q92823, Q02763, P12830, P33151, P06213, P22223, P54756, Q5KU26, P02748, P78423, P18627, Q16288, Q9BQ51, Q9NNX6, O43278, P08069, Q92838, Q07817, P42702, Q969Z4, P54760, Q14956, Q6UXM1, P10912, Q6UWV6, Q92843, Q06418, Q9NZR2, P48960, Q15303, Q9BY67, P08887, Q9UHF4, P50895, O43155, Q11128, Q16549, P09619, Q6UXZ4, Q8TD46,…	212	387	1261	1.122	0.779389
UP_KEYWORDS	Membrane	99	46.6981	0.149767	P07357, P36896, Q7Z3B1, Q9HBG7, O94991, Q8IZU9, P17813, O14788, O14944, P41240, O00206, Q96BQ1, Q8TDQ0, Q92823, Q02763, P12830, P33151, P06213, P22223, P36507, P63098, Q9UJU6, P54756, Q99829, Q15465, Q5KU26, P02748, P35354, P78423, P18627, Q16288, Q9BQ51, Q9NNX6, P05771, Q03405, O43278, P08069, Q92838, Q07817, P42702, Q969Z4, O00451, P54760, Q14956, P10646, Q6UXM1, Q6UWV6, P10912, Q92843, Q06418,…	212	542	1261	1.08646	0.790358
GOTERM_CC_DIRECT	GO:0005886~plasma membrane	90	42.4528	0.195746	P36896, Q969J5, Q7Z3B1, Q9HBG7, Q8IZU9, O14788, P41240, O00206, Q92823, Q02763, P12830, P33151, O00300, P06213, P01024, P22223, Q9UJU6, P54756, Q99829, Q15465, P02679, Q5KU26, P01042, P02748, O94907, P78423, Q9BQ51, Q9NNX6, P05771, Q03405, P12259, O43278, P08069, Q92838, P00742, P42702, P02649, O00451, P54760, Q14956, P02647, P10646, Q6UXM1, Q6UWV6, P10912, P48960, Q15303, Q6YHK3, Q9BY67, P08887,…	211	497	1258	1.07965	0.96249
UP_KEYWORDS	Receptor	42	19.8113	0.199934	P36896, Q969J5, P10912, O14788, O00206, Q06418, Q9NZR2, P48960, Q15303, P08887, Q9UHF4, P50895, Q02763, P09619, Q6UXZ4, Q8TD46, O00300, P06213, Q8NHL6, P29323, P54756, P26842, Q5KU26, Q9Y5Y7, P36941, Q9NNX6, Q9BQ51, Q16288, Q03405, P78552, P08069, P42702, Q969Z4, O00451, Q8N423, P54760, P0DMV8, P25445, P40189, P16671, Q99969, P00533	212	217	1261	1.15125	0.846005
GOTERM_CC_DIRECT	GO:0005887~integral component of plasma membrane	37	17.4528	0.313997	P36896, P10912, O14944, O14788, O00206, Q06418, P48960, Q92823, Q9BY67, P50895, Q02763, O43155, O00300, P06213, P29323, P54756, P32971, P26842, P02748, P35613, Q9Y5Y7, P36941, Q16288, Q03405, Q92838, P08069, P42702, Q969Z4, Q8N423, P54760, P25445, P16671, Q13740, P58400, P52798, O95445, Q14956	211	199	1258	1.10853	0.973071
Annotation Cluster 13	Enrichment Score: 0.8659934911559635
Category	Term	Count	%	PValue	Genes	List Total	Pop Hits	Pop Total	Fold Enrichment	Benjamini
UP_SEQ_FEATURE	glycosylation site:N-linked (Glc) (glycation)	4	1.88679	0.0626045	P00751, P02649, P69905, P02647	212	6	1260	3.96226	0.998651
UP_KEYWORDS	Glycation	4	1.88679	0.179191	P00751, P02649, P69905, P02647	212	9	1261	2.64361	0.82973
GOTERM_CC_DIRECT	GO:0071682~endocytic vesicle lumen	4	1.88679	0.224956	P02649, P69905, P00738, P02647	211	10	1258	2.38483	0.949574
Annotation Cluster 14	Enrichment Score: 0.8193069684747961
Category	Term	Count	%	PValue	Genes	List Total	Pop Hits	Pop Total	Fold Enrichment	Benjamini
INTERPRO	IPR008197:Whey acidic protein-type 4-disulphide core	3	1.41509	0.131111	Q8TEU8, P03973, Q96NZ8	209	4	1251	4.48923	0.978474
SMART	SM00217:WAP	3	1.41509	0.137891	Q8TEU8, P03973, Q96NZ8	159	4	923	4.35377	0.754094
GOTERM_BP_DIRECT	GO:0032091~negative regulation of protein binding	5	2.35849	0.192709	Q8TEU8, O94907, P03973, Q96NZ8, P01127	209	14	1248	2.1326	0.999838
Annotation Cluster 15	Enrichment Score: 0.7285032059354302
Category	Term	Count	%	PValue	Genes	List Total	Pop Hits	Pop Total	Fold Enrichment	Benjamini
GOTERM_BP_DIRECT	GO:0070120~ciliary neurotrophic factor-mediated signaling pathway	4	1.88679	0.0351843	P42702, P26441, P40189, P08887	209	5	1248	4.77703	0.990657
GOTERM_MF_DIRECT	GO:0019838~growth factor binding	5	2.35849	0.11273	Q02763, P42702, P36896, P10912, P40189	197	12	1216	2.57191	0.996883
GOTERM_MF_DIRECT	GO:0004897~ciliary neurotrophic factor receptor activity	3	1.41509	0.124116	P42702, P40189, P08887	197	4	1216	4.62944	0.996599
GOTERM_MF_DIRECT	GO:0004896~cytokine receptor activity	7	3.30189	0.151698	P42702, P10912, P13726, P40189, P78552, P08887, Q9UHF4	197	23	1216	1.87861	0.99689
INTERPRO	IPR015321:Interleukin-6 receptor alpha chain, binding	3	1.41509	0.262097	P40189, P78552, P08887	209	6	1251	2.99282	0.99908
GOTERM_BP_DIRECT	GO:0034097~response to cytokine	6	2.83019	0.2638	P42702, P16035, Q07817, P40189, P13686, P08887	209	21	1248	1.70608	0.999961
UP_SEQ_FEATURE	short sequence motif:WSXWS motif	5	2.35849	0.477759	P42702, P10912, P40189, P78552, P08887	212	21	1260	1.41509	1
UP_SEQ_FEATURE	short sequence motif:Box 1 motif	4	1.88679	0.602328	P42702, P10912, P40189, P78552	212	18	1260	1.32075	1
Annotation Cluster 16	Enrichment Score: 0.7153277373523891
Category	Term	Count	%	PValue	Genes	List Total	Pop Hits	Pop Total	Fold Enrichment	Benjamini
GOTERM_BP_DIRECT	GO:0034375~high-density lipoprotein particle remodeling	3	1.41509	0.0738511	P02649, O95445, P02647	209	3	1248	5.97129	0.996154
GOTERM_BP_DIRECT	GO:0034380~high-density lipoprotein particle assembly	3	1.41509	0.0738511	P02649, O95445, P02647	209	3	1248	5.97129	0.996154
GOTERM_BP_DIRECT	GO:0034384~high-density lipoprotein particle clearance	3	1.41509	0.0738511	P02649, O95445, P02647	209	3	1248	5.97129	0.996154
GOTERM_BP_DIRECT	GO:0033344~cholesterol efflux	3	1.41509	0.131665	P02649, O95445, P02647	209	4	1248	4.47847	0.999536
GOTERM_BP_DIRECT	GO:0043691~reverse cholesterol transport	3	1.41509	0.131665	P02649, O95445, P02647	209	4	1248	4.47847	0.999536
GOTERM_CC_DIRECT	GO:0034361~very-low-density lipoprotein particle	3	1.41509	0.1965	P02649, O95445, P02647	211	5	1258	3.57725	0.953925
GOTERM_CC_DIRECT	GO:0034364~high-density lipoprotein particle	3	1.41509	0.263704	P02649, O95445, P02647	211	6	1258	2.98104	0.960427
UP_KEYWORDS	HDL	3	1.41509	0.264661	P02649, O95445, P02647	212	6	1261	2.97406	0.891422
GOTERM_BP_DIRECT	GO:0042157~lipoprotein metabolic process	4	1.88679	0.272794	P02649, P13497, O95445, P02647	209	11	1248	2.17138	0.999969
GOTERM_BP_DIRECT	GO:0001523~retinoid metabolic process	4	1.88679	0.322333	P02649, Q99969, O95445, P02647	209	12	1248	1.99043	0.999992
GOTERM_MF_DIRECT	GO:0005543~phospholipid binding	5	2.35849	0.327569	P00742, P02649, P13726, O95445, P02647	197	18	1216	1.71461	0.999321
UP_KEYWORDS	Lipid transport	3	1.41509	0.3976	P02649, O95445, P02647	212	8	1261	2.23054	0.939418
GOTERM_BP_DIRECT	GO:0042632~cholesterol homeostasis	3	1.41509	0.45779	P02649, O95445, P02647	209	9	1248	1.99043	0.999999
Annotation Cluster 17	Enrichment Score: 0.6734778631515076
Category	Term	Count	%	PValue	Genes	List Total	Pop Hits	Pop Total	Fold Enrichment	Benjamini
GOTERM_MF_DIRECT	GO:0004867~serine-type endopeptidase inhibitor activity	10	4.71698	0.0323747	P10646, Q8TEU8, P01019, P05546, P03973, P01009, Q9UK55, Q96NZ8, Q6YHK3, O43278	197	29	1216	2.12848	0.985513
UP_SEQ_FEATURE	site:Reactive bond	7	3.30189	0.0375854	P10646, Q8TEU8, P05546, P01009, Q9UK55, Q96NZ8, O43278	212	16	1260	2.60024	0.987792
INTERPRO	IPR023796:Serpin domain	4	1.88679	0.466635	P01019, P05546, P01009, Q9UK55	209	15	1251	1.59617	0.999757
INTERPRO	IPR000215:Serpin family	4	1.88679	0.466635	P01019, P05546, P01009, Q9UK55	209	15	1251	1.59617	0.999757
SMART	SM00093:SERPIN	4	1.88679	0.487773	P01019, P05546, P01009, Q9UK55	159	15	923	1.54801	0.969154
INTERPRO	IPR023795:Protease inhibitor I4, serpin, conserved site	3	1.41509	0.704262	P01019, P05546, P01009	209	14	1251	1.28264	0.999993
Annotation Cluster 18	Enrichment Score: 0.6702596312538115
Category	Term	Count	%	PValue	Genes	List Total	Pop Hits	Pop Total	Fold Enrichment	Benjamini
GOTERM_BP_DIRECT	GO:0042346~positive regulation of NF-kappaB import into nucleus	5	2.35849	0.157041	Q92838, Q99731, P35354, O00206, Q9NPF7	209	13	1248	2.29665	0.99958
GOTERM_BP_DIRECT	GO:0032760~positive regulation of tumor necrosis factor production	5	2.35849	0.192709	Q99731, P41159, P16671, O00206, Q9NPF7	209	14	1248	2.1326	0.999838
GOTERM_BP_DIRECT	GO:0032735~positive regulation of interleukin-12 production	4	1.88679	0.322333	Q99731, P16671, O00206, Q9NPF7	209	12	1248	1.99043	0.999992
Annotation Cluster 19	Enrichment Score: 0.643225805193182
Category	Term	Count	%	PValue	Genes	List Total	Pop Hits	Pop Total	Fold Enrichment	Benjamini
GOTERM_MF_DIRECT	GO:0004866~endopeptidase inhibitor activity	7	3.30189	0.0554584	P01031, P10646, P05546, P03973, Q6YHK3, P01024, P07225	197	18	1216	2.40045	0.98778
INTERPRO	IPR008930:Terpenoid cyclases/protein prenyltransferase alpha-alpha toroid	3	1.41509	0.262097	P01031, Q6YHK3, P01024	209	6	1251	2.99282	0.99908
INTERPRO	IPR001599:Alpha-2-macroglobulin	3	1.41509	0.262097	P01031, Q6YHK3, P01024	209	6	1251	2.99282	0.99908
INTERPRO	IPR002890:Alpha-2-macroglobulin, N-terminal	3	1.41509	0.262097	P01031, Q6YHK3, P01024	209	6	1251	2.99282	0.99908
INTERPRO	IPR011625:Alpha-2-macroglobulin, N-terminal 2	3	1.41509	0.262097	P01031, Q6YHK3, P01024	209	6	1251	2.99282	0.99908
INTERPRO	IPR011626:A-macroglobulin complement component	3	1.41509	0.262097	P01031, Q6YHK3, P01024	209	6	1251	2.99282	0.99908
INTERPRO	IPR009048:Alpha-macroglobulin, receptor-binding	3	1.41509	0.262097	P01031, Q6YHK3, P01024	209	6	1251	2.99282	0.99908
SMART	SM01361:SM01361	3	1.41509	0.273947	P01031, Q6YHK3, P01024	159	6	923	2.90252	0.937618
SMART	SM01360:SM01360	3	1.41509	0.273947	P01031, Q6YHK3, P01024	159	6	923	2.90252	0.937618
SMART	SM01359:SM01359	3	1.41509	0.273947	P01031, Q6YHK3, P01024	159	6	923	2.90252	0.937618
Annotation Cluster 20	Enrichment Score: 0.5810600630391606
Category	Term	Count	%	PValue	Genes	List Total	Pop Hits	Pop Total	Fold Enrichment	Benjamini
INTERPRO	IPR008993:Tissue inhibitor of metalloproteinases-like, OB-fold	5	2.35849	0.156017	P01031, Q8TEU8, P16035, Q96NZ8, P01024	209	13	1251	2.30217	0.987226
INTERPRO	IPR001134:Netrin domain	5	2.35849	0.156017	P01031, Q8TEU8, P16035, Q96NZ8, P01024	209	13	1251	2.30217	0.987226
UP_SEQ_FEATURE	domain:NTR	5	2.35849	0.159097	P01031, Q8TEU8, P16035, Q96NZ8, P01024	212	13	1260	2.28592	0.999915
UP_KEYWORDS	Metalloprotease inhibitor	3	1.41509	0.332067	Q8TEU8, P16035, Q96NZ8	212	7	1261	2.54919	0.927429
UP_KEYWORDS	Metalloenzyme inhibitor	3	1.41509	0.332067	Q8TEU8, P16035, Q96NZ8	212	7	1261	2.54919	0.927429
GOTERM_MF_DIRECT	GO:0008191~metalloendopeptidase inhibitor activity	3	1.41509	0.439268	Q8TEU8, P16035, Q96NZ8	197	9	1216	2.05753	0.999814
INTERPRO	IPR018933:Netrin module, non-TIMP type	3	1.41509	0.456446	P01031, Q8TEU8, P01024	209	9	1251	1.99522	0.999758
Annotation Cluster 21	Enrichment Score: 0.5191570039286232
Category	Term	Count	%	PValue	Genes	List Total	Pop Hits	Pop Total	Fold Enrichment	Benjamini
GOTERM_MF_DIRECT	GO:0004252~serine-type endopeptidase activity	20	9.43396	0.0435452	P02745, P12259, P39900, P09237, P12544, P00742, P00751, P13497, Q16549, P05156, P08254, P13726, P00738, P07339, Q9UKR0, P23946, P03952, P01024, P00736, P06681	197	80	1216	1.54315	0.986382
UP_KEYWORDS	Zymogen	16	7.54717	0.395082	Q99538, P12259, P39900, P09237, P12544, P00742, P00751, P13497, Q16549, Q76LX8, P08254, P07339, P23946, P22304, P03952, P07225	212	82	1261	1.16061	0.948711
UP_KEYWORDS	Protease	20	9.43396	0.480164	Q15465, Q99538, P39900, P09237, Q9NQW7, P12544, P00742, P00751, P13497, Q16549, P05156, P08254, Q76LX8, P03973, P07339, Q9UKR0, P23946, P03952, P00736, P06681	212	110	1261	1.08148	0.95715
GOTERM_BP_DIRECT	GO:0006508~proteolysis	19	8.96226	0.507999	Q99829, P30101, P02745, Q99538, P12259, P09237, P39900, Q9NQW7, P00751, P13497, P05156, P08254, Q76LX8, P07339, Q9UKR0, P03952, P01024, P00736, P06681	209	106	1248	1.07033	1
UP_KEYWORDS	Hydrolase	29	13.6792	0.604415	Q9HCR9, Q6UWV6, Q99538, Q9NQW7, P12544, P00751, Q9H773, Q16549, P22304, Q92484, P00736, P06681, Q15465, Q9NR71, P18669, P13686, P39900, P09237, P00742, P13497, P05156, P08254, Q76LX8, P03973, P07339, Q9UKR0, P23946, P03952, Q10588	212	172	1261	1.00288	0.98435
Annotation Cluster 22	Enrichment Score: 0.4982135625689152
Category	Term	Count	%	PValue	Genes	List Total	Pop Hits	Pop Total	Fold Enrichment	Benjamini
GOTERM_BP_DIRECT	GO:0031954~positive regulation of protein autophosphorylation	4	1.88679	0.134218	P15692, Q14956, P04085, P01127	209	8	1248	2.98565	0.999511
GOTERM_MF_DIRECT	GO:0042056~chemoattractant activity	5	2.35849	0.406902	P13501, P20783, P15692, Q14956, P01127	197	20	1216	1.54315	0.999686
GOTERM_BP_DIRECT	GO:0050918~positive chemotaxis	5	2.35849	0.586219	P13501, P20783, P15692, Q14956, P01127	209	24	1248	1.24402	1
Annotation Cluster 23	Enrichment Score: 0.4864996308865393
Category	Term	Count	%	PValue	Genes	List Total	Pop Hits	Pop Total	Fold Enrichment	Benjamini
GOTERM_BP_DIRECT	GO:0031954~positive regulation of protein autophosphorylation	4	1.88679	0.134218	P15692, Q14956, P04085, P01127	209	8	1248	2.98565	0.999511
GOTERM_MF_DIRECT	GO:0005161~platelet-derived growth factor receptor binding	4	1.88679	0.209007	P09619, P15692, P04085, P01127	197	10	1216	2.46904	0.996505
INTERPRO	IPR023581:Platelet-derived growth factor, conserved site	3	1.41509	0.262097	P15692, P04085, P01127	209	6	1251	2.99282	0.99908
INTERPRO	IPR000072:Platelet-derived growth factor (PDGF)	3	1.41509	0.329076	P15692, P04085, P01127	209	7	1251	2.56528	0.999639
SMART	SM00141:PDGF	3	1.41509	0.342942	P15692, P04085, P01127	159	7	923	2.48787	0.955837
GOTERM_BP_DIRECT	GO:0051781~positive regulation of cell division	6	2.83019	0.638587	Q15465, P13725, O14944, P15692, P04085, P01127	209	32	1248	1.11962	1
UP_KEYWORDS	Mitogen	5	2.35849	0.741878	P13725, O14944, P15692, P04085, P01127	212	29	1261	1.02554	0.992983
Annotation Cluster 24	Enrichment Score: 0.4831542179762807
Category	Term	Count	%	PValue	Genes	List Total	Pop Hits	Pop Total	Fold Enrichment	Benjamini
GOTERM_MF_DIRECT	GO:0004252~serine-type endopeptidase activity	20	9.43396	0.0435452	P02745, P12259, P39900, P09237, P12544, P00742, P00751, P13497, Q16549, P05156, P08254, P13726, P00738, P07339, Q9UKR0, P23946, P03952, P01024, P00736, P06681	197	80	1216	1.54315	0.986382
INTERPRO	IPR001254:Peptidase S1	10	4.71698	0.351963	P12544, P00742, P00751, P05156, P00738, Q9UKR0, P23946, P03952, P06681, P00736	209	46	1251	1.30123	0.999629
INTERPRO	IPR001314:Peptidase S1A, chymotrypsin-type	10	4.71698	0.351963	P12544, P00742, P00751, P05156, P00738, Q9UKR0, P23946, P03952, P06681, P00736	209	46	1251	1.30123	0.999629
UP_SEQ_FEATURE	domain:Peptidase S1	10	4.71698	0.360408	P12544, P00742, P00751, P05156, P00738, Q9UKR0, P23946, P03952, P06681, P00736	212	46	1260	1.29204	0.999997
INTERPRO	IPR009003:Trypsin-like cysteine/serine peptidase domain	10	4.71698	0.377686	P12544, P00742, P00751, P05156, P00738, Q9UKR0, P23946, P03952, P06681, P00736	209	47	1251	1.27354	0.999537
SMART	SM00020:Tryp_SPc	10	4.71698	0.386577	P12544, P00742, P00751, P05156, P00738, Q9UKR0, P23946, P03952, P06681, P00736	159	46	923	1.26196	0.966235
UP_KEYWORDS	Serine protease	10	4.71698	0.411497	P12544, P00742, P00751, P05156, Q16549, Q9UKR0, P23946, P03952, P06681, P00736	212	48	1261	1.23919	0.943402
UP_KEYWORDS	Protease	20	9.43396	0.480164	Q15465, Q99538, P39900, P09237, Q9NQW7, P12544, P00742, P00751, P13497, Q16549, P05156, P08254, Q76LX8, P03973, P07339, Q9UKR0, P23946, P03952, P00736, P06681	212	110	1261	1.08148	0.95715
UP_SEQ_FEATURE	active site:Charge relay system	10	4.71698	0.490352	P12544, P00742, P00751, P05156, Q16549, Q9UKR0, P23946, P03952, P06681, P00736	212	51	1260	1.16537	1
INTERPRO	IPR018114:Peptidase S1, trypsin family, active site	8	3.77358	0.535917	P12544, P00742, P00751, P05156, Q9UKR0, P23946, P03952, P06681	209	41	1251	1.16793	0.999885
Annotation Cluster 25	Enrichment Score: 0.4809294565359822
Category	Term	Count	%	PValue	Genes	List Total	Pop Hits	Pop Total	Fold Enrichment	Benjamini
INTERPRO	IPR000483:Cysteine-rich flanking region, C-terminal	6	2.83019	0.0877669	O43155, Q6UXM1, O94991, Q86SJ2, O00206, Q16288	209	15	1251	2.39426	0.973992
SMART	SM00082:LRRCT	6	2.83019	0.0967118	O43155, Q6UXM1, O94991, Q86SJ2, O00206, Q16288	159	15	923	2.32201	0.779349
UP_SEQ_FEATURE	repeat:LRR 16	3	1.41509	0.132772	Q6UXM1, O94991, O00206	212	4	1260	4.45755	0.999723
UP_SEQ_FEATURE	repeat:LRR 15	3	1.41509	0.132772	Q6UXM1, O94991, O00206	212	4	1260	4.45755	0.999723
UP_SEQ_FEATURE	repeat:LRR 14	3	1.41509	0.197523	Q6UXM1, O94991, O00206	212	5	1260	3.56604	0.999899
GOTERM_BP_DIRECT	GO:0051965~positive regulation of synapse assembly	6	2.83019	0.229937	O43155, O94991, Q86SJ2, P58400, Q16288, P29323	209	20	1248	1.79139	0.999923
UP_SEQ_FEATURE	repeat:LRR 13	3	1.41509	0.264982	Q6UXM1, O94991, O00206	212	6	1260	2.9717	0.999981
INTERPRO	IPR001611:Leucine-rich repeat	6	2.83019	0.3682	O43155, Q6UXM1, O94991, Q86SJ2, O00206, Q16288	209	24	1251	1.49641	0.999673
UP_KEYWORDS	Leucine-rich repeat	6	2.83019	0.373698	O43155, Q6UXM1, O94991, Q86SJ2, O00206, Q16288	212	24	1261	1.48703	0.944793
UP_SEQ_FEATURE	repeat:LRR 6	5	2.35849	0.396735	O43155, Q6UXM1, O94991, Q86SJ2, O00206	212	19	1260	1.56405	0.999999
UP_SEQ_FEATURE	repeat:LRR 1	6	2.83019	0.410546	O43155, Q6UXM1, O94991, Q86SJ2, O00206, Q16288	212	25	1260	1.42642	0.999998
UP_SEQ_FEATURE	repeat:LRR 2	6	2.83019	0.410546	O43155, Q6UXM1, O94991, Q86SJ2, O00206, Q16288	212	25	1260	1.42642	0.999998
INTERPRO	IPR003591:Leucine-rich repeat, typical subtype	5	2.35849	0.431823	O43155, Q6UXM1, O94991, Q86SJ2, O00206	209	20	1251	1.49641	0.999654
UP_SEQ_FEATURE	repeat:LRR 5	5	2.35849	0.437655	O43155, Q6UXM1, O94991, Q86SJ2, O00206	212	20	1260	1.48585	0.999999
SMART	SM00369:LRR_TYP	5	2.35849	0.455957	O43155, Q6UXM1, O94991, Q86SJ2, O00206	159	20	923	1.45126	0.970314
UP_SEQ_FEATURE	repeat:LRR 4	5	2.35849	0.477759	O43155, Q6UXM1, O94991, Q86SJ2, O00206	212	21	1260	1.41509	1
UP_SEQ_FEATURE	repeat:LRR 3	5	2.35849	0.516731	O43155, Q6UXM1, O94991, Q86SJ2, O00206	212	22	1260	1.35077	1
UP_SEQ_FEATURE	repeat:LRR 10	4	1.88679	0.517555	O43155, Q6UXM1, O94991, O00206	212	16	1260	1.48585	1
UP_SEQ_FEATURE	repeat:LRR 12	3	1.41509	0.518951	Q6UXM1, O94991, O00206	212	10	1260	1.78302	1
UP_SEQ_FEATURE	repeat:LRR 11	3	1.41509	0.518951	Q6UXM1, O94991, O00206	212	10	1260	1.78302	1
UP_SEQ_FEATURE	repeat:LRR 7	4	1.88679	0.56117	O43155, Q6UXM1, O94991, O00206	212	17	1260	1.39845	1
UP_SEQ_FEATURE	repeat:LRR 9	4	1.88679	0.56117	O43155, Q6UXM1, O94991, O00206	212	17	1260	1.39845	1
UP_SEQ_FEATURE	repeat:LRR 8	4	1.88679	0.56117	O43155, Q6UXM1, O94991, O00206	212	17	1260	1.39845	1
Annotation Cluster 26	Enrichment Score: 0.43496623497323633
Category	Term	Count	%	PValue	Genes	List Total	Pop Hits	Pop Total	Fold Enrichment	Benjamini
UP_SEQ_FEATURE	domain:VWFA	3	1.41509	0.264982	Q99829, P00751, P06681	212	6	1260	2.9717	0.999981
SMART	SM00327:VWA	3	1.41509	0.409728	Q99829, P00751, P06681	159	8	923	2.17689	0.960246
INTERPRO	IPR002035:von Willebrand factor, type A	3	1.41509	0.456446	Q99829, P00751, P06681	209	9	1251	1.99522	0.999758
Annotation Cluster 27	Enrichment Score: 0.43316578265482264
Category	Term	Count	%	PValue	Genes	List Total	Pop Hits	Pop Total	Fold Enrichment	Benjamini
UP_SEQ_FEATURE	compositionally biased region:Ser-rich	6	2.83019	0.113837	P12830, P33151, Q8IZU9, P40189, P00533, P22223	212	16	1260	2.22877	0.999396
GOTERM_BP_DIRECT	GO:0034332~adherens junction organization	5	2.35849	0.124175	P12830, P33151, P41240, P22223, Q9BY67	209	12	1248	2.48804	0.999515
GOTERM_BP_DIRECT	GO:0016337~single organismal cell-cell adhesion	7	3.30189	0.145105	P12830, Q7Z3B1, P33151, P00533, P22223, Q96AP7, Q92823	209	22	1248	1.89996	0.999617
GOTERM_BP_DIRECT	GO:0007156~homophilic cell adhesion via plasma membrane adhesion molecules	7	3.30189	0.197679	P12830, P33151, Q8IZU9, Q86SJ2, P22223, Q96AP7, Q9BY67	209	24	1248	1.74163	0.999786
UP_SEQ_FEATURE	domain:Cadherin 5	3	1.41509	0.460449	P12830, P33151, P22223	212	9	1260	1.98113	0.999999
INTERPRO	IPR020894:Cadherin conserved site	3	1.41509	0.514784	P12830, P33151, P22223	209	10	1251	1.79569	0.99988
INTERPRO	IPR000233:Cadherin, cytoplasmic domain	3	1.41509	0.514784	P12830, P33151, P22223	209	10	1251	1.79569	0.99988
INTERPRO	IPR027397:Catenin binding domain	3	1.41509	0.514784	P12830, P33151, P22223	209	10	1251	1.79569	0.99988
UP_SEQ_FEATURE	domain:Cadherin 1	3	1.41509	0.518951	P12830, P33151, P22223	212	10	1260	1.78302	1
UP_SEQ_FEATURE	domain:Cadherin 3	3	1.41509	0.518951	P12830, P33151, P22223	212	10	1260	1.78302	1
UP_SEQ_FEATURE	domain:Cadherin 2	3	1.41509	0.518951	P12830, P33151, P22223	212	10	1260	1.78302	1
UP_SEQ_FEATURE	domain:Cadherin 4	3	1.41509	0.518951	P12830, P33151, P22223	212	10	1260	1.78302	1
SMART	SM00112:CA	3	1.41509	0.532112	P12830, P33151, P22223	159	10	923	1.74151	0.972415
INTERPRO	IPR002126:Cadherin	3	1.41509	0.568844	P12830, P33151, P22223	209	11	1251	1.63245	0.999898
INTERPRO	IPR015919:Cadherin-like	3	1.41509	0.568844	P12830, P33151, P22223	209	11	1251	1.63245	0.999898
Annotation Cluster 28	Enrichment Score: 0.4238332176748909
Category	Term	Count	%	PValue	Genes	List Total	Pop Hits	Pop Total	Fold Enrichment	Benjamini
GOTERM_CC_DIRECT	GO:0031090~organelle membrane	3	1.41509	0.132036	P10646, O43155, P35354	211	4	1258	4.47156	0.933877
UP_KEYWORDS	Microsome	3	1.41509	0.460003	P10646, O43155, P35354	212	9	1261	1.9827	0.954085
UP_KEYWORDS	Endoplasmic reticulum	7	3.30189	0.881145	P10646, P30101, O43155, P35354, P01009, P30040, P00533	212	51	1261	0.816408	0.998629
Annotation Cluster 29	Enrichment Score: 0.4202353176344816
Category	Term	Count	%	PValue	Genes	List Total	Pop Hits	Pop Total	Fold Enrichment	Benjamini
INTERPRO	IPR008979:Galactose-binding domain-like	6	2.83019	0.0877669	Q16549, P54760, P29323, P12259, Q08431, P54756	209	15	1251	2.39426	0.973992
GOTERM_MF_DIRECT	GO:0005003~ephrin receptor activity	3	1.41509	0.314746	P54760, P29323, P54756	197	7	1216	2.6454	0.999321
GOTERM_MF_DIRECT	GO:0005005~transmembrane-ephrin receptor activity	3	1.41509	0.314746	P52798, P29323, P54756	197	7	1216	2.6454	0.999321
INTERPRO	IPR011641:Tyrosine-protein kinase ephrin type A/B receptor-like	4	1.88679	0.320908	P54760, O00300, P29323, P54756	209	12	1251	1.99522	0.999682
SMART	SM01411:SM01411	4	1.88679	0.338421	P54760, O00300, P29323, P54756	159	12	923	1.93501	0.963301
INTERPRO	IPR016257:Tyrosine-protein kinase, ephrin receptor	3	1.41509	0.394279	P54760, P29323, P54756	209	8	1251	2.24462	0.999476
INTERPRO	IPR001426:Tyrosine-protein kinase, receptor class V, conserved site	3	1.41509	0.394279	P54760, P29323, P54756	209	8	1251	2.24462	0.999476
INTERPRO	IPR001090:Ephrin receptor ligand binding domain	3	1.41509	0.394279	P54760, P29323, P54756	209	8	1251	2.24462	0.999476
INTERPRO	IPR001660:Sterile alpha motif domain	3	1.41509	0.394279	P54760, P29323, P54756	209	8	1251	2.24462	0.999476
INTERPRO	IPR013761:Sterile alpha motif/pointed domain	3	1.41509	0.394279	P54760, P29323, P54756	209	8	1251	2.24462	0.999476
UP_SEQ_FEATURE	domain:SAM	3	1.41509	0.398016	P54760, P29323, P54756	212	8	1260	2.22877	0.999998
SMART	SM00615:EPH_lbd	3	1.41509	0.409728	P54760, P29323, P54756	159	8	923	2.17689	0.960246
SMART	SM00454:SAM	3	1.41509	0.409728	P54760, P29323, P54756	159	8	923	2.17689	0.960246
PIR_SUPERFAMILY	PIRSF000666:tyrosine-protein kinase, ephrin receptor type	3	1.41509	0.507156	P54760, P29323, P54756	47	8	227	1.81117	1
UP_SEQ_FEATURE	compositionally biased region:Cys-rich	5	2.35849	0.516731	P54760, P06213, Q15303, P29323, P54756	212	22	1260	1.35077	1
GOTERM_BP_DIRECT	GO:0048013~ephrin receptor signaling pathway	6	2.83019	0.577612	P54760, P52798, Q16288, P29323, P46108, P54756	209	30	1248	1.19426	1
KEGG_PATHWAY	hsa04360:Axon guidance	8	3.77358	0.78879	P54760, Q6UXZ4, P27361, P52798, P01116, P29323, P63098, P54756	153	48	848	0.923747	0.991046
Annotation Cluster 30	Enrichment Score: 0.41888377977808894
Category	Term	Count	%	PValue	Genes	List Total	Pop Hits	Pop Total	Fold Enrichment	Benjamini
UP_KEYWORDS	Tyrosine-protein kinase	16	7.54717	0.0619257	P41240, Q06418, Q16288, Q15303, P08069, Q02763, P43403, P09619, P54760, P45985, P06213, P09769, P29323, P00533, P36507, P54756	212	60	1261	1.58616	0.646121
INTERPRO	IPR008266:Tyrosine-protein kinase, active site	14	6.60377	0.0977017	P41240, Q06418, Q16288, Q15303, P08069, Q02763, P43403, P09619, P54760, P06213, P09769, P29323, P00533, P54756	209	54	1251	1.55183	0.959609
INTERPRO	IPR020635:Tyrosine-protein kinase, catalytic domain	14	6.60377	0.0977017	P41240, Q06418, Q16288, Q15303, P08069, Q02763, P43403, P09619, P54760, P06213, P09769, P29323, P00533, P54756	209	54	1251	1.55183	0.959609
GOTERM_MF_DIRECT	GO:0004714~transmembrane receptor protein tyrosine kinase activity	8	3.77358	0.110367	P08069, Q02763, P54760, Q06418, P06213, Q16288, Q15303, P00533	197	26	1216	1.89926	0.998418
SMART	SM00219:TyrKc	14	6.60377	0.115068	P41240, Q06418, Q16288, Q15303, P08069, Q02763, P43403, P09619, P54760, P06213, P09769, P29323, P00533, P54756	159	54	923	1.50501	0.719546
GOTERM_BP_DIRECT	GO:0007169~transmembrane receptor protein tyrosine kinase signaling pathway	11	5.18868	0.129569	P08069, Q02763, O00451, P43403, P20783, P41240, P06213, Q16288, Q15303, P00533, P09769	209	41	1248	1.60205	0.999573
INTERPRO	IPR001245:Serine-threonine/tyrosine-protein kinase catalytic domain	14	6.60377	0.199648	P41240, Q06418, Q16288, Q15303, P08069, Q02763, P43403, P09619, P54760, P06213, P09769, P29323, P00533, P54756	209	61	1251	1.37375	0.995514
GOTERM_BP_DIRECT	GO:0038083~peptidyl-tyrosine autophosphorylation	7	3.30189	0.256173	P08069, P43403, P41240, P27361, P06213, Q15303, P09769	209	26	1248	1.60766	0.999961
GOTERM_BP_DIRECT	GO:0046777~protein autophosphorylation	12	5.66038	0.36937	P08069, Q02763, P36896, P09619, P54760, P41240, Q06418, P06213, Q16288, Q15303, P00533, P09769	209	58	1248	1.23544	0.999995
GOTERM_MF_DIRECT	GO:0004713~protein tyrosine kinase activity	14	6.60377	0.372414	O14944, P41240, Q06418, Q15303, P08069, Q02763, P43403, P09619, P45985, P06213, P09769, P29323, P00533, P36507	197	72	1216	1.20023	0.999598
GOTERM_BP_DIRECT	GO:0018108~peptidyl-tyrosine phosphorylation	16	7.54717	0.468587	O14944, Q06418, Q16288, Q15303, Q02763, P43403, P09619, P54760, P45985, P06213, P36507, P09769, P29323, P00533, P01127, P54756	209	86	1248	1.11094	0.999999
INTERPRO	IPR017441:Protein kinase, ATP binding site	20	9.43396	0.520749	P36896, P41240, P53778, P27361, P05771, Q06418, Q16288, Q15303, P08069, Q02763, P43403, P09619, P54760, P45985, P06213, P36507, P09769, P29323, P00533, P54756	209	113	1251	1.05941	0.999867
UP_SEQ_FEATURE	domain:Protein kinase	20	9.43396	0.667322	P36896, P41240, P53778, P27361, P05771, Q06418, Q16288, Q15303, P08069, Q02763, P43403, P09619, P54760, P45985, P06213, P36507, P09769, P29323, P00533, P54756	212	121	1260	0.98238	1
INTERPRO	IPR000719:Protein kinase, catalytic domain	20	9.43396	0.71316	P36896, P41240, P53778, P27361, P05771, Q06418, Q16288, Q15303, P08069, Q02763, P43403, P09619, P54760, P45985, P06213, P36507, P09769, P29323, P00533, P54756	209	125	1251	0.957703	0.999993
INTERPRO	IPR011009:Protein kinase-like domain	20	9.43396	0.753434	P36896, P41240, P53778, P27361, P05771, Q06418, Q16288, Q15303, P08069, Q02763, P43403, P09619, P54760, P45985, P06213, P36507, P09769, P29323, P00533, P54756	209	128	1251	0.935257	0.999998
UP_SEQ_FEATURE	binding site:ATP	20	9.43396	0.822126	P36896, P41240, P53778, P27361, P05771, Q06418, Q16288, Q15303, P08069, Q02763, P43403, P09619, P54760, P45985, P06213, P36507, P09769, P29323, P00533, P54756	212	133	1260	0.893744	1
UP_SEQ_FEATURE	nucleotide phosphate-binding region:ATP	21	9.90566	0.827717	P36896, P41240, P53778, P27361, P05771, Q06418, Q16288, Q15303, P08069, Q02763, P43403, P09619, P54760, P45985, P06213, Q06609, P36507, P09769, P29323, P00533, P54756	212	140	1260	0.891509	1
GOTERM_MF_DIRECT	GO:0005524~ATP binding	23	10.8491	0.885597	P36896, P41240, P53778, P27361, P05771, Q06418, Q16288, Q15303, P08069, Q02763, P43403, P09619, P54760, P0DMV8, P45985, P06213, P01116, Q06609, P36507, P00533, P29323, P09769, P54756	197	166	1216	0.855238	1
UP_SEQ_FEATURE	active site:Proton acceptor	21	9.90566	0.887467	P36896, P35354, P41240, P53778, P27361, P05771, Q06418, Q16288, Q15303, P08069, Q02763, P43403, P09619, P54760, P45985, P06213, P36507, P00533, P09769, P29323, P54756	212	147	1260	0.849057	1
UP_KEYWORDS	Kinase	21	9.90566	0.900391	P36896, P41240, P53778, P27361, P05771, Q06418, Q16288, Q03405, Q15303, P08069, Q02763, P43403, P09619, P54760, P45985, P06213, P36507, P09769, P29323, P00533, P54756	212	149	1261	0.838325	0.999063
UP_KEYWORDS	ATP-binding	23	10.8491	0.917002	P36896, P41240, P53778, P27361, P05771, Q06418, Q16288, Q15303, P08069, Q02763, P43403, P09619, P54760, P0DMV8, P45985, P06213, P01116, Q06609, P36507, P00533, P29323, P09769, P54756	212	165	1261	0.829131	0.99936
UP_KEYWORDS	Nucleotide-binding	24	11.3208	0.924259	P36896, P41240, P53778, P27361, P05771, Q06418, Q16288, Q15303, P08069, Q02763, Q9H773, P43403, P09619, P54760, P0DMV8, P45985, P06213, P01116, Q06609, P36507, P00533, P29323, P09769, P54756	212	173	1261	0.825172	0.999421
UP_KEYWORDS	Transferase	24	11.3208	0.949789	P36896, P41240, P53778, P27361, P05771, Q06418, Q16288, Q03405, Q15303, P08069, Q02763, Q11128, P43490, P43403, P09619, P54760, P45985, P06213, P36507, P00533, P29323, P09769, Q10588, P54756	212	179	1261	0.797512	0.999722
Annotation Cluster 31	Enrichment Score: 0.3971437632466392
Category	Term	Count	%	PValue	Genes	List Total	Pop Hits	Pop Total	Fold Enrichment	Benjamini
KEGG_PATHWAY	hsa04540:Gap junction	8	3.77358	0.0384601	P09619, P27361, P05771, P01116, P36507, P00533, P04085, P01127	153	19	848	2.33368	0.973425
GOTERM_BP_DIRECT	GO:0035793~positive regulation of metanephric mesenchymal cell migration by platelet-derived growth factor receptor-beta signaling pathway	3	1.41509	0.0738511	P09619, P04085, P01127	209	3	1248	5.97129	0.996154
GOTERM_BP_DIRECT	GO:0043406~positive regulation of MAP kinase activity	9	4.24528	0.0791878	P09619, P80511, O14788, P41240, P15692, P01116, P00533, P04085, P01127	209	28	1248	1.91934	0.996868
GOTERM_MF_DIRECT	GO:0048407~platelet-derived growth factor binding	3	1.41509	0.124116	P09619, P04085, P01127	197	4	1216	4.62944	0.996599
KEGG_PATHWAY	hsa05214:Glioma	9	4.24528	0.151552	P08069, P09619, P27361, P05771, P01116, P36507, P00533, P04085, P01127	153	30	848	1.66275	0.965892
GOTERM_BP_DIRECT	GO:0014068~positive regulation of phosphatidylinositol 3-kinase signaling	9	4.24528	0.169854	P13501, Q02763, P01019, P09619, P41159, Q15303, P09769, P04085, P01127	209	33	1248	1.62853	0.999746
GOTERM_BP_DIRECT	GO:0048661~positive regulation of smooth muscle cell proliferation	8	3.77358	0.171113	P13501, P43490, P09619, P35354, O14944, P00533, P01127, P08887	209	28	1248	1.70608	0.999715
GOTERM_BP_DIRECT	GO:0048146~positive regulation of fibroblast proliferation	7	3.30189	0.197679	P14635, P01019, P09619, O14944, P00533, P04085, P01127	209	24	1248	1.74163	0.999786
GOTERM_MF_DIRECT	GO:0005161~platelet-derived growth factor receptor binding	4	1.88679	0.209007	P09619, P15692, P04085, P01127	197	10	1216	2.46904	0.996505
KEGG_PATHWAY	hsa04921:Oxytocin signaling pathway	7	3.30189	0.248744	P35354, P27361, P05771, P01116, P36507, P00533, P63098	153	24	848	1.61656	0.987836
KEGG_PATHWAY	hsa05231:Choline metabolism in cancer	8	3.77358	0.251396	P09619, P27361, P05771, P01116, P36507, P00533, P04085, P01127	153	29	848	1.52896	0.983763
GOTERM_BP_DIRECT	GO:0045740~positive regulation of DNA replication	7	3.30189	0.256173	P08069, O14944, P45985, P06213, P00533, P04085, P01127	209	26	1248	1.60766	0.999961
GOTERM_BP_DIRECT	GO:0045840~positive regulation of mitotic nuclear division	4	1.88679	0.322333	P09619, O14944, P06213, P01127	209	12	1248	1.99043	0.999992
KEGG_PATHWAY	hsa05206:MicroRNAs in cancer	11	5.18868	0.378872	P09619, P35354, Q92843, P15692, P05771, P01116, P36507, P00533, P46108, P04085, P01127	153	49	848	1.24423	0.987784
KEGG_PATHWAY	hsa04066:HIF-1 signaling pathway	11	5.18868	0.378872	P08069, Q02763, O00206, P27361, P15692, P36941, P05771, P06213, P36507, P00533, P08887	153	49	848	1.24423	0.987784
KEGG_PATHWAY	hsa04912:GnRH signaling pathway	7	3.30189	0.421856	P45985, P27361, P53778, P05771, P01116, P36507, P00533	153	29	848	1.33784	0.990024
KEGG_PATHWAY	hsa05219:Bladder cancer	6	2.83019	0.43576	P12830, P27361, P15692, P01116, P36507, P00533	153	24	848	1.38562	0.989979
KEGG_PATHWAY	hsa05215:Prostate cancer	8	3.77358	0.441925	P08069, P09619, P27361, P01116, P36507, P00533, P04085, P01127	153	35	848	1.26685	0.988846
GOTERM_BP_DIRECT	GO:0042060~wound healing	7	3.30189	0.447793	P09619, P17813, O14944, P78556, P00533, P22223, P04085	209	32	1248	1.30622	0.999999
KEGG_PATHWAY	hsa04015:Rap1 signaling pathway	16	7.54717	0.447809	P53778, P27361, P05771, P04085, P08069, Q02763, P12830, P09619, P15692, P06213, P01116, P52798, P36507, P00533, P01127, P46108	153	79	848	1.12253	0.987656
KEGG_PATHWAY	hsa05211:Renal cell carcinoma	6	2.83019	0.474173	P27361, P15692, P01116, P36507, P46108, P01127	153	25	848	1.3302	0.985692
KEGG_PATHWAY	hsa05218:Melanoma	9	4.24528	0.517834	P08069, P12830, P09619, P27361, P01116, P36507, P00533, P04085, P01127	153	43	848	1.16005	0.987135
KEGG_PATHWAY	hsa04020:Calcium signaling pathway	5	2.35849	0.536471	P09619, P05771, Q15303, P00533, P63098	153	21	848	1.31964	0.986572
GOTERM_BP_DIRECT	GO:0038128~ERBB2 signaling pathway	5	2.35849	0.586219	P62979, O14944, P01116, Q15303, P00533	209	24	1248	1.24402	1
GOTERM_BP_DIRECT	GO:2000145~regulation of cell motility	3	1.41509	0.61986	O14944, Q15303, P00533	209	12	1248	1.49282	1
GOTERM_BP_DIRECT	GO:0048008~platelet-derived growth factor receptor signaling pathway	3	1.41509	0.61986	P09619, P04085, P01127	209	12	1248	1.49282	1
KEGG_PATHWAY	hsa04010:MAPK signaling pathway	15	7.07547	0.672039	P53778, P27361, P05771, P04085, P09619, P20783, P0DMV8, P25445, P45985, P01116, P00533, P36507, P01127, P46108, P63098	153	84	848	0.989729	0.987578
KEGG_PATHWAY	hsa04810:Regulation of actin cytoskeleton	9	4.24528	0.745179	P06396, P09619, P27361, P01116, P36507, P00533, P46108, P04085, P01127	153	52	848	0.959276	0.989936
KEGG_PATHWAY	hsa04014:Ras signaling pathway	15	7.07547	0.759275	P27361, P05771, P04085, P08069, Q02763, Q07817, P43403, P09619, P15692, P06213, P01116, P52798, P00533, P36507, P01127	153	89	848	0.934126	0.990168
KEGG_PATHWAY	hsa04664:Fc epsilon RI signaling pathway	6	2.83019	0.759479	P45985, P27361, P53778, P05771, P01116, P36507	153	34	848	0.978085	0.989381
GOTERM_BP_DIRECT	GO:0014066~regulation of phosphatidylinositol 3-kinase signaling	7	3.30189	0.806139	P09619, O14944, P27361, Q15303, P00533, P04085, P01127	209	46	1248	0.908675	1
GOTERM_BP_DIRECT	GO:0000165~MAPK cascade	14	6.60377	0.840972	P13501, O14944, P53778, P27361, Q15303, P04085, Q02763, P62979, O00451, P09619, P01116, P00533, P36507, P01127	209	96	1248	0.870813	1
GOTERM_MF_DIRECT	GO:0046934~phosphatidylinositol-4,5-bisphosphate 3-kinase activity	6	2.83019	0.848935	P09619, O14944, Q15303, P00533, P04085, P01127	197	43	1216	0.861291	0.999999
UP_KEYWORDS	Proto-oncogene	7	3.30189	0.855667	P09619, P41182, P01116, P00533, P09769, P46108, P01127	212	49	1261	0.84973	0.998147
GOTERM_BP_DIRECT	GO:0046854~phosphatidylinositol phosphorylation	6	2.83019	0.869801	P09619, O14944, Q15303, P00533, P04085, P01127	209	43	1248	0.833204	1
GOTERM_BP_DIRECT	GO:0048015~phosphatidylinositol-mediated signaling	7	3.30189	0.878739	P08069, P09619, O14944, Q15303, P00533, P04085, P01127	209	51	1248	0.819589	1
KEGG_PATHWAY	hsa05200:Pathways in cancer	17	8.01887	0.880236	Q15465, P35354, P27361, P05771, P04085, P08069, Q07817, P12830, P09619, P25445, P15692, P01116, Q06609, P00533, P36507, P01127, P46108	153	111	848	0.848849	0.995716
KEGG_PATHWAY	hsa04510:Focal adhesion	9	4.24528	0.88631	P08069, P09619, P27361, P15692, P05771, P00533, P46108, P04085, P01127	153	61	848	0.817743	0.995314
GOTERM_MF_DIRECT	GO:0005088~Ras guanyl-nucleotide exchange factor activity	8	3.77358	0.887031	Q02763, O00451, P09619, O14944, Q15303, P00533, P04085, P01127	197	61	1216	0.80952	1
KEGG_PATHWAY	hsa04151:PI3K-Akt signaling pathway	18	8.49057	0.950228	P10912, O00206, P27361, P04085, P08887, P08069, Q02763, Q07817, P27348, P09619, P13725, P15692, P06213, P01116, P52798, P36507, P00533, P01127	153	128	848	0.779412	0.998541
Annotation Cluster 32	Enrichment Score: 0.39578267266544986
Category	Term	Count	%	PValue	Genes	List Total	Pop Hits	Pop Total	Fold Enrichment	Benjamini
UP_KEYWORDS	Antibiotic	5	2.35849	0.272651	P80162, P80511, P03973, P00738, P78556	212	16	1261	1.85879	0.893226
UP_KEYWORDS	Antimicrobial	5	2.35849	0.437006	P80162, P80511, P03973, P00738, P78556	212	20	1261	1.48703	0.946536
GOTERM_BP_DIRECT	GO:0042742~defense response to bacterium	6	2.83019	0.545203	P80162, P80511, P00738, O00206, P78556, P35247	209	29	1248	1.23544	1
Annotation Cluster 33	Enrichment Score: 0.39243600200397716
Category	Term	Count	%	PValue	Genes	List Total	Pop Hits	Pop Total	Fold Enrichment	Benjamini
KEGG_PATHWAY	hsa05133:Pertussis	10	4.71698	0.0851827	P01031, P80162, O00206, Q9NPF7, P02745, P27361, P53778, P01024, P06681, P00736	153	31	848	1.7879	0.935759
KEGG_PATHWAY	hsa05140:Leishmaniasis	5	2.35849	0.816461	P35354, O00206, P27361, P53778, P01024	153	30	848	0.923747	0.992558
KEGG_PATHWAY	hsa05152:Tuberculosis	8	3.77358	0.955884	O00206, Q9NPF7, P07339, P27361, P53778, Q9NNX6, P01024, P63098	153	63	848	0.703807	0.998688
Annotation Cluster 34	Enrichment Score: 0.38206089822607203
Category	Term	Count	%	PValue	Genes	List Total	Pop Hits	Pop Total	Fold Enrichment	Benjamini
GOTERM_BP_DIRECT	GO:0042517~positive regulation of tyrosine phosphorylation of Stat3 protein	8	3.77358	0.0588277	P10912, P13725, P41159, Q9NPF7, P26441, P40189, P15692, P08887	209	22	1248	2.17138	0.997348
INTERPRO	IPR012351:Four-helical cytokine, core	5	2.35849	0.761886	P13725, P41159, Q9NPF7, P26441, Q9UHD0	209	30	1251	0.997608	0.999997
INTERPRO	IPR009079:Four-helical cytokine-like, core	5	2.35849	0.806144	P13725, P41159, Q9NPF7, P26441, Q9UHD0	209	32	1251	0.935257	0.999999
KEGG_PATHWAY	hsa04630:Jak-STAT signaling pathway	13	6.13208	0.820109	P42702, Q07817, Q969J5, P10912, P13725, P41159, Q9NPF7, P26441, P40189, Q9UHD0, P78552, P08887, Q9UHF4	153	81	848	0.889534	0.99242
Annotation Cluster 35	Enrichment Score: 0.3818785531939686
Category	Term	Count	%	PValue	Genes	List Total	Pop Hits	Pop Total	Fold Enrichment	Benjamini
GOTERM_CC_DIRECT	GO:0005581~collagen trimer	5	2.35849	0.353027	Q5KU26, Q92838, P16671, P02745, P35247	211	18	1258	1.65613	0.974656
INTERPRO	IPR008160:Collagen triple helix repeat	4	1.88679	0.370375	Q5KU26, Q92838, P02745, P35247	209	13	1251	1.84174	0.99958
UP_KEYWORDS	Collagen	5	2.35849	0.396112	Q5KU26, Q92838, P16671, P02745, P35247	212	19	1261	1.56529	0.945748
UP_SEQ_FEATURE	domain:Collagen-like	3	1.41509	0.573085	Q92838, P02745, P35247	212	11	1260	1.62093	1
Annotation Cluster 36	Enrichment Score: 0.3506943124056634
Category	Term	Count	%	PValue	Genes	List Total	Pop Hits	Pop Total	Fold Enrichment	Benjamini
UP_SEQ_FEATURE	domain:EGF-like 2; calcium-binding	5	2.35849	0.233327	P13497, Q9NZR2, P48960, Q96HD1, P07225	212	15	1260	1.98113	0.999962
INTERPRO	IPR000152:EGF-type aspartate/asparagine hydroxylation site	8	3.77358	0.273777	P00742, P13497, P58400, Q9NZR2, P48960, Q96HD1, P07225, P00736	209	32	1251	1.49641	0.999079
UP_KEYWORDS	EGF-like domain	14	6.60377	0.281887	P07357, P02748, O14944, P13671, Q9NZR2, P48960, Q02763, P00742, P13497, P58400, Q96HD1, Q08431, P00736, P07225	212	65	1261	1.28113	0.896234
INTERPRO	IPR018097:EGF-like calcium-binding, conserved site	7	3.30189	0.380826	P00742, P13497, Q9NZR2, P48960, Q96HD1, P07225, P00736	209	30	1251	1.39665	0.999437
INTERPRO	IPR000742:Epidermal growth factor-like domain	12	5.66038	0.482484	Q02763, P00742, P13497, P35354, O14944, P58400, Q9NZR2, P48960, Q96HD1, Q08431, P07225, P00736	209	63	1251	1.14012	0.99979
SMART	SM00181:EGF	10	4.71698	0.52	Q02763, P00742, P13497, P58400, Q9NZR2, P48960, Q96HD1, Q08431, P07225, P00736	159	51	923	1.13824	0.973613
INTERPRO	IPR001881:EGF-like calcium-binding	7	3.30189	0.568705	P00742, P13497, Q9NZR2, P48960, Q96HD1, P07225, P00736	209	36	1251	1.16388	0.999919
SMART	SM00179:EGF_CA	7	3.30189	0.600682	P00742, P13497, Q9NZR2, P48960, Q96HD1, P07225, P00736	159	36	923	1.12876	0.981277
UP_SEQ_FEATURE	domain:EGF-like 1	6	2.83019	0.698156	Q02763, P58400, Q9NZR2, P48960, Q96HD1, P07225	212	34	1260	1.04883	1
INTERPRO	IPR013032:EGF-like, conserved site	9	4.24528	0.758444	Q02763, P00742, P13497, O14944, Q9NZR2, Q96HD1, Q08431, P07225, P00736	209	57	1251	0.945102	0.999998
Annotation Cluster 37	Enrichment Score: 0.3484016226231472
Category	Term	Count	%	PValue	Genes	List Total	Pop Hits	Pop Total	Fold Enrichment	Benjamini
UP_SEQ_FEATURE	domain:CUB 1	3	1.41509	0.398016	P13497, Q76LX8, P00736	212	8	1260	2.22877	0.999998
UP_SEQ_FEATURE	domain:CUB 2	3	1.41509	0.398016	P13497, Q76LX8, P00736	212	8	1260	2.22877	0.999998
INTERPRO	IPR000859:CUB domain	3	1.41509	0.568844	P13497, Q76LX8, P00736	209	11	1251	1.63245	0.999898
Annotation Cluster 38	Enrichment Score: 0.31463990470627184
Category	Term	Count	%	PValue	Genes	List Total	Pop Hits	Pop Total	Fold Enrichment	Benjamini
GOTERM_BP_DIRECT	GO:0022617~extracellular matrix disassembly	11	5.18868	0.129569	P16035, P12830, P06396, P13497, P08254, P17813, P35613, P23946, P03952, P39900, P09237	209	41	1248	1.60205	0.999573
UP_SEQ_FEATURE	metal ion-binding site:Calcium 1	6	2.83019	0.16927	Q5KU26, P08254, P05771, P02741, P39900, P09237	212	18	1260	1.98113	0.999874
UP_SEQ_FEATURE	metal ion-binding site:Calcium 2	6	2.83019	0.200288	Q5KU26, P08254, P05771, P02741, P39900, P09237	212	19	1260	1.87686	0.999869
UP_SEQ_FEATURE	metal ion-binding site:Calcium 2; via carbonyl oxygen	5	2.35849	0.273156	Q5KU26, P08254, P05771, P39900, P09237	212	16	1260	1.85731	0.999981
UP_SEQ_FEATURE	metal ion-binding site:Zinc 1	4	1.88679	0.325169	P08254, O95571, P39900, P09237	212	12	1260	1.98113	0.999996
UP_SEQ_FEATURE	metal ion-binding site:Calcium 1; via carbonyl oxygen	4	1.88679	0.325169	Q5KU26, P05771, P02741, P09237	212	12	1260	1.98113	0.999996
INTERPRO	IPR006026:Peptidase, metallopeptidase	4	1.88679	0.370375	P13497, P08254, P39900, P09237	209	13	1251	1.84174	0.99958
UP_SEQ_FEATURE	metal ion-binding site:Calcium 3	4	1.88679	0.374991	Q5KU26, P08254, P05771, P39900	212	13	1260	1.82874	0.999998
SMART	SM00235:ZnMc	4	1.88679	0.389405	P13497, P08254, P39900, P09237	159	13	923	1.78616	0.959506
UP_SEQ_FEATURE	metal ion-binding site:Zinc 2; catalytic	3	1.41509	0.398016	P08254, P39900, P09237	212	8	1260	2.22877	0.999998
UP_SEQ_FEATURE	metal ion-binding site:Zinc 2; in inhibited form	3	1.41509	0.398016	P08254, P39900, P09237	212	8	1260	2.22877	0.999998
INTERPRO	IPR024079:Metallopeptidase, catalytic domain	5	2.35849	0.548155	P13497, P08254, Q76LX8, P39900, P09237	209	23	1251	1.30123	0.999892
INTERPRO	IPR021158:Peptidase M10A, cysteine switch, zinc binding site	3	1.41509	0.568844	P08254, P39900, P09237	209	11	1251	1.63245	0.999898
INTERPRO	IPR021190:Peptidase M10A	3	1.41509	0.618431	P08254, P39900, P09237	209	12	1251	1.49641	0.999965
INTERPRO	IPR001818:Peptidase M10, metallopeptidase	3	1.41509	0.618431	P08254, P39900, P09237	209	12	1251	1.49641	0.999965
INTERPRO	IPR002477:Peptidoglycan binding-like	3	1.41509	0.618431	P08254, P39900, P09237	209	12	1251	1.49641	0.999965
UP_SEQ_FEATURE	metal ion-binding site:Calcium 3; via carbonyl oxygen	3	1.41509	0.622668	P08254, P05771, P39900	212	12	1260	1.48585	1
GOTERM_MF_DIRECT	GO:0004222~metalloendopeptidase activity	5	2.35849	0.624709	P13497, P08254, Q76LX8, P39900, P09237	197	26	1216	1.18704	0.999973
GOTERM_CC_DIRECT	GO:0005578~proteinaceous extracellular matrix	13	6.13208	0.655712	Q15465, P35247, P39900, P09237, O43155, P16035, Q07507, P13497, Q76LX8, P08254, P01009, O00300, P15692	211	77	1258	1.00659	0.993984
UP_KEYWORDS	Metalloprotease	6	2.83019	0.670625	P13497, P08254, Q76LX8, P39900, P09237, Q9NQW7	212	33	1261	1.08148	0.990507
GOTERM_BP_DIRECT	GO:0030574~collagen catabolic process	4	1.88679	0.673359	P08254, P07339, P39900, P09237	209	20	1248	1.19426	1
GOTERM_MF_DIRECT	GO:0008237~metallopeptidase activity	3	1.41509	0.757176	P13497, P08254, Q76LX8	197	16	1216	1.15736	0.999995
UP_SEQ_FEATURE	short sequence motif:Cysteine switch	3	1.41509	0.805954	P08254, P39900, P09237	212	17	1260	1.04883	1
UP_SEQ_FEATURE	propeptide:Activation peptide	6	2.83019	0.809267	P00742, P08254, P07339, P23946, P39900, P09237	212	39	1260	0.914369	1
GOTERM_MF_DIRECT	GO:0008270~zinc ion binding	11	5.18868	0.835882	Q15465, P01042, P13497, P80511, P08254, Q76LX8, P05771, Q92484, P39900, P09237, P22748	197	78	1216	0.870493	0.999999
UP_KEYWORDS	Zinc	13	6.13208	0.913931	Q15465, P80511, P05771, P41182, P39900, P09237, P62979, P16035, P13497, Q76LX8, P08254, Q92484, P22748	212	97	1261	0.79717	0.999344
UP_KEYWORDS	Extracellular matrix	8	3.77358	0.917675	O43155, P13497, Q07507, P08254, P01009, P35247, P39900, P09237	212	62	1261	0.767498	0.999321
Annotation Cluster 39	Enrichment Score: 0.31208497557188986
Category	Term	Count	%	PValue	Genes	List Total	Pop Hits	Pop Total	Fold Enrichment	Benjamini
BIOCARTA	h_PparaPathway:Mechanism of Gene Regulation by Peroxisome Proliferators via PPARa(alpha)	5	2.35849	0.270071	P0DMV8, P27361, P05771, P04085, P02647	70	16	413	1.84375	0.999216
BIOCARTA	h_pdgfPathway:PDGF Signaling Pathway	4	1.88679	0.603714	P45985, P27361, P05771, P04085	70	18	413	1.31111	0.999096
BIOCARTA	h_edg1Pathway:Phospholipids as signalling intermediaries	3	1.41509	0.710291	P27361, P05771, P04085	70	14	413	1.26429	0.999727
Annotation Cluster 40	Enrichment Score: 0.2966609600144959
Category	Term	Count	%	PValue	Genes	List Total	Pop Hits	Pop Total	Fold Enrichment	Benjamini
INTERPRO	IPR008983:Tumour necrosis factor-like domain	5	2.35849	0.350072	P32971, Q92838, P01374, O14788, P02745	209	18	1251	1.66268	0.999722
INTERPRO	IPR006052:Tumour necrosis factor	4	1.88679	0.419156	P32971, Q92838, P01374, O14788	209	14	1251	1.71018	0.999634
GOTERM_MF_DIRECT	GO:0005164~tumor necrosis factor receptor binding	4	1.88679	0.444773	P32971, Q92838, P01374, O14788	197	15	1216	1.64602	0.9997
SMART	SM00207:TNF	3	1.41509	0.636154	P32971, P01374, O14788	159	12	923	1.45126	0.985092
UP_KEYWORDS	Signal-anchor	7	3.30189	0.791521	P32971, Q5KU26, Q92838, Q11128, Q9NR71, O14788, Q9NNX6	212	45	1261	0.925262	0.995949
Annotation Cluster 41	Enrichment Score: 0.28128314284366884
Category	Term	Count	%	PValue	Genes	List Total	Pop Hits	Pop Total	Fold Enrichment	Benjamini
INTERPRO	IPR000488:Death domain	3	1.41509	0.456446	Q6UXZ4, O00300, P25445	209	9	1251	1.99522	0.999758
SMART	SM00005:DEATH	3	1.41509	0.473041	Q6UXZ4, O00300, P25445	159	9	923	1.93501	0.970002
INTERPRO	IPR011029:Death-like domain	3	1.41509	0.663533	Q6UXZ4, O00300, P25445	209	13	1251	1.3813	0.999984
Annotation Cluster 42	Enrichment Score: 0.2629412059526072
Category	Term	Count	%	PValue	Genes	List Total	Pop Hits	Pop Total	Fold Enrichment	Benjamini
UP_SEQ_FEATURE	repeat:6	3	1.41509	0.460449	P02649, Q9NNX6, P02647	212	9	1260	1.98113	0.999999
UP_SEQ_FEATURE	repeat:7	3	1.41509	0.460449	P02649, Q9NNX6, P02647	212	9	1260	1.98113	0.999999
UP_SEQ_FEATURE	repeat:5	3	1.41509	0.518951	P02649, Q9NNX6, P02647	212	10	1260	1.78302	1
UP_SEQ_FEATURE	repeat:1	4	1.88679	0.602328	P02649, P05546, Q9NNX6, P02647	212	18	1260	1.32075	1
UP_SEQ_FEATURE	repeat:4	3	1.41509	0.622668	P02649, Q9NNX6, P02647	212	12	1260	1.48585	1
UP_SEQ_FEATURE	repeat:2	4	1.88679	0.640877	P02649, P05546, Q9NNX6, P02647	212	19	1260	1.25124	1
Annotation Cluster 43	Enrichment Score: 0.25587986341992447
Category	Term	Count	%	PValue	Genes	List Total	Pop Hits	Pop Total	Fold Enrichment	Benjamini
KEGG_PATHWAY	hsa04540:Gap junction	8	3.77358	0.0384601	P09619, P27361, P05771, P01116, P36507, P00533, P04085, P01127	153	19	848	2.33368	0.973425
BIOCARTA	h_at1rPathway:Angiotensin II mediated activation of JNK Pathway via Pyk2 dependent signaling	6	2.83019	0.110087	P01019, P45985, P27361, P05771, P36507, P00533	70	16	413	2.2125	0.954531
KEGG_PATHWAY	hsa04730:Long-term depression	5	2.35849	0.11693	P08069, P27361, P05771, P01116, P36507	153	11	848	2.51931	0.962613
KEGG_PATHWAY	hsa05214:Glioma	9	4.24528	0.151552	P08069, P09619, P27361, P05771, P01116, P36507, P00533, P04085, P01127	153	30	848	1.66275	0.965892
KEGG_PATHWAY	hsa04960:Aldosterone-regulated sodium reabsorption	5	2.35849	0.190345	P31947, P27361, P05771, P01116, P06213	153	13	848	2.13172	0.971307
KEGG_PATHWAY	hsa04921:Oxytocin signaling pathway	7	3.30189	0.248744	P35354, P27361, P05771, P01116, P36507, P00533, P63098	153	24	848	1.61656	0.987836
KEGG_PATHWAY	hsa05231:Choline metabolism in cancer	8	3.77358	0.251396	P09619, P27361, P05771, P01116, P36507, P00533, P04085, P01127	153	29	848	1.52896	0.983763
KEGG_PATHWAY	hsa05216:Thyroid cancer	4	1.88679	0.259939	P12830, P27361, P01116, P36507	153	10	848	2.21699	0.981273
KEGG_PATHWAY	hsa04720:Long-term potentiation	5	2.35849	0.274436	P27361, P05771, P01116, P36507, P63098	153	15	848	1.84749	0.980872
KEGG_PATHWAY	hsa04370:VEGF signaling pathway	8	3.77358	0.344907	P35354, P27361, P15692, P53778, P05771, P01116, P36507, P63098	153	32	848	1.38562	0.987058
KEGG_PATHWAY	hsa04726:Serotonergic synapse	4	1.88679	0.367445	P35354, P27361, P05771, P01116	153	12	848	1.84749	0.98843
KEGG_PATHWAY	hsa05206:MicroRNAs in cancer	11	5.18868	0.378872	P09619, P35354, Q92843, P15692, P05771, P01116, P36507, P00533, P46108, P04085, P01127	153	49	848	1.24423	0.987784
KEGG_PATHWAY	hsa04066:HIF-1 signaling pathway	11	5.18868	0.378872	P08069, Q02763, O00206, P27361, P15692, P36941, P05771, P06213, P36507, P00533, P08887	153	49	848	1.24423	0.987784
KEGG_PATHWAY	hsa04723:Retrograde endocannabinoid signaling	4	1.88679	0.420575	P35354, P27361, P53778, P05771	153	13	848	1.70538	0.991832
KEGG_PATHWAY	hsa04912:GnRH signaling pathway	7	3.30189	0.421856	P45985, P27361, P53778, P05771, P01116, P36507, P00533	153	29	848	1.33784	0.990024
BIOCARTA	h_erkPathway:Erk1/Erk2 Mapk Signaling pathway	4	1.88679	0.423025	P08069, P27361, P36507, P00533	70	14	413	1.68571	0.999316
KEGG_PATHWAY	hsa05219:Bladder cancer	6	2.83019	0.43576	P12830, P27361, P15692, P01116, P36507, P00533	153	24	848	1.38562	0.989979
KEGG_PATHWAY	hsa05215:Prostate cancer	8	3.77358	0.441925	P08069, P09619, P27361, P01116, P36507, P00533, P04085, P01127	153	35	848	1.26685	0.988846
KEGG_PATHWAY	hsa04550:Signaling pathways regulating pluripotency of stem cells	8	3.77358	0.441925	P08069, P42702, P36896, P40189, P27361, P53778, P01116, P36507	153	35	848	1.26685	0.988846
KEGG_PATHWAY	hsa04015:Rap1 signaling pathway	16	7.54717	0.447809	P53778, P27361, P05771, P04085, P08069, Q02763, P12830, P09619, P15692, P06213, P01116, P52798, P36507, P00533, P01127, P46108	153	79	848	1.12253	0.987656
KEGG_PATHWAY	hsa05213:Endometrial cancer	5	2.35849	0.452041	P12830, P27361, P01116, P36507, P00533	153	19	848	1.45855	0.986161
BBID	100.MAPK_signaling_cascades	3	1.41509	0.462801	P45985, P27361, P36507	28	8	144	1.92857	0.999952
KEGG_PATHWAY	hsa05211:Renal cell carcinoma	6	2.83019	0.474173	P27361, P15692, P01116, P36507, P46108, P01127	153	25	848	1.3302	0.985692
KEGG_PATHWAY	hsa05230:Central carbon metabolism in cancer	7	3.30189	0.491395	P09619, P18669, P27361, P01116, Q16288, P36507, P00533	153	31	848	1.25153	0.986606
KEGG_PATHWAY	hsa04724:Glutamatergic synapse	3	1.41509	0.499622	P27361, P05771, P63098	153	9	848	1.84749	0.986015
KEGG_PATHWAY	hsa04320:Dorso-ventral axis formation	3	1.41509	0.499622	P27361, P01116, P00533	153	9	848	1.84749	0.986015
BIOCARTA	h_keratinocytePathway:Keratinocyte Differentiation	5	2.35849	0.516919	P25445, P45985, P27361, P05771, P00533	70	22	413	1.34091	0.999553
BIOCARTA	h_pyk2Pathway:Links between Pyk2 and Map Kinases	4	1.88679	0.517692	P45985, P27361, P05771, P36507	70	16	413	1.475	0.999287
KEGG_PATHWAY	hsa05218:Melanoma	9	4.24528	0.517834	P08069, P12830, P09619, P27361, P01116, P36507, P00533, P04085, P01127	153	43	848	1.16005	0.987135
KEGG_PATHWAY	hsa04916:Melanogenesis	4	1.88679	0.521591	P27361, P05771, P01116, P36507	153	15	848	1.478	0.985912
KEGG_PATHWAY	hsa05223:Non-small cell lung cancer	5	2.35849	0.536471	P27361, P05771, P01116, P36507, P00533	153	21	848	1.31964	0.986572
BIOCARTA	h_biopeptidesPathway:Bioactive Peptide Induced Signaling Pathway	5	2.35849	0.555237	P01042, P01019, P27361, P05771, P36507	70	23	413	1.28261	0.999221
KEGG_PATHWAY	hsa04071:Sphingolipid signaling pathway	7	3.30189	0.558097	Q9NR71, P07339, P27361, P53778, P05771, P01116, P36507	153	33	848	1.17568	0.986656
BIOCARTA	h_egfPathway:EGF Signaling Pathway	4	1.88679	0.561932	P45985, P27361, P05771, P00533	70	17	413	1.38824	0.998999
KEGG_PATHWAY	hsa04022:cGMP-PKG signaling pathway	4	1.88679	0.568424	P27361, P06213, P36507, P63098	153	16	848	1.38562	0.985028
KEGG_PATHWAY	hsa04068:FoxO signaling pathway	9	4.24528	0.574712	P14635, P08069, P27361, P53778, P41182, P01116, P06213, P36507, P00533	153	45	848	1.1085	0.984431
KEGG_PATHWAY	hsa04012:ErbB signaling pathway	9	4.24528	0.574712	O14944, P45985, P27361, P05771, P01116, Q15303, P36507, P00533, P46108	153	45	848	1.1085	0.984431
KEGG_PATHWAY	hsa04520:Adherens junction	5	2.35849	0.576212	P08069, P12830, P27361, P06213, P00533	153	22	848	1.25966	0.982965
BIOCARTA	h_pdgfPathway:PDGF Signaling Pathway	4	1.88679	0.603714	P45985, P27361, P05771, P04085	70	18	413	1.31111	0.999096
KEGG_PATHWAY	hsa05212:Pancreatic cancer	6	2.83019	0.616957	Q07817, P27361, P15692, P01116, Q06609, P00533	153	29	848	1.14672	0.985402
BIOCARTA	h_tcrPathway:T Cell Receptor Signaling Pathway	4	1.88679	0.642866	P43403, P45985, P27361, P05771	70	19	413	1.24211	0.999414
GOTERM_MF_DIRECT	GO:0004702~receptor signaling protein serine/threonine kinase activity	3	1.41509	0.645372	P36896, P45985, P36507	197	13	1216	1.42444	0.999973
KEGG_PATHWAY	hsa04915:Estrogen signaling pathway	5	2.35849	0.649628	P0DMV8, P27361, P01116, P36507, P00533	153	24	848	1.15468	0.98784
KEGG_PATHWAY	hsa04914:Progesterone-mediated oocyte maturation	5	2.35849	0.683048	P14635, P08069, P27361, P53778, P01116	153	25	848	1.1085	0.988067
KEGG_PATHWAY	hsa05220:Chronic myeloid leukemia	5	2.35849	0.683048	Q07817, P27361, P01116, P36507, P46108	153	25	848	1.1085	0.988067
KEGG_PATHWAY	hsa04620:Toll-like receptor signaling pathway	8	3.77358	0.702405	P13501, P16619, O00206, P45985, P27361, O14625, P53778, P36507	153	44	848	1.00772	0.988717
KEGG_PATHWAY	hsa04910:Insulin signaling pathway	5	2.35849	0.714196	P27361, P01116, P06213, P36507, P46108	153	26	848	1.06586	0.988389
UP_KEYWORDS	Magnesium	8	3.77358	0.71786	Q9H773, P36896, P41240, P27361, P53778, P01116, P36507, P06681	212	48	1261	0.991352	0.993158
KEGG_PATHWAY	hsa05164:Influenza A	10	4.71698	0.743302	P13501, P0DMV8, P52292, P25445, O00206, P45985, P27361, P53778, P05771, P36507	153	58	848	0.955601	0.990522
KEGG_PATHWAY	hsa04810:Regulation of actin cytoskeleton	9	4.24528	0.745179	P06396, P09619, P27361, P01116, P36507, P00533, P46108, P04085, P01127	153	52	848	0.959276	0.989936
KEGG_PATHWAY	hsa04662:B cell receptor signaling pathway	4	1.88679	0.757049	P27361, P01116, P36507, P63098	153	21	848	1.05571	0.990667
KEGG_PATHWAY	hsa04014:Ras signaling pathway	15	7.07547	0.759275	P27361, P05771, P04085, P08069, Q02763, Q07817, P43403, P09619, P15692, P06213, P01116, P52798, P00533, P36507, P01127	153	89	848	0.934126	0.990168
KEGG_PATHWAY	hsa04664:Fc epsilon RI signaling pathway	6	2.83019	0.759479	P45985, P27361, P53778, P05771, P01116, P36507	153	34	848	0.978085	0.989381
KEGG_PATHWAY	hsa05205:Proteoglycans in cancer	12	5.66038	0.77659	P08069, P25445, O00206, P27361, P15692, P53778, P05771, P01116, Q03405, Q15303, P36507, P00533	153	72	848	0.923747	0.9909
BIOCARTA	h_fcer1Pathway:Fc Epsilon Receptor I Signaling in Mast Cells	3	1.41509	0.779832	P45985, P27361, P05771	70	16	413	1.10625	0.999934
KEGG_PATHWAY	hsa04270:Vascular smooth muscle contraction	3	1.41509	0.781673	P27361, P05771, P36507	153	15	848	1.1085	0.990833
KEGG_PATHWAY	hsa04917:Prolactin signaling pathway	5	2.35849	0.79413	O14788, P27361, P53778, P01116, P36507	153	29	848	0.955601	0.991049
KEGG_PATHWAY	hsa05221:Acute myeloid leukemia	3	1.41509	0.812137	P27361, P01116, P36507	153	16	848	1.03922	0.992627
KEGG_PATHWAY	hsa04722:Neurotrophin signaling pathway	7	3.30189	0.831939	P20783, P27361, P53778, P01116, Q16288, P36507, P46108	153	44	848	0.881759	0.993255
BIOCARTA	h_metPathway:Signaling of Hepatocyte Growth Factor Receptor	3	1.41509	0.834531	P27361, P36507, P46108	70	18	413	0.983333	0.999975
UP_KEYWORDS	Proto-oncogene	7	3.30189	0.855667	P09619, P41182, P01116, P00533, P09769, P46108, P01127	212	49	1261	0.84973	0.998147
GOTERM_BP_DIRECT	GO:0038095~Fc-epsilon receptor signaling pathway	5	2.35849	0.861187	P62979, P45985, P27361, P01116, P63098	209	35	1248	0.853042	1
BIOCARTA	h_mapkPathway:MAPKinase Signaling Pathway	4	1.88679	0.861261	P45985, P27361, P53778, P36507	70	27	413	0.874074	0.999987
KEGG_PATHWAY	hsa04725:Cholinergic synapse	3	1.41509	0.861967	P27361, P05771, P01116	153	18	848	0.923747	0.994257
KEGG_PATHWAY	hsa05200:Pathways in cancer	17	8.01887	0.880236	Q15465, P35354, P27361, P05771, P04085, P08069, Q07817, P12830, P09619, P25445, P15692, P01116, Q06609, P00533, P36507, P01127, P46108	153	111	848	0.848849	0.995716
KEGG_PATHWAY	hsa05161:Hepatitis B	8	3.77358	0.881429	P27348, P25445, O00206, P45985, P27361, P05771, P01116, P36507	153	54	848	0.821109	0.9955
KEGG_PATHWAY	hsa04510:Focal adhesion	9	4.24528	0.88631	P08069, P09619, P27361, P15692, P05771, P00533, P46108, P04085, P01127	153	61	848	0.817743	0.995314
KEGG_PATHWAY	hsa04919:Thyroid hormone signaling pathway	4	1.88679	0.904181	P27361, P05771, P01116, P36507	153	28	848	0.791783	0.995881
KEGG_PATHWAY	hsa04660:T cell receptor signaling pathway	6	2.83019	0.911006	P43403, P27361, P53778, P01116, P36507, P63098	153	43	848	0.77337	0.996281
KEGG_PATHWAY	hsa04151:PI3K-Akt signaling pathway	18	8.49057	0.950228	P10912, O00206, P27361, P04085, P08887, P08069, Q02763, Q07817, P27348, P09619, P13725, P15692, P06213, P01116, P52798, P36507, P00533, P01127	153	128	848	0.779412	0.998541
KEGG_PATHWAY	hsa04650:Natural killer cell mediated cytotoxicity	7	3.30189	0.950826	P43403, P25445, P27361, P05771, P01116, P36507, P63098	153	55	848	0.705407	0.998466
GOTERM_BP_DIRECT	GO:0018105~peptidyl-serine phosphorylation	4	1.88679	0.960906	P27361, P53778, P05771, P01127	209	37	1248	0.645545	1
KEGG_PATHWAY	hsa05160:Hepatitis C	4	1.88679	0.965917	P27361, P53778, P01116, P00533	153	35	848	0.633427	0.999109
GOTERM_MF_DIRECT	GO:0004672~protein kinase activity	8	3.77358	0.974804	P13501, Q02763, P80075, P45985, P53778, P05771, P36507, P00533	197	76	1216	0.649746	1
GOTERM_BP_DIRECT	GO:0006351~transcription, DNA-templated	6	2.83019	0.97678	Q99829, P27361, P53778, P41182, P05771, Q15303	209	58	1248	0.61772	1
SMART	SM00220:S_TKc	7	3.30189	0.98182	Q02763, P36896, P45985, P27361, P53778, P05771, P36507	159	66	923	0.615685	0.999999
INTERPRO	IPR008271:Serine/threonine-protein kinase, active site	5	2.35849	0.994411	P36896, P45985, P27361, P05771, P36507	209	60	1251	0.498804	1
UP_KEYWORDS	Serine/threonine-protein kinase	6	2.83019	0.995356	P36896, P45985, P27361, P53778, P05771, P36507	212	70	1261	0.509838	0.999998
GOTERM_MF_DIRECT	GO:0004674~protein serine/threonine kinase activity	5	2.35849	0.996348	P36896, P27361, P53778, P05771, P36507	197	65	1216	0.474815	1
Annotation Cluster 44	Enrichment Score: 0.250446697181149
Category	Term	Count	%	PValue	Genes	List Total	Pop Hits	Pop Total	Fold Enrichment	Benjamini
GOTERM_BP_DIRECT	GO:0042127~regulation of cell proliferation	13	6.13208	0.331182	P26842, Q15465, Q969Z4, P80162, P01019, P17813, O00300, P25445, P41240, O14625, P36941, P41182, P09769	209	62	1248	1.25205	0.999991
GOTERM_MF_DIRECT	GO:0005031~tumor necrosis factor-activated receptor activity	5	2.35849	0.406902	P26842, Q969Z4, O00300, P25445, P36941	197	20	1216	1.54315	0.999686
GOTERM_BP_DIRECT	GO:0032496~response to lipopolysaccharide	13	6.13208	0.464512	P26842, P80162, O95998, P35354, O00206, P36941, P13686, Q969Z4, P01374, P03973, O00300, P25445, O14625	209	68	1248	1.14157	1
INTERPRO	IPR001368:TNFR/NGFR cysteine-rich region	4	1.88679	0.635662	P26842, O00300, P25445, P36941	209	19	1251	1.26014	0.999973
UP_SEQ_FEATURE	repeat:TNFR-Cys 3	4	1.88679	0.640877	P26842, O00300, P25445, P36941	212	19	1260	1.25124	1
SMART	SM00208:TNFR	4	1.88679	0.657553	P26842, O00300, P25445, P36941	159	19	923	1.22211	0.986248
GOTERM_BP_DIRECT	GO:0033209~tumor necrosis factor-mediated signaling pathway	9	4.24528	0.659321	P26842, P62979, Q92838, Q969Z4, P01374, O00300, O14788, P25445, P36941	209	52	1248	1.03349	1
UP_SEQ_FEATURE	repeat:TNFR-Cys 2	4	1.88679	0.709903	P26842, O00300, P25445, P36941	212	21	1260	1.13208	1
UP_SEQ_FEATURE	repeat:TNFR-Cys 1	4	1.88679	0.709903	P26842, O00300, P25445, P36941	212	21	1260	1.13208	1
Annotation Cluster 45	Enrichment Score: 0.1890768200786156
Category	Term	Count	%	PValue	Genes	List Total	Pop Hits	Pop Total	Fold Enrichment	Benjamini
UP_SEQ_FEATURE	domain:EF-hand 2	3	1.41509	0.518951	P26447, P80511, P63098	212	10	1260	1.78302	1
UP_SEQ_FEATURE	domain:EF-hand 1	3	1.41509	0.573085	P26447, P80511, P63098	212	11	1260	1.62093	1
INTERPRO	IPR002048:EF-hand domain	3	1.41509	0.663533	P26447, P80511, P63098	209	13	1251	1.3813	0.999984
INTERPRO	IPR011992:EF-hand-like domain	3	1.41509	0.888148	P26447, P80511, P63098	209	21	1251	0.855092	1
Annotation Cluster 46	Enrichment Score: 0.17256299153558924
Category	Term	Count	%	PValue	Genes	List Total	Pop Hits	Pop Total	Fold Enrichment	Benjamini
GOTERM_CC_DIRECT	GO:0005913~cell-cell adherens junction	9	4.24528	0.614335	P12830, P35613, P68431, P0DMV8, P31947, P00533, P22223, Q9BY67, Q9UJU6	211	50	1258	1.07318	0.992578
GOTERM_MF_DIRECT	GO:0098641~cadherin binding involved in cell-cell adhesion	7	3.30189	0.645608	P12830, P35613, P68431, P0DMV8, P31947, P00533, Q9UJU6	197	40	1216	1.0802	0.999965
GOTERM_BP_DIRECT	GO:0098609~cell-cell adhesion	6	2.83019	0.765485	Q6UXZ4, P35613, P68431, P0DMV8, P31947, Q9UJU6	209	37	1248	0.968318	1
Annotation Cluster 47	Enrichment Score: 0.15508859567234737
Category	Term	Count	%	PValue	Genes	List Total	Pop Hits	Pop Total	Fold Enrichment	Benjamini
UP_KEYWORDS	Heme	3	1.41509	0.667236	P69905, P35354, P03952	212	13	1261	1.37264	0.990812
UP_KEYWORDS	Iron	4	1.88679	0.709351	P69905, P35354, P03952, P13686	212	21	1261	1.13297	0.992864
GOTERM_MF_DIRECT	GO:0020037~heme binding	3	1.41509	0.723759	P69905, P35354, P03952	197	15	1216	1.23452	0.999993
Annotation Cluster 48	Enrichment Score: 0.11121162601154498
Category	Term	Count	%	PValue	Genes	List Total	Pop Hits	Pop Total	Fold Enrichment	Benjamini
GOTERM_BP_DIRECT	GO:0038083~peptidyl-tyrosine autophosphorylation	7	3.30189	0.256173	P08069, P43403, P41240, P27361, P06213, Q15303, P09769	209	26	1248	1.60766	0.999961
GOTERM_CC_DIRECT	GO:0031234~extrinsic component of cytoplasmic side of plasma membrane	4	1.88679	0.766298	P43403, P41240, P01116, P09769	211	23	1258	1.03688	0.998322
INTERPRO	IPR001452:Src homology-3 domain	4	1.88679	0.789408	P41240, P09769, P46108, Q9UJU6	209	24	1251	0.997608	0.999999
UP_KEYWORDS	SH3 domain	4	1.88679	0.793265	P41240, P09769, P46108, Q9UJU6	212	24	1261	0.991352	0.995766
SMART	SM00326:SH3	4	1.88679	0.807888	P41240, P09769, P46108, Q9UJU6	159	24	923	0.967505	0.998261
UP_SEQ_FEATURE	domain:SH3	3	1.41509	0.853822	P41240, P09769, Q9UJU6	212	19	1260	0.938431	1
GOTERM_MF_DIRECT	GO:0004715~non-membrane spanning protein tyrosine kinase activity	3	1.41509	0.892795	P43403, P41240, P09769	197	22	1216	0.841717	1
SMART	SM00252:SH2	4	1.88679	0.932652	P43403, P41240, P09769, P46108	159	32	923	0.725629	0.999956
INTERPRO	IPR000980:SH2 domain	4	1.88679	0.940328	P43403, P41240, P09769, P46108	209	34	1251	0.704194	1
UP_KEYWORDS	SH2 domain	4	1.88679	0.942118	P43403, P41240, P09769, P46108	212	34	1261	0.699778	0.999709
UP_SEQ_FEATURE	domain:SH2	3	1.41509	0.955974	P41240, P09769, P46108	212	27	1260	0.660377	1
Annotation Cluster 49	Enrichment Score: 0.10782755243001871
Category	Term	Count	%	PValue	Genes	List Total	Pop Hits	Pop Total	Fold Enrichment	Benjamini
KEGG_PATHWAY	hsa05142:Chagas disease (American trypanosomiasis)	9	4.24528	0.546616	P13501, P16619, P25445, O00206, P45985, P02745, P27361, P53778, P01024	153	44	848	1.13369	0.986486
KEGG_PATHWAY	hsa05140:Leishmaniasis	5	2.35849	0.816461	P35354, O00206, P27361, P53778, P01024	153	30	848	0.923747	0.992558
KEGG_PATHWAY	hsa05132:Salmonella infection	4	1.88679	0.855093	P16619, O00206, P27361, P53778	153	25	848	0.886797	0.993934
KEGG_PATHWAY	hsa05145:Toxoplasmosis	5	2.35849	0.970641	Q07817, P0DMV8, O00206, P27361, P53778	153	44	848	0.629828	0.999291
Annotation Cluster 50	Enrichment Score: 0.07558087635663777
Category	Term	Count	%	PValue	Genes	List Total	Pop Hits	Pop Total	Fold Enrichment	Benjamini
KEGG_PATHWAY	hsa04145:Phagosome	7	3.30189	0.421856	Q5KU26, P16671, O00206, P35247, Q9NNX6, P01024, P00736	153	29	848	1.33784	0.990024
INTERPRO	IPR018378:C-type lectin, conserved site	3	1.41509	0.850793	Q5KU26, P35247, Q9NNX6	209	19	1251	0.945102	1
INTERPRO	IPR016187:C-type lectin fold	4	1.88679	0.911263	Q5KU26, Q9Y5Y7, P35247, Q9NNX6	209	31	1251	0.772341	1
INTERPRO	IPR016186:C-type lectin-like	4	1.88679	0.911263	Q5KU26, Q9Y5Y7, P35247, Q9NNX6	209	31	1251	0.772341	1
UP_SEQ_FEATURE	domain:C-type lectin	3	1.41509	0.930211	Q5KU26, P35247, Q9NNX6	212	24	1260	0.742925	1
INTERPRO	IPR001304:C-type lectin	3	1.41509	0.947027	Q5KU26, P35247, Q9NNX6	209	26	1251	0.690651	1
SMART	SM00034:CLECT	3	1.41509	0.953864	Q5KU26, P35247, Q9NNX6	159	26	923	0.669811	0.999984
UP_KEYWORDS	Lectin	4	1.88679	0.992311	Q5KU26, P35613, P35247, Q9NNX6	212	48	1261	0.495676	0.999993
Annotation Cluster 51	Enrichment Score: 0.07417236694890245
Category	Term	Count	%	PValue	Genes	List Total	Pop Hits	Pop Total	Fold Enrichment	Benjamini
UP_KEYWORDS	Mitogen	5	2.35849	0.741878	P13725, O14944, P15692, P04085, P01127	212	29	1261	1.02554	0.992983
GOTERM_MF_DIRECT	GO:0008083~growth factor activity	14	6.60377	0.837948	P22004, O94907, O14944, P26441, P04085, P13497, P03971, P01019, Q6ZMJ4, P20783, P13725, P41159, P15692, P01127	197	99	1216	0.872891	0.999999
UP_KEYWORDS	Growth factor	10	4.71698	0.963681	P22004, P13497, P03971, Q6ZMJ4, P20783, O14944, P26441, P15692, P04085, P01127	212	85	1261	0.699778	0.999849
Annotation Cluster 52	Enrichment Score: 0.07246514719470264
Category	Term	Count	%	PValue	Genes	List Total	Pop Hits	Pop Total	Fold Enrichment	Benjamini
KEGG_PATHWAY	hsa04142:Lysosome	4	1.88679	0.757049	P07339, P22304, P13686, Q99538	153	21	848	1.05571	0.990667
UP_KEYWORDS	Lysosome	5	2.35849	0.829663	P09619, P07339, P22304, P13686, Q99538	212	33	1261	0.901229	0.997462
GOTERM_CC_DIRECT	GO:0043202~lysosomal lumen	4	1.88679	0.854875	P09619, P07339, P22304, Q99538	211	27	1258	0.883272	0.99954
GOTERM_CC_DIRECT	GO:0005764~lysosome	4	1.88679	0.955457	P07339, P35247, P13686, Q99538	211	36	1258	0.662454	0.999992
Annotation Cluster 53	Enrichment Score: 0.050445086778523614
Category	Term	Count	%	PValue	Genes	List Total	Pop Hits	Pop Total	Fold Enrichment	Benjamini
GOTERM_MF_DIRECT	GO:0001618~virus receptor activity	3	1.41509	0.876594	P0DMV8, Q06418, Q9NNX6	197	21	1216	0.881798	1
UP_KEYWORDS	Host cell receptor for virus entry	3	1.41509	0.890432	P0DMV8, Q06418, Q9NNX6	212	21	1261	0.84973	0.998845
GOTERM_BP_DIRECT	GO:0046718~viral entry into host cell	3	1.41509	0.904202	P0DMV8, Q06418, Q9NNX6	209	22	1248	0.814267	1
Annotation Cluster 54	Enrichment Score: 0.003978708872091321
Category	Term	Count	%	PValue	Genes	List Total	Pop Hits	Pop Total	Fold Enrichment	Benjamini
UP_KEYWORDS	Acetylation	34	16.0377	0.97604	P07951, Q92843, P41240, P62306, P12268, P41182, O95571, Q9NQW7, P62979, Q9H773, P27348, P43490, P43403, P52292, P36507, P46108, Q9UJU6, Q99829, P30101, P69905, P18669, P27361, P05771, P14635, Q01469, P26447, P06396, P68431, P52209, P0DMV8, P45985, P01116, Q06609, Q9H098	212	256	1261	0.789984	0.999933
GOTERM_CC_DIRECT	GO:0005829~cytosol	42	19.8113	0.997073	Q9HCR9, Q969J5, P07951, Q92843, P31947, Q9NZH6, P41240, P62306, P12268, P53778, Q15303, P62979, Q9H773, P27348, P43490, P43403, P52292, P29323, P09769, P36507, P46108, P63098, Q9UJU6, Q99829, Q15465, P69905, P80511, P18669, P27361, P05771, P13686, P14635, Q07817, Q01469, P06396, P54760, P0DMV8, P52209, P25445, P45985, P01116, P02647	211	337	1258	0.743049	1
UP_KEYWORDS	Cytoplasm	39	18.3962	0.9997	Q9HCR9, P07951, P31947, O14788, Q9NZH6, P41240, P26441, P62306, P12268, P53778, O95571, Q9NQW7, P62979, Q02763, Q9H773, P27348, P43490, P43403, P12272, P52292, P36507, P09769, P46108, P63098, Q9UJU6, Q99829, P80511, P27361, P05771, P14635, Q07817, Q01469, Q969Z4, P06396, P0DMV8, P52209, P45985, P01116, Q06609	212	341	1261	0.680283	1
Annotation Cluster 55	Enrichment Score: 0.0037003338101112256
Category	Term	Count	%	PValue	Genes	List Total	Pop Hits	Pop Total	Fold Enrichment	Benjamini
GOTERM_BP_DIRECT	GO:0006351~transcription, DNA-templated	6	2.83019	0.97678	Q99829, P27361, P53778, P41182, P05771, Q15303	209	58	1248	0.61772	1
UP_KEYWORDS	Transcription regulation	5	2.35849	0.998967	Q99829, P53778, P41182, P05771, Q15303	212	71	1261	0.418881	1
UP_KEYWORDS	Transcription	5	2.35849	0.998967	Q99829, P53778, P41182, P05771, Q15303	212	71	1261	0.418881	1

## Sheet: VHA TIC vs SOMA Table
Category	Term	Count	%	PValue	Genes	List Total	Pop Hits	Pop Total	Fold Enrichment	Benjamini
GOTERM_CC_DIRECT	GO:0005576~extracellular region	17	73.913	0.000332	P01031, P07357, P69905, P05546, P10912, P04075, P35968, P58417, P02649, P13497, P06396, P03971, P05156, P22362, P00738, P01024, P07225	22	473	1258	2.05516	0.00991502
GOTERM_CC_DIRECT	GO:0072562~blood microparticle	7	30.4348	0.000192	P07357, P02649, P69905, P06396, P00738, P01024, P07225	22	56	1258	7.14773	0.0114635
GOTERM_BP_DIRECT	GO:0030449~regulation of complement activation	5	21.7391	0.000156	P01031, P07357, P05156, P01024, P07225	22	18	1248	15.7576	0.0504978
GOTERM_CC_DIRECT	GO:0071682~endocytic vesicle lumen	3	13.0435	0.0110234	P02649, P69905, P00738	22	10	1258	17.1545	0.153181
UP_KEYWORDS	Complement pathway	4	17.3913	0.00267836	P01031, P07357, P05156, P01024	23	17	1261	12.9003	0.166709
GOTERM_CC_DIRECT	GO:0005615~extracellular space	15	65.2174	0.00968776	P01031, P07357, P05546, P10912, P04075, P02649, P13497, P06396, P03971, P05156, P22362, P00738, P01024, P01833, P07225	22	494	1258	1.73629	0.176918
KEGG_PATHWAY	hsa04610:Complement and coagulation cascades	6	26.087	0.00209908	P01031, P07357, P05156, P05546, P01024, P07225	19	47	848	5.69765	0.191221
GOTERM_MF_DIRECT	GO:0004866~endopeptidase inhibitor activity	4	17.3913	0.00306981	P01031, P05546, P01024, P07225	22	18	1216	12.2828	0.225228
UP_KEYWORDS	Disease mutation	13	56.5217	0.00261905	P02649, P69905, P06396, P13497, P05156, P03971, P05546, P10912, P04075, P00738, P01116, P01024, P07225	23	315	1261	2.26266	0.299988
GOTERM_CC_DIRECT	GO:0031838~haptoglobin-hemoglobin complex	2	8.69565	0.0331207	P69905, P00738	22	2	1258	57.1818	0.332476
UP_KEYWORDS	Complement alternate pathway	3	13.0435	0.00971774	P01031, P07357, P01024	23	9	1261	18.2754	0.357695
BIOCARTA	h_lectinPathway:Lectin Induced Complement Pathway	3	13.0435	0.0311489	P01031, P07357, P01024	12	11	413	9.38636	0.357907
BIOCARTA	h_classicPathway:Classical Complement Pathway	3	13.0435	0.0311489	P01031, P07357, P01024	12	11	413	9.38636	0.357907
BIOCARTA	h_compPathway:Complement Pathway	3	13.0435	0.0560728	P01031, P07357, P01024	12	15	413	6.88333	0.41643
BIOCARTA	h_alternativePathway:Alternative Complement Pathway	3	13.0435	0.0209966	P01031, P07357, P01024	12	9	413	11.4722	0.447976
UP_KEYWORDS	Cleavage on pair of basic residues	6	26.087	0.0223308	P01031, P07357, P13497, P05156, P01024, P07225	23	97	1261	3.3913	0.535991
GOTERM_CC_DIRECT	GO:0070062~extracellular exosome	12	52.1739	0.0934938	P01031, P07357, P02649, P69905, P06396, P05156, P05546, P04075, P00738, P01024, P01833, P07225	22	455	1258	1.50809	0.568871
GOTERM_CC_DIRECT	GO:0005579~membrane attack complex	2	8.69565	0.0808497	P01031, P07357	22	5	1258	22.8727	0.569607
GOTERM_BP_DIRECT	GO:0006958~complement activation, classical pathway	4	17.3913	0.00515287	P01031, P07357, P05156, P01024	22	22	1248	10.314	0.575816
UP_KEYWORDS	Secreted	15	65.2174	0.0518923	P01031, P07357, P10912, P35968, P58417, P02649, P13497, P06396, P05156, P03971, P22362, P00738, P01024, P01833, P07225	23	558	1261	1.47382	0.701159
GOTERM_BP_DIRECT	GO:0006957~complement activation, alternative pathway	3	13.0435	0.0111935	P01031, P07357, P01024	22	10	1248	17.0182	0.712271
SMART	SM01360:SM01360	2	8.69565	0.0878548	P01031, P01024	15	6	923	20.5111	0.724009
SMART	SM01361:SM01361	2	8.69565	0.0878548	P01031, P01024	15	6	923	20.5111	0.724009
SMART	SM01359:SM01359	2	8.69565	0.0878548	P01031, P01024	15	6	923	20.5111	0.724009
UP_KEYWORDS	Glycoprotein	18	78.2609	0.0511276	P01031, P07357, P69905, P05546, P10912, P36941, Q11128, P35968, P58417, P02649, P13497, P03971, P05156, P22362, P00738, P01024, P01833, P07225	23	735	1261	1.34268	0.760087
UP_KEYWORDS	Hemolytic uremic syndrome	2	8.69565	0.0843705	P05156, P01024	23	5	1261	21.9304	0.819586
UP_KEYWORDS	Membrane attack complex	2	8.69565	0.0843705	P01031, P07357	23	5	1261	21.9304	0.819586
SMART	SM00104:ANATO	2	8.69565	0.0593996	P01031, P01024	15	4	923	30.7667	0.81997
KEGG_PATHWAY	hsa05203:Viral carcinogenesis	4	17.3913	0.0343449	P06396, P36941, P01116, P01024	19	35	848	5.10075	0.828796
GOTERM_BP_DIRECT	GO:0010951~negative regulation of endopeptidase activity	4	17.3913	0.032874	P01031, P05546, P01024, P07225	22	43	1248	5.27696	0.8427
GOTERM_MF_DIRECT	GO:0003779~actin binding	3	13.0435	0.0447728	P06396, P04075, Q13554	22	20	1216	8.29091	0.850574
GOTERM_BP_DIRECT	GO:0006898~receptor-mediated endocytosis	4	17.3913	0.0309136	P02649, P69905, P05156, P00738	22	42	1248	5.4026	0.8757
GOTERM_BP_DIRECT	GO:0098869~cellular oxidant detoxification	3	13.0435	0.0248264	P02649, P69905, P00738	22	15	1248	11.3455	0.875892
GOTERM_BP_DIRECT	GO:0006956~complement activation	3	13.0435	0.0508906	P01031, P07357, P01024	22	22	1248	7.73554	0.916026
GOTERM_BP_DIRECT	GO:0010942~positive regulation of cell death	2	8.69565	0.0657048	P69905, P00738	22	4	1248	28.3636	0.940421
GOTERM_BP_DIRECT	GO:0048169~regulation of long-term neuronal synaptic plasticity	2	8.69565	0.0657048	P01116, Q13554	22	4	1248	28.3636	0.940421
GOTERM_BP_DIRECT	GO:0051384~response to glucocorticoid	3	13.0435	0.0833728	P22362, P10912, P01116	22	29	1248	5.86834	0.944435
GOTERM_BP_DIRECT	GO:0006631~fatty acid metabolic process	2	8.69565	0.0814767	P10912, P01024	22	5	1248	22.6909	0.956505
KEGG_PATHWAY	hsa05150:Staphylococcus aureus infection	3	13.0435	0.0891484	P01031, P05156, P01024	19	24	848	5.57895	0.956874
INTERPRO	IPR009030:Insulin-like growth factor binding protein, N-terminal	4	17.3913	0.0778845	P07357, P13497, P36941, P07225	23	58	1251	3.75112	0.981934
INTERPRO	IPR018081:Anaphylatoxin	2	8.69565	0.0685899	P01031, P01024	23	4	1251	27.1957	0.999119
INTERPRO	IPR001840:Complement C3a/C4a/C5a anaphylatoxin	2	8.69565	0.0685899	P01031, P01024	23	4	1251	27.1957	0.999119
INTERPRO	IPR000020:Anaphylatoxin/fibulin	2	8.69565	0.0685899	P01031, P01024	23	4	1251	27.1957	0.999119
UP_SEQ_FEATURE	domain:Anaphylatoxin-like	2	8.69565	0.0681123	P01031, P01024	23	4	1260	27.3913	0.999991

## Sheet: VHA TIC vs SOMA Clusters
Annotation Cluster 1	Enrichment Score: 2.1972490842603336
Category	Term	Count	%	PValue	Genes	List Total	Pop Hits	Pop Total	Fold Enrichment	Benjamini
GOTERM_CC_DIRECT	GO:0072562~blood microparticle	7	30.4348	0.000192	P07357, P02649, P69905, P06396, P00738, P01024, P07225	22	56	1258	7.14773	0.0114635
GOTERM_CC_DIRECT	GO:0071682~endocytic vesicle lumen	3	13.0435	0.0110234	P02649, P69905, P00738	22	10	1258	17.1545	0.153181
GOTERM_BP_DIRECT	GO:0098869~cellular oxidant detoxification	3	13.0435	0.0248264	P02649, P69905, P00738	22	15	1248	11.3455	0.875892
GOTERM_BP_DIRECT	GO:0006898~receptor-mediated endocytosis	4	17.3913	0.0309136	P02649, P69905, P05156, P00738	22	42	1248	5.4026	0.8757
Annotation Cluster 2	Enrichment Score: 1.6917523363234197
Category	Term	Count	%	PValue	Genes	List Total	Pop Hits	Pop Total	Fold Enrichment	Benjamini
GOTERM_BP_DIRECT	GO:0030449~regulation of complement activation	5	21.7391	0.000156	P01031, P07357, P05156, P01024, P07225	22	18	1248	15.7576	0.0504978
KEGG_PATHWAY	hsa04610:Complement and coagulation cascades	6	26.087	0.00209908	P01031, P07357, P05156, P05546, P01024, P07225	19	47	848	5.69765	0.191221
UP_KEYWORDS	Complement pathway	4	17.3913	0.00267836	P01031, P07357, P05156, P01024	23	17	1261	12.9003	0.166709
GOTERM_MF_DIRECT	GO:0004866~endopeptidase inhibitor activity	4	17.3913	0.00306981	P01031, P05546, P01024, P07225	22	18	1216	12.2828	0.225228
GOTERM_BP_DIRECT	GO:0006958~complement activation, classical pathway	4	17.3913	0.00515287	P01031, P07357, P05156, P01024	22	22	1248	10.314	0.575816
UP_KEYWORDS	Complement alternate pathway	3	13.0435	0.00971774	P01031, P07357, P01024	23	9	1261	18.2754	0.357695
GOTERM_BP_DIRECT	GO:0006957~complement activation, alternative pathway	3	13.0435	0.0111935	P01031, P07357, P01024	22	10	1248	17.0182	0.712271
BIOCARTA	h_alternativePathway:Alternative Complement Pathway	3	13.0435	0.0209966	P01031, P07357, P01024	12	9	413	11.4722	0.447976
UP_KEYWORDS	Cleavage on pair of basic residues	6	26.087	0.0223308	P01031, P07357, P13497, P05156, P01024, P07225	23	97	1261	3.3913	0.535991
BIOCARTA	h_classicPathway:Classical Complement Pathway	3	13.0435	0.0311489	P01031, P07357, P01024	12	11	413	9.38636	0.357907
BIOCARTA	h_lectinPathway:Lectin Induced Complement Pathway	3	13.0435	0.0311489	P01031, P07357, P01024	12	11	413	9.38636	0.357907
GOTERM_BP_DIRECT	GO:0010951~negative regulation of endopeptidase activity	4	17.3913	0.032874	P01031, P05546, P01024, P07225	22	43	1248	5.27696	0.8427
GOTERM_BP_DIRECT	GO:0006956~complement activation	3	13.0435	0.0508906	P01031, P07357, P01024	22	22	1248	7.73554	0.916026
BIOCARTA	h_compPathway:Complement Pathway	3	13.0435	0.0560728	P01031, P07357, P01024	12	15	413	6.88333	0.41643
KEGG_PATHWAY	hsa05150:Staphylococcus aureus infection	3	13.0435	0.0891484	P01031, P05156, P01024	19	24	848	5.57895	0.956874
KEGG_PATHWAY	hsa05322:Systemic lupus erythematosus	3	13.0435	0.102393	P01031, P07357, P01024	19	26	848	5.1498	0.934623
UP_KEYWORDS	Innate immunity	4	17.3913	0.130195	P01031, P07357, P05156, P01024	23	73	1261	3.00417	0.906637
UP_KEYWORDS	Immunity	5	21.7391	0.130208	P01031, P07357, P05156, P00738, P01024	23	114	1261	2.40465	0.878521
UP_SEQ_FEATURE	mutagenesis site	5	21.7391	0.721133	P05546, P10912, P01116, P01024, P07225	23	268	1260	1.02206	1
Annotation Cluster 3	Enrichment Score: 1.2111637833587927
Category	Term	Count	%	PValue	Genes	List Total	Pop Hits	Pop Total	Fold Enrichment	Benjamini
GOTERM_CC_DIRECT	GO:0005576~extracellular region	17	73.913	0.000332	P01031, P07357, P69905, P05546, P10912, P04075, P35968, P58417, P02649, P13497, P06396, P03971, P05156, P22362, P00738, P01024, P07225	22	473	1258	2.05516	0.00991502
GOTERM_CC_DIRECT	GO:0005615~extracellular space	15	65.2174	0.00968776	P01031, P07357, P05546, P10912, P04075, P02649, P13497, P06396, P03971, P05156, P22362, P00738, P01024, P01833, P07225	22	494	1258	1.73629	0.176918
UP_KEYWORDS	Glycoprotein	18	78.2609	0.0511276	P01031, P07357, P69905, P05546, P10912, P36941, Q11128, P35968, P58417, P02649, P13497, P03971, P05156, P22362, P00738, P01024, P01833, P07225	23	735	1261	1.34268	0.760087
UP_KEYWORDS	Secreted	15	65.2174	0.0518923	P01031, P07357, P10912, P35968, P58417, P02649, P13497, P06396, P05156, P03971, P22362, P00738, P01024, P01833, P07225	23	558	1261	1.47382	0.701159
UP_SEQ_FEATURE	glycosylation site:N-linked (GlcNAc...)	16	69.5652	0.123264	P01031, P07357, P05546, P10912, P36941, Q11128, P35968, P58417, P13497, P03971, P05156, P22362, P00738, P01024, P01833, P07225	23	677	1260	1.29471	1
UP_SEQ_FEATURE	signal peptide	17	73.913	0.19144	P01031, P07357, P05546, P10912, P36941, P35968, P58417, P02649, P13497, P06396, P03971, P05156, P22362, P00738, P01024, P01833, P07225	23	774	1260	1.20324	1
UP_KEYWORDS	Signal	17	73.913	0.216182	P01031, P07357, P05546, P10912, P36941, P35968, P58417, P02649, P13497, P06396, P03971, P05156, P22362, P00738, P01024, P01833, P07225	23	786	1261	1.18581	0.950783
UP_SEQ_FEATURE	disulfide bond	13	56.5217	0.532692	P01031, P07357, P06396, P13497, P03971, P05156, P22362, P10912, P00738, P36941, P01024, P01833, P07225	23	669	1260	1.06453	1
UP_KEYWORDS	Disulfide bond	14	60.8696	0.542146	P01031, P07357, P35968, P06396, P13497, P03971, P05156, P22362, P10912, P00738, P36941, P01024, P01833, P07225	23	729	1261	1.0529	0.998693
Annotation Cluster 4	Enrichment Score: 0.4896503058176746
Category	Term	Count	%	PValue	Genes	List Total	Pop Hits	Pop Total	Fold Enrichment	Benjamini
GOTERM_MF_DIRECT	GO:0003779~actin binding	3	13.0435	0.0447728	P06396, P04075, Q13554	22	20	1216	8.29091	0.850574
GOTERM_CC_DIRECT	GO:0005829~cytosol	5	21.7391	0.856088	P69905, P06396, P04075, P01116, Q13554	22	337	1258	0.848395	0.999974
UP_KEYWORDS	Cytoplasm	5	21.7391	0.886168	P35968, P06396, P04075, P01116, Q13554	23	341	1261	0.803902	0.999974
Annotation Cluster 5	Enrichment Score: 0.13190481097148216
Category	Term	Count	%	PValue	Genes	List Total	Pop Hits	Pop Total	Fold Enrichment	Benjamini
KEGG_PATHWAY	hsa05205:Proteoglycans in cancer	3	13.0435	0.461012	P35968, P01116, Q13554	19	72	848	1.85965	0.999996
GOTERM_MF_DIRECT	GO:0005524~ATP binding	3	13.0435	0.804438	P35968, P01116, Q13554	22	166	1216	0.998905	1
UP_KEYWORDS	ATP-binding	3	13.0435	0.805408	P35968, P01116, Q13554	23	165	1261	0.996838	0.999937
UP_KEYWORDS	Nucleotide-binding	3	13.0435	0.827445	P35968, P01116, Q13554	23	173	1261	0.950741	0.999953
UP_KEYWORDS	Cytoplasm	5	21.7391	0.886168	P35968, P06396, P04075, P01116, Q13554	23	341	1261	0.803902	0.999974
Annotation Cluster 6	Enrichment Score: 0.10707226671210354
Category	Term	Count	%	PValue	Genes	List Total	Pop Hits	Pop Total	Fold Enrichment	Benjamini
UP_KEYWORDS	Transmembrane	8	34.7826	0.541411	P07357, Q11128, P35968, P10912, P04075, P36941, P01833, P07225	23	389	1261	1.12753	0.999148
UP_KEYWORDS	Membrane	10	43.4783	0.657489	P07357, Q11128, P35968, P10912, P04075, P36941, P01116, Q13554, P01833, P07225	23	542	1261	1.01155	0.999533
GOTERM_CC_DIRECT	GO:0005887~integral component of plasma membrane	4	17.3913	0.66975	P35968, P10912, P36941, P01833	22	199	1258	1.14938	0.99938
UP_KEYWORDS	Transmembrane helix	7	30.4348	0.712989	Q11128, P35968, P10912, P04075, P36941, P01833, P07225	23	387	1261	0.991686	0.999692
UP_KEYWORDS	Receptor	4	17.3913	0.758386	P35968, P10912, P36941, P01833	23	217	1261	1.01062	0.999846
INTERPRO	IPR013783:Immunoglobulin-like fold	3	13.0435	0.848397	P35968, P10912, P01833	23	180	1251	0.906522	1
UP_SEQ_FEATURE	topological domain:Cytoplasmic	5	21.7391	0.870113	Q11128, P35968, P10912, P36941, P01833	23	331	1260	0.827532	1
UP_KEYWORDS	Cell membrane	5	21.7391	0.873099	P07357, P35968, P10912, P01116, P01833	23	333	1261	0.823215	0.99997
UP_SEQ_FEATURE	transmembrane region	5	21.7391	0.898542	Q11128, P35968, P10912, P36941, P01833	23	349	1260	0.784851	1
UP_SEQ_FEATURE	topological domain:Extracellular	4	17.3913	0.940927	P35968, P10912, P36941, P01833	23	315	1260	0.695652	1
GOTERM_CC_DIRECT	GO:0016021~integral component of membrane	4	17.3913	0.945305	Q11128, P35968, P10912, P07225	22	333	1258	0.686869	1

## Sheet: SOMA vs Genome Table
Category	Term	Count	%	PValue	Genes	List Total	Pop Hits	Pop Total	Fold Enrichment	Benjamini
UP_SEQ_FEATURE	signal peptide	774	61.3799	3.43869e-305	P01130, P08603, P01308, P01127, Q9NYY1, Q9GZN4, P40238, Q96GW7, O95881, Q86VB7, P01133, P53634, P01137, P01138, Q96PQ0, P40225, Q8IZF4, P01730, P98066, P13671, Q13443, P06756, Q6ZVN8, Q13449, Q13651, P21802, P55075, P22692, P35590, Q9UBX7, Q9UBX1, Q8NHW4, P21810, P21815, P0C0L4, P0C0L5, P16234, Q8NBP7, P16035, Q9H2E6, Q9HB29, P00738, P00734, Q13421, P00736, P28799, O75462, Q9UIB8, P00742, P00740,…	1260	3346	20063	3.68333	1.20561e-301
UP_KEYWORDS	Disulfide bond	729	57.8113	1.11342e-260	O75355, O75356, P13987, P01130, Q7Z3B1, P08603, Q9NP84, Q8N0W4, Q6UXX9, Q9NRJ3, P35475, P01308, P01127, Q9NYY1, P06681, Q9GZN4, Q5KU26, Q96GW7, P40238, Q9BZZ2, P31994, Q9BQ51, O95881, O15232, Q76LX8, Q86VB7, Q07325, P07237, Q16832, P01133, P53634, P01137, P01138, P40225, Q08708, P01730, P98066, Q13591, P27930, P13671, Q9NP60, Q99538, Q96P31, Q13443, P06756, Q6ZVN8, Q13449, Q13651, P01008, P22301,…	1261	3434	20581	3.4648	5.4446e-258
GOTERM_CC_DIRECT	GO:0005615~extracellular space	494	39.1753	2.6506e-253	P13987, P08603, Q8N0W4, Q9NRJ3, O75556, P01308, P01127, Q9NYY1, P06681, Q6ZMJ4, Q76LX8, Q07325, P01133, P53634, P01137, P40225, P98066, P01011, Q13443, Q6ZVN8, P01008, P22301, P55075, P01009, P63104, P07225, Q13219, Q8N158, P22692, Q13231, Q9UBX7, Q8NHW4, P31371, P27169, Q9UBX1, P01019, Q9UNA0, O95633, Q9HCB6, P21815, P0C0L4, Q8WWG1, P0C0L5, P01031, P01033, P31947, Q07021, Q8NBP7, P27918, P35318,…	1258	1347	18224	5.31279	1.64337e-250
UP_KEYWORDS	Secreted	558	44.2506	2.43968e-252	P00973, O75356, P13987, P08603, Q6UXX9, Q9NRJ3, P01308, P01127, Q9NYY1, P06681, Q9GZN4, Q96GW7, Q9BZZ2, Q9BQ51, Q9NP95, Q76M96, Q6ZMJ4, O15232, Q76LX8, Q07325, Q86VB7, P01137, P01138, P40225, P27930, P13671, P01011, Q13443, P01008, P22301, P55075, P21802, P01009, O95750, Q13219, P07225, Q8N158, P22692, Q13231, O15496, Q9UBX7, Q8NHW4, O95631, P01019, P31371, P27169, Q9UNA0, O95633, P21810, Q9HCB6,…	1261	1965	20581	4.63471	5.96501e-250
UP_KEYWORDS	Signal	786	62.3315	9.74112e-252	P01130, P08603, P01308, P01127, Q9NYY1, Q9GZN4, P40238, Q96GW7, O95881, Q86VB7, P01133, P53634, P01137, P01138, Q96PQ0, P40225, Q8IZF4, P01730, P98066, P13671, Q13443, P06756, Q6ZVN8, Q13449, Q13651, P21802, P55075, Q08188, P22692, P35590, Q9UBX7, Q9UBX1, Q8NHW4, P21810, P21815, P0C0L4, P0C0L5, P16234, Q8NBP7, P16035, Q9H2E6, Q9HB29, P00738, P00734, Q13421, P00736, P28799, O75462, Q9UIB8, P00742,…	1261	4160	20581	3.08376	1.5878e-249
UP_SEQ_FEATURE	disulfide bond	669	53.0531	3.86956e-247	P13987, P01130, Q7Z3B1, P08603, Q9NP84, Q8N0W4, Q6UXX9, Q9NRJ3, P01308, P01127, Q9NYY1, P06681, Q9GZN4, Q5KU26, Q96GW7, P40238, Q9BZZ2, P31994, Q9BQ51, O95881, O15232, Q76LX8, Q86VB7, Q07325, P07237, Q16832, P01133, P53634, P01137, P01138, P40225, Q08708, P01730, P98066, Q13591, P27930, P13671, Q9NP60, Q96P31, Q13443, P06756, Q13449, Q13651, P01008, P22301, P21802, P98073, O95750, Q13219, P07225,…	1260	2917	20063	3.65187	6.78335e-244
GOTERM_CC_DIRECT	GO:0005576~extracellular region	473	37.5099	2.37021e-192	P00973, P08603, Q6UXX9, Q9NRJ3, P01308, P01127, Q9NYY1, Q9GZN4, P06681, Q96GW7, Q9BZZ2, Q9NP95, Q6ZMJ4, O15232, Q07325, Q86VB7, P07237, P01133, P01137, P01138, P40225, P27930, P13671, P01011, P01008, P55075, P21802, P01009, P22301, O95750, P07225, Q13219, P22692, Q13231, O15496, Q8NHW4, P31371, P27169, P01019, Q9UNA0, O95631, O95633, P21810, P21815, Q8WWG1, P0C0L4, Q495T6, P0C0L5, P01031, P01033,…	1258	1610	18224	4.25597	7.34765e-190
UP_KEYWORDS	Glycoprotein	735	58.2871	1.50084e-182	O75355, O75356, P13987, P01130, Q7Z3B1, P08603, Q8N0W4, Q6UXX9, Q02083, Q9NRJ3, O75556, P35475, P01127, P06681, Q9GZN4, Q5KU26, Q96GW7, P40238, Q9BZZ2, Q9BQ51, P31994, Q6ZMJ4, Q76LX8, Q86VB7, Q16832, P01133, P53634, P01137, P01138, Q96PQ0, P40225, Q04609, Q8IZF4, Q08708, P01730, P98066, Q13591, P27930, P13671, Q9NP60, Q99538, Q96P31, P01011, Q13443, P06756, Q6ZVN8, Q13449, Q13651, P01008, P22301,…	1261	4551	20581	2.63592	1.83478e-180
UP_SEQ_FEATURE	glycosylation site:N-linked (GlcNAc...)	677	53.6875	1.40635e-153	O75355, O75356, P13987, P01130, Q7Z3B1, P08603, Q8N0W4, Q6UXX9, Q02083, Q9NRJ3, O75556, P35475, P06681, Q9GZN4, Q5KU26, Q96GW7, P40238, Q9BZZ2, P31994, Q9BQ51, Q6ZMJ4, Q76LX8, Q86VB7, Q16832, P01133, P53634, P01137, P01138, Q96PQ0, Q04609, P40225, Q8IZF4, Q08708, P01730, P98066, Q13591, P27930, P13671, Q9NP60, Q99538, Q96P31, P01011, Q13443, P06756, Q6ZVN8, Q13449, Q13651, P01008, P22301, P21802,…	1260	4234	20063	2.54603	1.64355e-150
KEGG_PATHWAY	hsa04060:Cytokine-cytokine receptor interaction	168	13.3228	1.2847e-98	Q9H2A7, O14788, Q9Y6Q6, Q9NP84, Q9UHD0, P14778, Q9GZX6, Q16627, Q9NRJ3, P15248, P48357, P42830, Q9NYY1, P15260, P24394, P13501, P80075, P40238, Q9HAV5, P13500, O95256, P78423, Q969D9, Q96RJ3, P43026, Q13007, P42702, P42701, P48061, P22362, Q07325, P26951, P01589, P01588, P47992, P01137, Q9UNG2, P01584, P26992, P40225, P16619, O43927, P27930, P43489, P05231, P61812, P09919, P35225, P08887, Q02223,…	848	243	6879	5.60832	3.34022e-96
UP_KEYWORDS	Cytokine	117	9.27835	1.35796e-91	Q9H2A7, Q12904, O14788, Q99988, O95393, Q9UHD0, O14793, Q9GZX6, Q16627, Q9NRJ3, P15248, P42830, Q9NYY1, P13501, P80075, O60383, P13500, P78423, Q969D9, P43026, Q13007, P48061, P22362, Q6ZMJ4, Q07325, P47992, Q9UNG2, P01584, P40225, P16619, O43927, P05231, P09919, P35225, Q92583, P43490, P22301, P19876, P29459, P78556, Q16663, O43508, P60568, P09603, Q8NHW4, Q9Y258, O00175, O14625, Q96PD4, Q9H293,…	1261	190	20581	10.0504	1.32808e-89
GOTERM_CC_DIRECT	GO:0070062~extracellular exosome	455	36.0825	4.76775e-79	O75356, P13987, Q13765, Q7Z3B1, P08603, Q02083, Q9NRJ3, P35475, P06681, Q5KU26, Q13561, Q9BQ51, Q16832, P07237, P01133, P53634, Q04609, P55854, Q13591, P13671, Q99538, P01011, O95954, Q13443, P27348, P41743, P06756, P63208, P01008, P01009, P60763, P07947, Q08188, P63104, P07225, P07948, Q9NP79, P27361, Q9UBX7, P06576, P31371, P27169, Q9UBX1, P01019, P21810, P14618, P0C0L4, Q08722, P0C0L5, P01031,…	1258	2811	18224	2.34484	9.85334e-77
GOTERM_BP_DIRECT	GO:0006955~immune response	159	12.609	1.51762e-71	P00973, Q6UWB1, O14788, O00206, P84022, Q9UHD0, P61769, P14778, Q9GZX6, Q16627, Q9NRJ3, P15248, P42830, P25774, Q9NYY1, P24394, P13501, P80075, P02748, P13500, O95256, P16410, P78423, Q9BQ51, P31994, P12314, Q13007, P48061, Q07325, P01589, O60603, P53634, Q01638, P01584, P01876, P01730, O43927, P27930, P43489, P05231, P09919, P10643, P35225, P46531, P12544, P43403, P22301, P19876, P01880, P29459,…	1248	421	16792	5.08163	8.06614e-68
GOTERM_MF_DIRECT	GO:0008083~growth factor activity	99	7.85091	2.97595e-70	Q99988, O15520, O95393, P05451, P09038, O14793, P15248, P01127, P21741, O60383, Q9Y240, P04085, Q9NP95, P43026, Q9NRA1, P48061, Q6ZMJ4, P01133, O43320, P01137, P01138, P40225, P05231, P61812, Q49AH0, P05230, P09919, P58294, P22301, P55075, P21246, O95750, P29459, P39905, P60568, P09603, P13385, P12034, P31371, P01019, P20783, O43915, Q8WWG1, P61328, P23560, Q02297, P05019, P01033, Q16674, P02775,…	1216	162	16881	8.48369	3.6009e-67
UP_KEYWORDS	Growth factor	85	6.74068	5.39585e-69	Q02297, P05019, P01033, Q16674, P02775, P20809, O60258, O14944, P26441, Q99988, O15520, O95393, O60542, P09038, P15514, O14793, P15248, P10767, P01127, P08476, P22004, P21741, O60383, P48745, P21781, P06744, Q9Y240, P04085, Q9NP95, Q9NRA1, P43026, P05113, O76093, Q5T4W7, P48061, P05112, P13497, P03971, Q6ZMJ4, P10600, P01133, P49763, P15692, O43320, P01137, Q99075, P01138, P35443, P49767, P09341,…	1261	131	20581	10.5901	4.39762e-67
GOTERM_BP_DIRECT	GO:0006954~inflammatory response	147	11.6574	8.5341e-68	Q9UHD2, Q12904, Q9Y6Q6, O00206, P16581, Q9UHD0, Q9NZK7, Q9GZX6, Q16627, P15248, P42830, Q99497, P49137, P06702, P13501, P04083, P80075, Q9BZZ2, P13500, O95256, P35354, P02741, Q13007, Q9BXN2, Q15109, P48061, Q6ZMJ4, P22362, Q07325, P01589, O60603, P55008, P01137, P01584, P16619, O43927, P98066, P43489, P05231, P35225, P01011, P78380, Q92583, P30044, P43403, P22301, P19876, Q8IU85, P07948, P22692,…	1248	379	16792	5.21874	2.26794e-64
GOTERM_MF_DIRECT	GO:0005125~cytokine activity	95	7.5337	1.58115e-60	Q02297, Q9Y275, P01033, O43557, Q12904, P20809, O14788, P26441, Q99988, P14174, O95393, Q96BQ1, Q9UHD0, P10451, P09038, P15514, O14793, Q9GZX6, O00300, P15248, Q9NYY1, P28799, P08476, P22004, O75462, P58499, O60383, Q9NPF7, P06744, Q969D9, P43026, P48023, P05113, Q13007, Q9UHA7, P05112, P13497, Q8IU54, Q6ZMJ4, Q07325, P10600, O95150, P15692, Q9UNG2, P01137, P01584, P40225, P01566, P01567, P01563,…	1216	176	16881	7.49334	9.56598e-58
GOTERM_MF_DIRECT	GO:0005102~receptor binding	128	10.1507	1.84179e-56	P04196, P01298, P41240, P07492, Q6UXX9, O14793, O75144, P33151, P35475, Q99497, O15123, P20936, P04083, P13500, P78423, P30533, Q9NP95, P48061, P56199, P24592, O60609, Q9UNG2, O60486, P26992, P32942, P04040, P61812, P01189, P00797, Q92583, P30044, O60674, Q6ZVN8, P09619, P43403, O00755, P07947, P07948, P02671, P22692, O14931, P39905, Q16663, P04054, P05067, O43508, P01275, P13385, Q05397, P20783,…	1216	353	16881	5.03385	7.42855e-54
GOTERM_CC_DIRECT	GO:0009986~cell surface	155	12.2918	3.3359e-55	P13987, Q8N474, Q12907, Q6UXK2, Q9HBG7, P01130, Q12904, O00206, P13591, O15520, O95393, O15031, Q9NP84, O14786, Q8N0W4, Q6UXX9, Q02763, P22897, P14778, P33151, Q02246, P08174, P08962, P01127, Q15465, P04083, P40238, P05362, P78423, P30533, P04085, Q9NRA1, P08238, P56199, Q76LX8, O60603, P01588, P02647, P01137, Q9UNG2, Q8TE58, Q04609, P10646, P01871, P51512, P43489, P08887, Q13443, P46531, P08246,…	1258	542	18224	4.14281	5.17065e-53
GOTERM_BP_DIRECT	GO:0007267~cell-cell signaling	110	8.72324	3.45162e-56	P10082, Q12904, Q9Y6Q6, P01298, Q99988, O14786, Q02763, Q9GZX6, P12272, P01308, P42830, P06702, P13501, Q15465, P80075, O60880, P02745, P04085, Q9NP95, P43026, Q07325, O43323, O43320, P47992, P98172, Q9UNG2, P01584, P01138, O43927, P98066, Q13591, P61812, P35225, P01189, Q92583, P43490, P22301, P21802, O43921, P22607, P78556, Q16663, P60568, Q8N423, P12034, P31371, P01270, P01019, P20783, Q9Y258,…	1248	254	16792	5.82702	6.11512e-53
GOTERM_BP_DIRECT	GO:0018108~peptidyl-tyrosine phosphorylation	86	6.81998	1.44479e-55	Q02297, P12931, P16234, O60258, O14944, Q01973, O15520, Q06187, Q02763, P09038, P29350, P10767, O43781, P06213, P36507, P01127, P54756, Q16543, P16591, P21781, P22455, P00519, Q16288, Q9NP95, P05113, O76093, P42701, O75716, P35968, P54760, Q01344, Q16832, P26951, P45985, P01133, O43320, Q99075, P29317, P07333, P11362, P21709, P08581, Q02750, P08700, Q06418, Q15303, P05230, Q9GZV9, P42680, P07900,…	1248	153	16792	7.56301	1.91976e-52
GOTERM_BP_DIRECT	GO:0007165~signal transduction	243	19.2704	2.57669e-53	Q99988, O14786, O00408, P42830, P20936, P80075, Q9UBG0, P31994, Q9NP95, Q9Y5W5, Q07325, Q16832, P01133, O60603, Q13554, O60609, P26992, Q9HCR9, Q08708, P01730, Q9NR61, P98066, Q9NP60, Q15303, O76083, P37023, P31751, P09486, P07949, P63104, P07948, P30101, Q9NR71, P22692, P19174, P35590, P78556, P04054, O76074, Q8N423, Q9Y5U5, P31371, Q04912, Q9BZW8, P58400, P00533, P19883, P40763, P31749, P05019,…	1248	1161	16792	2.81619	2.73902e-50
GOTERM_BP_DIRECT	GO:0070374~positive regulation of ERK1 and ERK2 cascade	88	6.97859	1.66015e-51	Q8N8U9, P12931, P16234, O00206, O15520, P14174, Q8TDQ0, O14786, Q02763, P09038, Q16627, P51671, P08697, P36507, P01127, Q15389, P13501, P02679, P80075, O00626, P13500, P05362, P78423, P22455, P00519, P04035, P04085, Q9NP95, Q9NRA1, O76093, P05412, P39877, P35968, P22362, Q99731, P15692, P31151, O15467, P01588, P60484, Q14956, P47992, Q13557, P01137, P40225, P16619, P14555, P07333, P17252, P29279,…	1248	175	16792	6.76601	1.47062e-48
GOTERM_BP_DIRECT	GO:0008284~positive regulation of cell proliferation	142	11.2609	2.13464e-50	Q8N474, Q9Y6Q6, P05451, P09038, Q00987, Q16627, P12272, P15248, P01308, P06213, P42830, P01127, P10415, Q15465, O60383, Q9NRA0, P16591, Q9Y240, Q16288, P04085, Q9NP95, Q9NRA1, Q13007, P42702, Q07817, Q6ZMJ4, P01133, P01588, P63241, P46527, P01137, P26992, P05231, P61812, Q15303, P09919, P05230, P58294, P08887, P46531, P43490, Q99665, P06756, P09619, P01282, P28482, P21802, P55075, P21246, P35916,…	1248	466	16792	4.10006	1.6208e-47
UP_KEYWORDS	Immunoglobulin domain	137	10.8644	2.85713e-47	Q16270, Q6UXK2, Q9HBG7, Q7Z3B1, P13591, Q02763, P61769, P14778, O75144, Q02246, Q9UMF0, Q96DU3, P48357, P15260, P12318, Q96GW7, P78324, Q9BZZ2, P05362, O95256, P16410, Q96NZ8, P31994, Q9BQ51, Q16288, P12314, Q15109, P13598, Q01638, P26992, Q6UXM1, P01871, P01876, Q08ET2, P01730, P32942, P27930, Q9NP60, Q06418, Q96P31, P08887, P09619, Q13449, P21802, P35916, Q8NHL6, P01880, Q9UM44, Q96AP7, Q14982,…	1261	546	20581	4.09524	1.99591e-45
GOTERM_MF_DIRECT	GO:0004713~protein tyrosine kinase activity	72	5.70975	7.26407e-46	Q02297, P12931, O60258, O14944, P41240, O15520, Q06187, Q02763, P09038, P10767, O43781, P06213, P36507, Q16543, P16591, P21781, P22455, P00519, Q9NP95, P05113, P08069, O76093, P35968, Q01344, P26951, P45985, P01133, O43320, Q99075, P29317, P06239, Q13882, P11362, P08581, Q02750, P08700, Q06418, Q15303, P05230, Q9GZV9, P07900, O60674, P42684, P04141, P43403, P09619, P04626, P55075, P21802, P06241,…	1216	133	16881	7.51528	2.19738e-43
GOTERM_MF_DIRECT	GO:0008201~heparin binding	78	6.18557	2.45953e-45	P02776, P04196, P02778, Q8N474, P04114, P05546, P08603, O15520, O14786, Q6UXX9, P09038, O14793, P80075, P01042, P02788, P0DJI8, P21741, P13500, P48745, P30533, Q03167, P22455, P21781, Q9UHI8, Q76M96, Q15109, P39877, P02649, P49763, P15692, Q15063, Q14956, Q8TE58, Q99075, P35443, P35442, P02751, Q9Y5C1, P80162, O43927, P11362, P29279, P20160, P05230, P14151, P05164, P08246, Q9BYZ8, P01008, P21802,…	1216	160	16881	6.76767	5.95206e-43
UP_KEYWORDS	Cleavage on pair of basic residues	97	7.69231	2.0997e-44	P04196, P10082, P19022, P01298, Q99988, O95393, P07492, O43184, O14793, P33151, P12272, Q9UHL4, P01308, P06213, P50281, P22223, P01127, O60383, Q92876, P04085, P43026, P55289, Q9NRA1, Q76LX8, P55291, P01137, P01138, Q8TE58, P10645, P04070, P51512, P61812, P01189, P00797, P06756, P55285, P01282, P07225, P39905, O15496, O43508, P01275, P09683, Q9UNA0, P01270, Q04912, P20783, O43915, P0C0L4, P0C0L5,…	1261	294	20581	5.38488	1.28344e-42
UP_KEYWORDS	Inflammatory response	71	5.63045	3.27801e-44	P01031, P02778, Q12904, O00206, P48736, P14174, P41182, Q8TDQ0, P51671, Q9HB29, P01024, Q99497, P13501, P06702, P80075, P01042, P04083, Q9NPH3, P13500, Q9NPF7, Q9BXN2, Q9UHA7, Q15109, Q6ZMJ4, Q86VB7, Q99731, Q07325, Q99969, Q5VWK5, O15467, O60603, P01584, P09341, P07333, O43927, Q9NZH7, P78380, Q9Y4C5, Q92583, O43866, Q9UHX3, P08631, P19876, Q8IU85, O95711, P07948, Q8NEV9, P80511, P78556, Q99616,…	1261	152	20581	7.62371	1.78105e-42
GOTERM_CC_DIRECT	GO:0005886~plasma membrane	497	39.4132	1.87518e-44	O75355, P13987, P01130, Q7Z3B1, Q9NP84, Q8N0W4, Q5KU26, P40238, Q9BZZ2, P31994, Q9BQ51, Q86VB7, Q16832, P01133, Q13554, P01137, Q13557, Q04609, Q8IZF4, Q08708, P01730, Q13591, P27930, Q96P31, P41743, P06756, Q6ZVN8, Q13449, P01008, Q13651, P21802, P60763, P07947, P07949, P07225, P07948, Q8N158, P06576, Q05397, Q9BZW8, P14618, P01116, Q8WWG1, P0C0L4, Q08722, P40763, P0C0L5, P16234, Q07021, Q06187,…	1258	4121	18224	1.7471	2.32522e-42
UP_KEYWORDS	Zymogen	82	6.50278	4.28573e-43	P20231, Q9P0G3, O60259, P14780, O60911, Q9ULZ9, Q8NBP7, O43184, P22894, Q02083, P07288, P49862, Q9UHL4, P50281, P00734, Q9BQR3, Q99497, P25774, P10619, Q92876, Q9UHI8, P12259, P00742, P00740, P13497, Q76LX8, P09668, P00749, P53634, P00747, P00746, Q8TE58, O75173, P16870, P04070, Q9Y5K2, P51512, P20160, P07477, P07478, P20718, Q99538, P35030, P00797, O43464, P12544, P08246, P00751, P00750, Q9UBR2,…	1261	214	20581	6.25391	2.09572e-41
UP_KEYWORDS	Tyrosine-protein kinase	60	4.75813	9.93141e-42	P12931, P16234, P41240, Q06187, Q02763, O43781, P06213, P36507, P54756, P16591, P22455, Q16288, P00519, P08069, P35968, P54760, Q16832, P45985, P29317, P06239, Q13882, P07333, P21709, P11362, P08581, Q02750, Q06418, Q15303, P42680, O60674, P42684, P43403, P09619, P04626, P21802, P06241, P35916, P04629, P08631, Q5JZY3, P29320, P07947, P29323, P09769, P46734, P07949, P07948, P36888, P22607, P51813,…	1261	112	20581	8.74349	4.41496e-40
INTERPRO	IPR017441:Protein kinase, ATP binding site	113	8.96114	1.16841e-42	Q9UHD2, P41240, P53778, Q02763, O43318, O15530, Q9UQM7, O43781, P06213, P36507, P54756, P49137, P16591, Q16288, P54760, P45985, Q16539, Q13554, Q13557, P06239, P17252, P49336, Q02750, Q9NQU5, Q06418, Q15303, Q9H422, P41743, O60674, Q16644, P37023, P09619, P43403, Q96GD4, P31751, Q5S007, P21802, P28482, P06241, O94768, P35916, Q8IU85, P09769, P07947, P46734, P07949, P07948, Q13131, P22607, P35590,…	1251	381	18559	4.39998	1.89399e-39
UP_SEQ_FEATURE	binding site:ATP	133	10.5472	4.682e-42	Q9UHD2, P41240, P53778, Q02763, O43318, O15530, P52789, Q9UJ70, Q9UQM7, O43781, P06213, P36507, P54756, P49137, P16591, Q16288, P00558, P54760, Q16832, P45984, P45985, Q16539, Q13554, Q13557, P45983, P06239, P17252, P49336, Q02750, Q9NQU5, Q06418, Q15303, Q9H422, Q15118, P41743, P22392, P37023, Q16644, O60674, P09619, P43403, Q96GD4, P31751, Q5S007, P21802, P28482, O94768, P06241, P35916, Q8IU85,…	1260	558	20063	3.79527	4.10377e-39
UP_SEQ_FEATURE	active site:Proton acceptor	147	11.6574	7.85363e-42	Q9UHD2, P41240, Q99714, P53778, Q02763, O43318, O15530, Q9UQM7, O43781, P06213, P36507, P54756, P49137, P35354, P16591, Q16288, P54760, Q96KN2, Q16832, P45984, P45985, Q16539, Q13554, Q13557, P45983, P06239, P17252, P04075, P49336, Q02750, Q9NQU5, Q06418, Q15303, Q9H422, P30566, P41743, P37023, Q16644, O60674, P09619, P43403, Q96GD4, P31751, Q5S007, P28482, P21802, O94768, P06241, P35916, P09104,…	1260	672	20063	3.48316	5.50696e-39
GOTERM_BP_DIRECT	GO:0000165~MAPK cascade	96	7.61301	1.80909e-41	Q02297, P31785, P16234, O14944, O60258, P13591, O15520, P53778, P31946, O60542, Q02763, P09038, P61289, P62993, Q15759, Q9UQM7, P10767, P01308, O75914, P36507, P01127, P29353, O15264, Q15389, P49137, P20936, P13501, P13500, Q8NFM7, Q06323, P21781, P22455, P04085, Q9NP95, Q13813, P05113, O76093, Q5T4W7, O00451, Q01344, P26951, P56159, P01133, P51665, P01589, P60900, Q13554, O43320, O60609, P01137,…	1248	262	16792	4.93012	1.20191e-38
GOTERM_CC_DIRECT	GO:0009897~external side of plasma membrane	83	6.58208	1.79406e-40	Q02297, P31785, P36894, P02778, P26718, P01130, P17813, Q9Y6Q6, P13591, O00206, P06734, P09326, O60911, Q15762, Q92823, Q9Y6W8, P61769, P01857, P33151, P20138, P01854, P08758, P54756, P02679, Q01151, P05362, P16410, Q03167, P18627, Q96RJ3, P48023, P42701, P48061, P37173, P05112, P56199, Q8WWQ8, Q07325, P07237, P01589, P33681, O60609, Q01638, P01871, P01876, P01730, P16871, P27797, P01375, Q16552,…	1258	213	18224	5.64497	1.85386e-38
UP_SEQ_FEATURE	domain:Protein kinase	121	9.59556	4.9581e-41	Q9UHD2, P41240, P53778, Q02763, O43318, O15530, Q9UQM7, O43781, P06213, P36507, P54756, P49137, P16591, Q16288, P54760, Q16832, P45984, P45985, Q16539, Q13554, Q13557, P45983, P06239, P17252, P49336, Q02750, Q9NQU5, Q06418, Q15303, Q9H422, P41743, P37023, Q16644, P09619, P43403, Q96GD4, P31751, Q5S007, P21802, P28482, O94768, P06241, P35916, Q8IU85, P09769, P07947, P46734, P07949, P07948, Q13131,…	1260	478	20063	4.03072	2.89718e-38
UP_KEYWORDS	Kinase	149	11.816	1.59584e-39	Q9UHD2, P41240, P53778, Q02763, O43318, O15530, P52789, Q9UJ70, Q9UQM7, P00568, O43781, P06213, P36507, P54756, P04183, P49137, Q9NRA0, P16591, Q16288, O00764, P00558, P54760, Q16832, P45984, P45985, Q16539, Q13554, Q13557, P46527, P45983, P06239, P17252, P49336, Q02750, Q9NQU5, Q06418, Q15303, Q9H422, P41743, Q15118, P22392, P37023, Q16644, O60674, P09619, P43403, Q96GD4, P31751, Q5S007, P28482,…	1261	735	20581	3.30865	6.50306e-38
INTERPRO	IPR020635:Tyrosine-protein kinase, catalytic domain	54	4.28232	8.28141e-41	P12931, P16234, P41240, Q06187, Q02763, P06213, P54756, P22455, P16591, Q16288, P00519, P08069, P35968, P54760, Q16832, P29317, P06239, Q13882, P07333, P21709, P11362, P08581, Q06418, Q15303, P42680, O60674, P42684, P43403, P09619, P04626, P21802, P06241, P04629, P35916, P08631, P29320, P07947, P29323, P09769, P07949, P07948, P36888, P22607, P51813, P35590, P10721, Q16620, Q05397, P29597, Q04912,…	1251	85	18559	9.4248	6.71208e-38
UP_KEYWORDS	Cell adhesion	117	9.27835	4.82136e-39	Q16270, Q99983, Q7Z3B1, Q9HBG7, Q12904, P19022, P13591, P16581, O95393, Q9NP84, Q8N0W4, Q96GP6, O43184, P33151, Q02246, Q9UMF0, P22223, Q9BZZ2, P05362, P78423, P55289, P13598, Q07507, P56199, P55291, Q15063, Q08ET2, P32942, P98066, P17252, Q14162, Q06418, P78380, P55285, P06756, Q13449, P07949, Q96AP7, Q14982, Q9NZU0, P32004, P05067, Q15582, Q9NZU1, Q9HCB6, P58400, O94779, Q08380, P21815, O60469,…	1261	479	20581	3.98659	1.81357e-37
INTERPRO	IPR000719:Protein kinase, catalytic domain	125	9.91277	5.36581e-40	Q9UHD2, P41240, P53778, Q02763, O43318, O15530, Q9UQM7, O43781, P06213, P36507, P54756, P49137, P16591, Q16288, P54760, Q16832, P45984, P45985, Q16539, Q13554, Q13557, P45983, P06239, P17252, P49336, Q02750, Q9NQU5, Q06418, Q15303, Q9H422, P41743, P37023, Q16644, O60674, P09619, P43403, Q96GD4, P31751, Q5S007, P21802, P28482, O94768, P06241, P35916, Q8IU85, P09769, P07947, P46734, P07949, P07948,…	1251	487	18559	3.80784	2.89932e-37
GOTERM_CC_DIRECT	GO:0031012~extracellular matrix	95	7.5337	3.86159e-38	Q16270, P07355, P04406, Q8N474, P20231, O15520, P23528, Q9ULZ9, P27918, P36955, P11142, P16035, P22894, Q02413, P05121, P61247, P62826, P35625, P50281, P61978, P01127, P23396, Q06830, P06702, P14543, Q8N2S1, P48745, P02743, P63000, P24821, P02649, Q07507, P10809, P03973, P10909, P10600, P07237, P04275, Q99969, Q15063, P04792, P01137, P27658, P35443, P35442, P02751, P10915, O75173, P16112, P00441,…	1258	296	18224	4.64938	3.42026e-36
UP_SEQ_FEATURE	domain:Ig-like C2-type 1	76	6.02696	1.44091e-38	Q7Z3B1, Q9HBG7, O00533, Q8IZU9, P16234, Q00872, P13591, P09326, O43699, Q15762, Q02763, P14778, Q02246, Q9UMF0, Q9HB29, Q14943, P20273, Q9HCK4, Q9Y286, P12318, Q9BZZ2, Q12860, Q9NPH3, P05362, O95256, P22455, P18627, Q16288, P31994, P12314, Q15109, P13598, P35968, Q96MS0, Q01638, Q9BWV1, Q6UXM1, P07333, Q08ET2, P01730, P11362, P32942, P27930, P43630, Q9NP60, Q06418, Q9Y336, Q96P31, Q9BY67, P50895,…	1260	202	20063	5.99084	7.21688e-36
GOTERM_MF_DIRECT	GO:0005088~Ras guanyl-nucleotide exchange factor activity	61	4.83743	3.74378e-38	Q02297, P31785, O60258, O14944, P16234, P13591, O15520, O60542, Q02763, P09038, P62993, Q9UQM7, P10767, P01127, P29353, Q15389, P22455, P21781, P04085, Q9NP95, Q13813, P05113, Q5T4W7, O76093, O00451, Q01344, P26951, P56159, P01133, P01589, Q13554, O43320, O60609, Q13557, Q99075, P11362, P08700, Q15303, P05230, Q9GZV9, O60674, P09619, P04141, P04626, P21802, P55075, P06241, P35070, O95750, P07949,…	1216	115	16881	7.36371	7.54996e-36
UP_SEQ_FEATURE	domain:Ig-like C2-type 2	76	6.02696	2.14896e-38	Q7Z3B1, Q9HBG7, O00533, Q8IZU9, P16234, Q00872, P13591, P09326, O43699, Q15762, Q02763, P14778, Q02246, Q9UMF0, Q9HB29, Q14943, P20273, Q9HCK4, Q9Y286, P12318, Q9BZZ2, Q12860, Q9NPH3, P05362, O95256, P22455, P18627, Q16288, P31994, P12314, Q15109, P13598, P35968, Q96MS0, Q01638, Q9BWV1, Q6UXM1, P07333, Q08ET2, P01730, P11362, P32942, P27930, P43630, Q9NP60, Q06418, Q9Y336, Q96P31, Q9BY67, P50895,…	1260	203	20063	5.96133	9.4178e-36
INTERPRO	IPR013783:Immunoglobulin-like fold	180	14.2744	3.32426e-38	Q16270, Q6UWB1, Q6UXK2, Q9HBG7, Q7Z3B1, P13591, O15031, Q02763, P61769, P14778, O75144, Q02246, Q9UMF0, P06213, P48357, Q96DU3, P54756, P24394, P15260, P12318, P40238, Q96GW7, P78324, Q9BZZ2, P05362, O95256, P16410, Q96NZ8, Q9BQ51, Q16288, P31994, P12314, Q15109, P42702, P42701, P13598, P54760, P26951, Q01638, O60486, P26992, Q6UXM1, P01871, P01876, Q08ET2, Q08708, P01730, P32942, P27930, Q9NP60,…	1251	951	18559	2.80795	1.34716e-35
GOTERM_MF_DIRECT	GO:0008009~chemokine activity	41	3.25139	1.13571e-37	P02776, P01031, P16619, P09341, P02778, P80162, Q9H2A7, O43927, P02775, Q92583, Q16627, P51671, Q9NRJ3, P42830, P19876, P13501, P80075, O00626, P13500, P78423, P78556, Q16663, Q99616, P48061, Q8NHW4, P22362, Q9Y258, Q99731, Q07325, O00585, P55774, O00175, O14625, P10147, O15467, Q9Y4X3, O15444, P10145, P80098, P47992, P55773	1216	49	16881	11.6159	1.96316e-35
INTERPRO	IPR011009:Protein kinase-like domain	128	10.1507	6.7065e-38	Q9UHD2, P41240, P53778, Q02763, O43318, O15530, Q9UQM7, O43781, P06213, P36507, P54756, P49137, P16591, Q16288, P54760, Q16832, P45984, P45985, Q16539, Q13554, Q13557, P45983, P06239, P17252, P49336, Q02750, Q9NQU5, Q06418, Q15303, Q9H422, P41743, P37023, Q16644, O60674, P09619, P43403, Q96GD4, P31751, Q5S007, P21802, P28482, O94768, P06241, P35916, Q8IU85, P09769, P07947, P46734, P07949, P07948,…	1251	531	18559	3.57613	2.17425e-35
UP_KEYWORDS	Disease mutation	315	24.9802	8.47738e-37	P13987, P04114, P01130, O14788, P08603, P48788, P61769, O14791, O43291, P35475, P00568, Q9GZX3, P01308, P01127, P06681, P20936, P10619, Q15465, P40238, P43026, P09493, P20839, P39877, P36871, P00558, Q76LX8, O15232, Q16832, P07237, P01133, P53634, P98172, P01137, P01138, P06239, P07951, Q9NR61, Q15303, P01011, O95954, P10643, O43464, P46531, P37023, O60930, Q6ZVN8, P43403, P01008, P31751, Q13651,…	1261	2550	20581	2.01614	2.96103e-35
INTERPRO	IPR008266:Tyrosine-protein kinase, active site	54	4.28232	2.91001e-37	P12931, P16234, P41240, Q01973, Q06187, Q02763, P06213, P54756, P22455, P16591, Q16288, P00519, P08069, P35968, P54760, Q16832, P29317, P06239, Q13882, P07333, P21709, P11362, P08581, Q06418, Q15303, P42680, O60674, P42684, P43403, P09619, P04626, P21802, P06241, P04629, P35916, P08631, P29320, P07947, P29323, P09769, P07949, P07948, P36888, P22607, P51813, P35590, P10721, Q16620, Q05397, P29597,…	1251	95	18559	8.43271	6.73876e-35
INTERPRO	IPR001811:Chemokine interleukin-8-like domain	39	3.09278	2.68278e-37	P02776, P16619, P09341, P02778, P80162, O43927, P02775, Q92583, Q16627, P51671, Q9NRJ3, P42830, P19876, P13501, P80075, O00626, P13500, P78423, P78556, Q16663, Q99616, P48061, Q8NHW4, P22362, Q9Y258, Q99731, Q07325, O00585, P55774, O00175, O14625, P10147, O15467, Q9Y4X3, O15444, P10145, P80098, P47992, P55773	1251	46	18559	12.5778	7.24797e-35
KEGG_PATHWAY	hsa04630:Jak-STAT signaling pathway	81	6.42347	3.11969e-36	P0DML2, P31785, P42224, Q969J5, P20809, P26441, P48736, Q9UHD0, P42226, P29350, P62993, Q9GZX6, P15248, Q99062, P48357, Q9NYY1, P24394, P15260, P40238, Q9NPF7, P17181, Q8N2W9, Q969D9, P05113, Q13007, Q07817, P42702, P42701, P05112, Q8IU54, Q01344, P26951, P01589, Q5VWK5, P01588, P26992, P40225, P01566, P01236, P01567, P01563, P16871, P10912, P08700, P05231, P09919, P35225, P08887, Q9UHF4, Q99665,…	848	145	6879	4.53155	4.0556e-34
UP_KEYWORDS	Immunity	114	9.04044	4.89148e-35	P00973, Q9UHD2, P80188, Q9HBG7, P08603, P41240, O00206, P35247, P61769, O75144, O00602, Q96DU3, P08174, P06681, Q9UJU6, P24394, P06702, P12318, P04083, P02748, O60880, P16410, P02745, Q96RJ3, P12314, Q9BXN2, Q6ZMJ4, P01589, O60603, Q9UNG2, Q08708, P01730, P13671, P10643, P78380, Q02223, O60674, P43403, P06241, Q8NHL6, P09769, P07948, P02671, P80511, O00182, Q15485, P60568, P09603, Q8N423, Q04912,…	1261	500	20581	3.72123	1.59462e-33
GOTERM_BP_DIRECT	GO:0007155~cell adhesion	120	9.51626	3.3816e-35	Q16270, Q99983, P19022, Q12904, P13591, P16581, O95393, P08865, Q8N0W4, O43184, P33151, Q02246, Q9UMF0, P22223, P78324, Q96GW7, P13500, P05362, P78423, P16591, P13598, P48061, Q07507, Q8WWQ8, P54760, P55291, Q16832, Q15063, P98172, O60486, Q08ET2, P01730, P32942, P98066, Q13591, P17252, Q14162, P56470, Q06418, P78380, Q13443, P22392, P55285, P06756, Q13449, Q14982, P32004, P05067, Q15582, Q4KMG0,…	1248	459	16792	3.51768	1.99702e-32
UP_KEYWORDS	Heparin-binding	48	3.8065	7.51565e-34	P02776, P04196, P35442, P02751, Q9Y5C1, P04114, P80162, P05546, P11362, P29279, P20160, P05230, O14786, Q6UXX9, P09038, O14793, P01008, P21802, P21246, P07996, P08294, P02788, P80075, P0DJI8, P21741, P30533, Q9BQB4, P21781, Q9UHI8, Q12841, Q16663, P05067, Q2I0M5, P05154, P02649, P31371, P04004, Q9UK55, P03951, Q15063, P15692, P49763, P07093, P08620, Q9BXY4, P80098, P55773, Q99075	1261	88	20581	8.90246	2.29697e-32
UP_KEYWORDS	Chemotaxis	50	3.96511	1.02057e-33	P04196, P02776, P02778, Q9H2A7, P05546, P02775, P16234, P48736, P51671, Q16627, Q9NRJ3, P42830, Q9HCK4, P13501, P06702, P80075, O00626, P13500, P78423, P48061, Q96MS0, P22362, Q99731, Q99969, O15467, P47992, P16619, P80162, O43927, P20160, Q92583, P09619, P19876, O00182, P78556, Q16663, Q14005, Q99616, Q8NHW4, Q9Y258, O00585, O00175, P55774, O14625, P09429, P10147, O15444, P10145, P80098, P55773	1261	97	20581	8.41298	2.93563e-32
KEGG_PATHWAY	hsa04151:PI3K-Akt signaling pathway	128	10.1507	1.06676e-33	O00206, O15520, Q02763, P09038, Q00987, O15530, P01308, P06213, P36507, P01127, P10415, O15123, P24394, Q16543, Q92934, Q07820, P04085, Q9NP95, Q9NRA1, Q07817, P08238, P62258, P56199, P26951, P01133, P01589, O60603, P01588, O43320, P46527, P01138, P17252, Q02750, P05231, P09919, P05230, P08887, P27348, O60674, P06756, P09619, P31751, P21802, P55075, P28482, P35916, P01106, O43921, O95750, P63104,…	848	345	6879	3.00968	9.24522e-32
SMART	SM00219:TyrKc	54	4.28232	3.40033e-34	P12931, P16234, P41240, Q06187, Q02763, P06213, P54756, P22455, P16591, Q16288, P00519, P08069, P35968, P54760, Q16832, P29317, P06239, Q13882, P07333, P21709, P11362, P08581, Q06418, Q15303, P42680, O60674, P42684, P43403, P09619, P04626, P21802, P06241, P04629, P35916, P08631, P29320, P07947, P29323, P09769, P07949, P07948, P36888, P22607, P51813, P35590, P10721, Q16620, Q05397, P29597, Q04912,…	923	85	10057	6.92216	1.08471e-31
GOTERM_MF_DIRECT	GO:0046934~phosphatidylinositol-4,5-bisphosphate 3-kinase activity	43	3.40999	1.11915e-33	Q02297, P06239, P11362, O60258, O14944, P16234, P48736, O15520, Q15303, P05230, Q9GZV9, P09038, P42081, P62993, P09619, P04626, Q06124, P21802, P55075, P06241, P10767, P35070, P01127, O95750, P22607, P21781, P22455, P04085, Q9NP95, P10721, O76093, P12034, P31371, P15498, P42336, P01133, P21860, P08620, O43320, P33681, P00533, Q8WWG1, Q99075	1216	62	16881	9.62812	1.69271e-31
INTERPRO	IPR001245:Serine-threonine/tyrosine-protein kinase catalytic domain	61	4.83743	1.4349e-33	P36894, P12931, P16234, P41240, Q01973, Q06187, O43318, Q02763, P06213, P54756, P16591, P22455, Q16288, P00519, P08069, P37173, P35968, P54760, Q16832, P29317, P06239, Q13882, P07333, P21709, P11362, P08581, Q06418, Q15303, P42680, O60674, P37023, P42684, P43403, P09619, P04626, P21802, P06241, P35916, P04629, P08631, Q5JZY3, P29320, P07947, P29323, P09769, P07949, O15197, P07948, P36888, P22607,…	1251	140	18559	6.46397	2.90747e-31
GOTERM_BP_DIRECT	GO:0001525~angiogenesis	80	6.34417	8.40742e-34	P04196, P07355, Q12904, O14944, P48736, O15520, P78504, Q9NP84, O14786, Q92823, Q02763, P05121, P10767, P48357, P50281, P29353, Q15389, O15123, P13500, P35354, P48745, Q9NZ08, P06744, P04085, O60243, O76093, P05412, P35968, Q8WWQ8, P54760, P01133, P49763, P15692, P31151, Q16539, P60484, P27658, P49767, P02751, Q9Y5C1, P11362, P21709, Q9NR61, P39060, P17252, P29279, P61812, P05230, P05090, P58294,…	1248	223	16792	4.82695	4.46854e-31
INTERPRO	IPR003599:Immunoglobulin subtype	116	9.19905	6.33185e-33	Q16270, Q9HBG7, Q7Z3B1, P13591, P61769, P14778, O75144, Q02246, Q9UMF0, Q96DU3, P12318, Q96GW7, P78324, Q9BZZ2, P05362, O95256, P16410, Q96NZ8, P31994, Q9BQ51, Q16288, P12314, Q15109, Q01638, P26992, P01871, Q6UXM1, Q08708, Q08ET2, P01730, P32942, P27930, Q9NP60, Q06418, Q96P31, P08887, P09619, Q13449, P21802, P35916, Q8NHL6, Q9UM44, Q96AP7, Q14982, O14931, P22607, P35613, P32004, P35590, Q99706,…	1251	497	18559	3.46257	1.14044e-30
GOTERM_BP_DIRECT	GO:0032496~response to lipopolysaccharide	68	5.39255	3.12367e-33	P02776, P02778, P04114, P37840, P02775, Q9Y6Q6, O00206, P16581, O15520, P35318, P18428, O00300, P42830, P49137, P35354, P16591, P17181, P13686, P48023, P19438, P05412, Q969Z4, P10809, P04179, P03973, Q07325, Q5VWK5, P31151, P01588, O60603, P09341, O14763, P80162, O43927, Q9UBN6, O95998, P43489, P35225, P00797, P05164, P46531, P08246, Q99665, O60674, Q16644, Q13651, P09486, P16109, P19876, P29459,…	1248	164	16792	5.57896	1.5093e-30
GOTERM_BP_DIRECT	GO:0043066~negative regulation of apoptotic process	115	9.11975	2.90258e-32	P13987, Q8N474, P14780, P84022, P23528, Q02763, Q00987, P61247, P08758, P61978, Q99497, P10415, Q15465, P04083, Q9NRA0, Q07820, Q07817, P09211, P55008, Q9UNG2, P46527, P45983, P01138, P04070, P04040, P05231, Q15303, Q9H422, P62979, P41743, P22392, P30044, P09619, P22301, P35916, P01106, Q8IU85, O00755, P63104, Q13131, P39905, Q9Y264, Q9NYA1, P01275, P60568, P13385, P0CG48, Q9Y5U5, Q05397, P54646,…	1248	455	16792	3.40075	1.2856e-29
SMART	SM00199:SCY	37	2.93418	3.93302e-31	P02776, P16619, P09341, P02778, P80162, O43927, P02775, Q92583, Q16627, P51671, P42830, P19876, P13501, P80075, O00626, P13500, P78423, P78556, Q16663, Q99616, P48061, Q8NHW4, P22362, Q9Y258, Q07325, O00585, Q99731, O00175, P55774, O14625, P10147, O15467, O15444, P10145, P80098, P47992, P55773	923	43	10057	9.37562	6.27316e-29
GOTERM_BP_DIRECT	GO:0019221~cytokine-mediated signaling pathway	59	4.67883	3.36469e-31	P02776, Q969J5, O14944, O14788, Q99062, Q92934, P13500, Q8NFM7, P78423, P16591, P05113, P19438, Q92838, Q9UHA7, P42702, P42701, P01584, P07359, Q8NAC3, P01566, P01567, Q86VH5, Q9BZR6, P07333, P01563, P10912, P27930, Q9NZH6, Q9NZH7, P08700, Q9NP60, P05231, P09919, P08887, Q9UHF4, O43155, Q9NRM6, Q99665, Q96F46, O60674, Q13651, Q13261, P13726, Q08334, Q14114, P08631, P36888, Q9NZU0, Q86UE6, Q8N6P7,…	1248	131	16792	6.05994	1.37564e-28
[truncated: 2,586 more rows]

## Sheet: SOMA vs Genome Clusters
Annotation Cluster 1	Enrichment Score: 232.7527084542963
[truncated: 2,345 more rows]
